# Supplementary material for: Crystal structures of three platinacyclic complexes bearing isopropyl eugenoxyacetate and pyridine derivatives
Source: Acta Crystallogr E Crystallogr Commun. 2020 Jun 5;76(Pt 7):1012–7. doi: 10.1107/S2056989020006957 (PMC7336793; doi:10.1107/S2056989020006957)
Supplement: Supplementary file 1 [file e-76-01012-sup1.cif]

##############################################################################
#                                                                            #
# This CIF contains the data in a paper accepted for publication in          #
# Acta Crystallographica Section E. It conforms to the requirements of       #
# Notes for Authors for Acta Crystallographica Section E, and has been       #
# peer reviewed under the auspices of the IUCr Commission on Journals.       #
#                                                                            #
# Full details of the Crystallographic Information File format               #
# are given in the paper "The Crystallographic Information File (CIF):       #
# a New Standard Archive File for Crystallography" by S. R. Hall, F. H.      #
# Allen and I. D. Brown [Acta Cryst. (1991), A47, 655-685].                  #
#                                                                            #
# The current version of the core CIF dictionary is obtainable from          #
# ftp://ftp.iucr.org/pub/cif_core.dic.                                       #
#                                                                            #
# Software is freely available for graphical display of the structure(s)     #
# in this CIF. For information consult the CIF software page                 #
# http://www.iucr.org/resources/cif/software.                                #
#                                                                            #
# This file may be used for bona fide research purposes within the           #
# scientific community so long as proper attribution is given to the journal # 
# article from which it was obtained.                                        #
#                                                                            #
##############################################################################
data_I
_audit_creation_method
;
Olex2 1.3
(compiled 2019.11.21 svn.r41b79517 for OlexSys, GUI svn.r6003)
;
_journal_date_recd_electronic     2020-04-22
_journal_date_accepted     2020-05-22
_journal_name_full     'Acta Crystallographica, Section E'
_journal_year     2020
_journal_volume     76
_journal_issue      7
_journal_page_first     1012
_journal_page_last     1017
_journal_paper_category     GM
_journal_paper_doi     10.1107/S2056989020006957
_journal_coeditor_code     MW2159
_publ_contact_author_name     'Luc Van Meervelt'
_publ_contact_author_address
;
Department of Chemistry
KU Leuven
Biomolecular Architecture, Celestijnenlaan 200F
Leuven (Heverlee)
B-3001
Belgium
;
_publ_contact_author_email     'Luc.VanMeervelt@kuleuven.be'
_publ_contact_author_fax     ?
_publ_contact_author_phone     '+3216327609'
_publ_section_title
;
Crystal structures of three platinacyclic complexes bearing isopropyl
eugenoxyacetate and pyridine derivatives
;
_publ_section_title_footnote     .
loop_
    _publ_author_name
    _publ_author_footnote
    _publ_author_address
    'Chi, Nguyen Thi Thanh' .
;
Department of Chemistry
Hanoi National University of Education
136 Xuan Thuy
Cau Giay
Hanoi
Vietnam
;
    'Thong, Pham Van' .
;
Department of Chemistry
Hanoi National University of Education
136 Xuan Thuy
Cau Giay
Hanoi
Vietnam
;
    'Van Meervelt, Luc' .
;
Department of Chemistry
KU Leuven
Biomolecular Architecture, Celestijnenlaan 200F
Leuven (Heverlee)
B-3001
Belgium
;
_publ_section_synopsis
;
Three new platinum(II) complexes bearing an isopropyl eugenoxyacetate and
pyridine derivatives have been synthesized and further characterized by
single-crystal X-ray diffraction.
;
_chemical_name_systematic
;\
(\h^2^-2-Allyl-4-methoxy-5-{[(propan-2-yloxy)carbonyl]methoxy}phenyl-\
\k<i>C</i>^1^)chlorido(pyridine-\k<i>N</i>)platinum(II)
;
_chemical_name_common     ?
_chemical_formula_moiety     'C20 H24 Cl N O4 Pt'
_chemical_formula_sum     'C20 H24 Cl N O4 Pt'
_chemical_formula_iupac     '[Pt (C15 H19 O4) Cl (C5 H5 N)]'
_chemical_formula_weight     572.94
_chemical_melting_point     ?
_space_group_crystal_system     triclinic
_space_group_name_H-M_alt     'P -1'
_space_group_name_Hall     '-P 1'
loop_
    _space_group_symop_operation_xyz
    'x, y, z'
    '-x, -y, -z'
_cell_length_a     8.3146(3)
_cell_length_b     8.6714(4)
_cell_length_c     14.5827(6)
_cell_angle_alpha     90.534(4)
_cell_angle_beta     104.376(4)
_cell_angle_gamma     101.135(3)
_cell_volume     997.49(7)
_cell_formula_units_Z     2
_cell_measurement_reflns_used     12348
_cell_measurement_theta_min     3.2410
_cell_measurement_theta_max     28.9680
_cell_measurement_temperature     100.0
_exptl_crystal_description     needle
_exptl_crystal_colour     'clear colourless'
_exptl_crystal_size_max     0.25
_exptl_crystal_size_mid     0.2
_exptl_crystal_size_min     0.15
_exptl_crystal_density_diffrn     1.908
_exptl_crystal_density_meas     ?
_exptl_crystal_density_method     ?
_exptl_crystal_F_000     556
_exptl_absorpt_coefficient_mu     7.193
_exptl_absorpt_correction_type     multi-scan
_exptl_absorpt_process_details
;
CrysAlisPro (Rigaku OD, 2018)
;
_exptl_absorpt_correction_T_min     0.71711
_exptl_absorpt_correction_T_max     1.00000
_diffrn_ambient_temperature     100.0
_diffrn_source     'SuperNova (Mo) X-ray Source'
_diffrn_radiation_type     MoK\a
_diffrn_radiation_wavelength     0.71073
_diffrn_radiation_monochromator     mirror
_diffrn_measurement_device_type
;
Rigaku Oxford Diffraction SuperNova, Single source at offset/far, Eos
;
_diffrn_measurement_method     '\w scans'
_diffrn_detector_area_resol_mean     15.9631
_diffrn_reflns_number     17455
_diffrn_reflns_av_R_equivalents     0.0395
_diffrn_reflns_av_unetI/netI     0.0342
_diffrn_reflns_theta_min     2.724
_diffrn_reflns_theta_max     26.372
_diffrn_reflns_theta_full     25.000
_diffrn_measured_fraction_theta_max     0.999
_diffrn_measured_fraction_theta_full     0.999
_diffrn_reflns_limit_h_min     -10
_diffrn_reflns_limit_h_max     10
_diffrn_reflns_limit_k_min     -10
_diffrn_reflns_limit_k_max     10
_diffrn_reflns_limit_l_min     -18
_diffrn_reflns_limit_l_max     18
_refine_special_details     ?
_reflns_number_total     4084
_reflns_number_gt     3881
_reflns_threshold_expression     'I > 2\s(I)'
_refine_ls_structure_factor_coef     Fsqd
_refine_ls_matrix_type     full
_refine_ls_R_factor_all     0.0201
_refine_ls_R_factor_gt     0.0183
_refine_ls_wR_factor_gt     0.0386
_refine_ls_wR_factor_ref     0.0395
_refine_ls_goodness_of_fit_ref     1.054
_refine_ls_restrained_S_all     1.054
_refine_ls_number_reflns     4084
_refine_ls_number_parameters     247
_refine_ls_number_restraints     0
_refine_ls_hydrogen_treatment     constr
_refine_ls_weighting_scheme     calc
_refine_ls_weighting_details
              'w=1/[\s^2^(Fo^2^)+(0.0133P)^2^+0.0785P] where P=(Fo^2^+2Fc^2^)/3'
_atom_sites_solution_hydrogens     geom
_atom_sites_solution_primary     heavy
_atom_sites_solution_secondary     ?
_refine_ls_shift/su_max     0.001
_refine_ls_shift/su_mean     0.000
_refine_diff_density_max     0.527
_refine_diff_density_min     -0.683
_refine_ls_extinction_method     none
_refine_ls_extinction_coef     .
loop_
    _atom_type_symbol
    _atom_type_description
    _atom_type_scat_dispersion_real
    _atom_type_scat_dispersion_imag
    _atom_type_scat_source
    'C' 'C' 0.0033 0.0016
                         'International Tables Vol C Tables 4.2.6.8 and 6.1.1.4'
    'H' 'H' 0.0000 0.0000
                         'International Tables Vol C Tables 4.2.6.8 and 6.1.1.4'
    'Cl' 'Cl' 0.1484 0.1585
                         'International Tables Vol C Tables 4.2.6.8 and 6.1.1.4'
    'N' 'N' 0.0061 0.0033
                         'International Tables Vol C Tables 4.2.6.8 and 6.1.1.4'
    'O' 'O' 0.0106 0.0060
                         'International Tables Vol C Tables 4.2.6.8 and 6.1.1.4'
    'Pt' 'Pt' -1.7033 8.3905
                         'International Tables Vol C Tables 4.2.6.8 and 6.1.1.4'
_computing_data_collection
;
CrysAlisPro (Rigaku OD, 2018)
;
_computing_cell_refinement
;
CrysAlisPro (Rigaku OD, 2018)
;
_computing_data_reduction
;
CrysAlisPro (Rigaku OD, 2018)
;
_computing_structure_solution
;
ShelXS (Sheldrick, 2008)
;
_computing_structure_refinement
;
ShelXL (Sheldrick, 2015)
;
_computing_molecular_graphics
;
<i>OLEX2</i> (Dolomanov <i>et al.</i>,  2009)
;
_computing_publication_material
;
<i>OLEX2</i> (Dolomanov <i>et al.</i>,  2009)
;
loop_
    _atom_site_type_symbol
    _atom_site_label
    _atom_site_fract_x
    _atom_site_fract_y
    _atom_site_fract_z
    _atom_site_U_iso_or_equiv
    _atom_site_adp_type
    _atom_site_calc_flag
    _atom_site_occupancy
    _atom_site_disorder_assembly
    _atom_site_disorder_group
    Pt Pt1 0.99983(2) 0.56342(2) 0.66724(2) 0.00936(4) Uani d 1 . .
    C C2 0.9123(4) 0.3610(3) 0.7197(2) 0.0114(6) Uani d 1 . .
    C C3 0.7406(3) 0.2958(3) 0.6843(2) 0.0112(6) Uani d 1 . .
    C C4 0.6695(4) 0.1536(3) 0.7156(2) 0.0118(6) Uani d 1 . .
    H H4 0.552907 0.109068 0.689752 0.014 Uiso calc 1 . .
    C C5 0.7671(4) 0.0764(3) 0.7842(2) 0.0109(6) Uani d 1 . .
    C C6 0.9385(3) 0.1462(3) 0.8242(2) 0.0107(6) Uani d 1 . .
    C C7 1.0104(4) 0.2848(3) 0.79078(19) 0.0111(6) Uani d 1 . .
    H H7 1.127197 0.328942 0.816169 0.013 Uiso calc 1 . .
    C C8 0.6398(4) 0.3846(3) 0.6098(2) 0.0159(7) Uani d 1 . .
    H H8A 0.527756 0.383967 0.622071 0.019 Uiso calc 1 . .
    H H8B 0.621058 0.332488 0.546305 0.019 Uiso calc 1 . .
    C C9 0.7352(3) 0.5535(3) 0.6122(2) 0.0165(7) Uani d 1 . .
    H H9 0.755404 0.595040 0.555064 0.020 Uiso calc 1 . .
    C C10 0.7937(4) 0.6486(4) 0.6956(2) 0.0211(7) Uani d 1 . .
    H H10A 0.774433 0.608533 0.753176 0.025 Uiso calc 1 . .
    H H10B 0.853053 0.753727 0.695070 0.025 Uiso calc 1 . .
    O O11 0.7105(2) -0.0634(2) 0.81928(13) 0.0131(4) Uani d 1 . .
    C C12 0.5418(3) -0.1455(3) 0.7741(2) 0.0149(7) Uani d 1 . .
    H H12A 0.530511 -0.162299 0.706052 0.022 Uiso calc 1 . .
    H H12B 0.460286 -0.082864 0.783549 0.022 Uiso calc 1 . .
    H H12C 0.519246 -0.247470 0.801796 0.022 Uiso calc 1 . .
    O O13 1.0221(2) 0.0671(2) 0.89596(14) 0.0170(5) Uani d 1 . .
    C C14 1.1676(4) 0.1557(4) 0.9612(2) 0.0159(7) Uani d 1 . .
    H H14A 1.180615 0.108580 1.023559 0.019 Uiso calc 1 . .
    H H14B 1.151072 0.264493 0.969509 0.019 Uiso calc 1 . .
    C C15 1.3272(4) 0.1608(3) 0.9288(2) 0.0127(6) Uani d 1 . .
    O O16 1.3354(3) 0.0981(2) 0.85702(14) 0.0194(5) Uani d 1 . .
    O O17 1.4603(2) 0.2461(2) 0.99284(14) 0.0159(5) Uani d 1 . .
    C C18 1.6258(4) 0.2675(4) 0.9695(2) 0.0175(7) Uani d 1 . .
    H H18 1.635179 0.168389 0.937456 0.021 Uiso calc 1 . .
    C C19 1.7574(4) 0.2994(4) 1.0648(2) 0.0248(8) Uani d 1 . .
    H H19A 1.743163 0.392815 1.097858 0.037 Uiso calc 1 . .
    H H19B 1.871372 0.317564 1.054367 0.037 Uiso calc 1 . .
    H H19C 1.742192 0.208415 1.103366 0.037 Uiso calc 1 . .
    C C20 1.6394(4) 0.4002(4) 0.9044(2) 0.0204(7) Uani d 1 . .
    H H20A 1.549167 0.373773 0.845589 0.031 Uiso calc 1 . .
    H H20B 1.749964 0.416659 0.889566 0.031 Uiso calc 1 . .
    H H20C 1.627884 0.496738 0.935450 0.031 Uiso calc 1 . .
    Cl Cl21 1.25878(9) 0.49780(8) 0.67051(5) 0.01618(16) Uani d 1 . .
    N N22 1.0890(3) 0.7834(3) 0.61344(17) 0.0113(5) Uani d 1 . .
    C C23 1.1235(4) 0.9189(3) 0.6672(2) 0.0140(6) Uani d 1 . .
    H H23 1.099025 0.916392 0.727521 0.017 Uiso calc 1 . .
    C C24 1.1935(4) 1.0613(3) 0.6375(2) 0.0157(7) Uani d 1 . .
    H H24 1.216748 1.155279 0.676646 0.019 Uiso calc 1 . .
    C C25 1.2290(4) 1.0645(4) 0.5497(2) 0.0168(7) Uani d 1 . .
    H H25 1.277421 1.160967 0.527790 0.020 Uiso calc 1 . .
    C C26 1.1935(4) 0.9263(4) 0.4941(2) 0.0169(7) Uani d 1 . .
    H H26 1.216671 0.926321 0.433546 0.020 Uiso calc 1 . .
    C C27 1.1239(4) 0.7885(3) 0.5282(2) 0.0136(6) Uani d 1 . .
    H H27 1.099668 0.693346 0.490065 0.016 Uiso calc 1 . .
loop_
    _atom_site_aniso_label
    _atom_site_aniso_U_11
    _atom_site_aniso_U_22
    _atom_site_aniso_U_33
    _atom_site_aniso_U_12
    _atom_site_aniso_U_13
    _atom_site_aniso_U_23
    Pt1 0.00967(6) 0.00807(6) 0.01093(7) 0.00194(4) 0.00356(5) 0.00123(4)
    C2 0.0130(15) 0.0100(14) 0.0118(15) 0.0020(11) 0.0044(12) -0.0017(12)
    C3 0.0122(14) 0.0114(14) 0.0104(14) 0.0028(11) 0.0035(12) -0.0017(12)
    C4 0.0105(14) 0.0130(15) 0.0113(15) 0.0007(11) 0.0031(12) -0.0014(12)
    C5 0.0160(15) 0.0102(14) 0.0092(14) 0.0018(11) 0.0088(12) 0.0000(12)
    C6 0.0103(14) 0.0106(14) 0.0105(14) 0.0038(11) 0.0002(12) 0.0004(12)
    C7 0.0092(14) 0.0132(15) 0.0110(15) 0.0014(11) 0.0036(12) 0.0003(12)
    C8 0.0119(15) 0.0150(16) 0.0212(17) 0.0039(12) 0.0041(13) 0.0050(13)
    C9 0.0084(14) 0.0181(16) 0.0261(18) 0.0068(12) 0.0070(13) 0.0089(14)
    C10 0.0184(17) 0.0163(16) 0.034(2) 0.0053(13) 0.0153(15) 0.0048(15)
    O11 0.0121(10) 0.0111(10) 0.0122(10) -0.0033(8) 0.0003(8) 0.0022(8)
    C12 0.0095(14) 0.0149(15) 0.0175(16) -0.0030(12) 0.0021(12) 0.0005(13)
    O13 0.0117(11) 0.0160(11) 0.0168(11) -0.0030(8) -0.0040(9) 0.0072(9)
    C14 0.0125(15) 0.0213(17) 0.0104(15) -0.0008(13) -0.0003(12) 0.0051(13)
    C15 0.0132(15) 0.0096(14) 0.0140(15) 0.0023(11) 0.0012(12) 0.0037(12)
    O16 0.0184(12) 0.0210(12) 0.0160(11) 0.0036(9) -0.0004(9) -0.0072(10)
    O17 0.0106(10) 0.0203(11) 0.0137(11) -0.0026(8) 0.0019(9) -0.0044(9)
    C18 0.0124(15) 0.0224(17) 0.0183(16) 0.0009(13) 0.0073(13) -0.0015(14)
    C19 0.0159(17) 0.032(2) 0.0223(18) -0.0008(14) 0.0018(14) 0.0025(16)
    C20 0.0222(17) 0.0204(17) 0.0188(17) -0.0016(13) 0.0100(14) -0.0001(14)
    Cl21 0.0109(3) 0.0124(4) 0.0265(4) 0.0028(3) 0.0067(3) 0.0034(3)
    N22 0.0079(12) 0.0111(12) 0.0140(13) 0.0013(9) 0.0013(10) 0.0014(10)
    C23 0.0136(15) 0.0151(15) 0.0126(15) 0.0052(12) 0.0001(12) 0.0017(13)
    C24 0.0147(15) 0.0122(15) 0.0189(16) 0.0020(12) 0.0027(13) -0.0023(13)
    C25 0.0129(15) 0.0138(15) 0.0215(17) 0.0011(12) 0.0011(13) 0.0056(13)
    C26 0.0190(16) 0.0212(17) 0.0131(15) 0.0057(13) 0.0075(13) 0.0044(13)
    C27 0.0121(15) 0.0149(15) 0.0142(15) 0.0046(12) 0.0024(12) 0.0012(13)
_geom_special_details
;
 All esds (except the esd in the dihedral angle between two l.s. planes)
 are estimated using the full covariance matrix.  The cell esds are taken
 into account individually in the estimation of esds in distances, angles
 and torsion angles; correlations between esds in cell parameters are only
 used when they are defined by crystal symmetry.  An approximate (isotropic)
 treatment of cell esds is used for estimating esds involving l.s. planes.
;
loop_
    _geom_bond_atom_site_label_1
    _geom_bond_atom_site_label_2
    _geom_bond_site_symmetry_2
    _geom_bond_distance
    _geom_bond_publ_flag
    Pt1 C2 . 2.001(3) ?
    Pt1 C9 . 2.131(3) ?
    Pt1 C10 . 2.118(3) ?
    Pt1 Cl21 . 2.3205(7) ?
    Pt1 N22 . 2.139(2) ?
    C2 C3 . 1.393(4) ?
    C2 C7 . 1.407(4) ?
    C3 C4 . 1.393(4) ?
    C3 C8 . 1.513(4) ?
    C4 H4 . 0.9500 ?
    C4 C5 . 1.388(4) ?
    C5 C6 . 1.409(4) ?
    C5 O11 . 1.365(3) ?
    C6 C7 . 1.384(4) ?
    C6 O13 . 1.373(3) ?
    C7 H7 . 0.9500 ?
    C8 H8A . 0.9900 ?
    C8 H8B . 0.9900 ?
    C8 C9 . 1.520(4) ?
    C9 H9 . 0.9500 ?
    C9 C10 . 1.389(4) ?
    C10 H10A . 0.9500 ?
    C10 H10B . 0.9500 ?
    O11 C12 . 1.434(3) ?
    C12 H12A . 0.9800 ?
    C12 H12B . 0.9800 ?
    C12 H12C . 0.9800 ?
    O13 C14 . 1.419(3) ?
    C14 H14A . 0.9900 ?
    C14 H14B . 0.9900 ?
    C14 C15 . 1.509(4) ?
    C15 O16 . 1.198(3) ?
    C15 O17 . 1.342(3) ?
    O17 C18 . 1.476(3) ?
    C18 H18 . 1.0000 ?
    C18 C19 . 1.525(4) ?
    C18 C20 . 1.505(4) ?
    C19 H19A . 0.9800 ?
    C19 H19B . 0.9800 ?
    C19 H19C . 0.9800 ?
    C20 H20A . 0.9800 ?
    C20 H20B . 0.9800 ?
    C20 H20C . 0.9800 ?
    N22 C23 . 1.349(4) ?
    N22 C27 . 1.344(4) ?
    C23 H23 . 0.9500 ?
    C23 C24 . 1.381(4) ?
    C24 H24 . 0.9500 ?
    C24 C25 . 1.383(4) ?
    C25 H25 . 0.9500 ?
    C25 C26 . 1.380(4) ?
    C26 H26 . 0.9500 ?
    C26 C27 . 1.378(4) ?
    C27 H27 . 0.9500 ?
loop_
    _geom_angle_atom_site_label_1
    _geom_angle_atom_site_label_2
    _geom_angle_atom_site_label_3
    _geom_angle_site_symmetry_1
    _geom_angle_site_symmetry_3
    _geom_angle
    _geom_angle_publ_flag
    C2 Pt1 C9 . . 81.36(12) ?
    C2 Pt1 C10 . . 87.41(12) ?
    C2 Pt1 Cl21 . . 93.43(9) ?
    C2 Pt1 N22 . . 178.21(10) ?
    C9 Pt1 Cl21 . . 154.99(9) ?
    C9 Pt1 N22 . . 97.67(10) ?
    C10 Pt1 C9 . . 38.16(12) ?
    C10 Pt1 Cl21 . . 166.72(9) ?
    C10 Pt1 N22 . . 90.90(11) ?
    N22 Pt1 Cl21 . . 88.08(7) ?
    C3 C2 Pt1 . . 116.6(2) ?
    C3 C2 C7 . . 118.8(3) ?
    C7 C2 Pt1 . . 124.6(2) ?
    C2 C3 C8 . . 116.7(3) ?
    C4 C3 C2 . . 120.5(3) ?
    C4 C3 C8 . . 122.8(2) ?
    C3 C4 H4 . . 119.6 ?
    C5 C4 C3 . . 120.7(3) ?
    C5 C4 H4 . . 119.6 ?
    C4 C5 C6 . . 119.1(3) ?
    O11 C5 C4 . . 125.5(3) ?
    O11 C5 C6 . . 115.5(3) ?
    C7 C6 C5 . . 120.0(3) ?
    O13 C6 C5 . . 115.1(2) ?
    O13 C6 C7 . . 124.9(2) ?
    C2 C7 H7 . . 119.6 ?
    C6 C7 C2 . . 120.7(3) ?
    C6 C7 H7 . . 119.6 ?
    C3 C8 H8A . . 109.7 ?
    C3 C8 H8B . . 109.7 ?
    C3 C8 C9 . . 109.8(2) ?
    H8A C8 H8B . . 108.2 ?
    C9 C8 H8A . . 109.7 ?
    C9 C8 H8B . . 109.7 ?
    Pt1 C9 H9 . . 90.2 ?
    C8 C9 Pt1 . . 109.4(2) ?
    C8 C9 H9 . . 119.1 ?
    C10 C9 Pt1 . . 70.44(17) ?
    C10 C9 C8 . . 121.7(3) ?
    C10 C9 H9 . . 119.1 ?
    Pt1 C10 H10A . . 108.6 ?
    Pt1 C10 H10B . . 90.0 ?
    C9 C10 Pt1 . . 71.40(18) ?
    C9 C10 H10A . . 120.0 ?
    C9 C10 H10B . . 120.0 ?
    H10A C10 H10B . . 120.0 ?
    C5 O11 C12 . . 117.1(2) ?
    O11 C12 H12A . . 109.5 ?
    O11 C12 H12B . . 109.5 ?
    O11 C12 H12C . . 109.5 ?
    H12A C12 H12B . . 109.5 ?
    H12A C12 H12C . . 109.5 ?
    H12B C12 H12C . . 109.5 ?
    C6 O13 C14 . . 117.1(2) ?
    O13 C14 H14A . . 109.1 ?
    O13 C14 H14B . . 109.1 ?
    O13 C14 C15 . . 112.3(2) ?
    H14A C14 H14B . . 107.9 ?
    C15 C14 H14A . . 109.1 ?
    C15 C14 H14B . . 109.1 ?
    O16 C15 C14 . . 125.5(3) ?
    O16 C15 O17 . . 124.6(3) ?
    O17 C15 C14 . . 109.8(2) ?
    C15 O17 C18 . . 116.4(2) ?
    O17 C18 H18 . . 109.6 ?
    O17 C18 C19 . . 105.1(2) ?
    O17 C18 C20 . . 109.0(3) ?
    C19 C18 H18 . . 109.6 ?
    C20 C18 H18 . . 109.6 ?
    C20 C18 C19 . . 113.7(3) ?
    C18 C19 H19A . . 109.5 ?
    C18 C19 H19B . . 109.5 ?
    C18 C19 H19C . . 109.5 ?
    H19A C19 H19B . . 109.5 ?
    H19A C19 H19C . . 109.5 ?
    H19B C19 H19C . . 109.5 ?
    C18 C20 H20A . . 109.5 ?
    C18 C20 H20B . . 109.5 ?
    C18 C20 H20C . . 109.5 ?
    H20A C20 H20B . . 109.5 ?
    H20A C20 H20C . . 109.5 ?
    H20B C20 H20C . . 109.5 ?
    C23 N22 Pt1 . . 120.7(2) ?
    C27 N22 Pt1 . . 120.71(19) ?
    C27 N22 C23 . . 118.4(2) ?
    N22 C23 H23 . . 118.9 ?
    N22 C23 C24 . . 122.1(3) ?
    C24 C23 H23 . . 118.9 ?
    C23 C24 H24 . . 120.6 ?
    C23 C24 C25 . . 118.7(3) ?
    C25 C24 H24 . . 120.6 ?
    C24 C25 H25 . . 120.3 ?
    C26 C25 C24 . . 119.4(3) ?
    C26 C25 H25 . . 120.3 ?
    C25 C26 H26 . . 120.6 ?
    C27 C26 C25 . . 118.8(3) ?
    C27 C26 H26 . . 120.6 ?
    N22 C27 C26 . . 122.5(3) ?
    N22 C27 H27 . . 118.7 ?
    C26 C27 H27 . . 118.7 ?
loop_
    _geom_torsion_atom_site_label_1
    _geom_torsion_atom_site_label_2
    _geom_torsion_atom_site_label_3
    _geom_torsion_atom_site_label_4
    _geom_torsion_site_symmetry_1
    _geom_torsion_site_symmetry_2
    _geom_torsion_site_symmetry_3
    _geom_torsion_site_symmetry_4
    _geom_torsion
    _geom_torsion_publ_flag
    Pt1 C2 C3 C4 . . . . 178.9(2) ?
    Pt1 C2 C3 C8 . . . . 0.3(3) ?
    Pt1 C2 C7 C6 . . . . 178.8(2) ?
    Pt1 N22 C23 C24 . . . . 174.9(2) ?
    Pt1 N22 C27 C26 . . . . -175.0(2) ?
    C2 C3 C4 C5 . . . . 1.6(4) ?
    C2 C3 C8 C9 . . . . -18.2(4) ?
    C3 C2 C7 C6 . . . . 0.9(4) ?
    C3 C4 C5 C6 . . . . 2.1(4) ?
    C3 C4 C5 O11 . . . . -179.6(3) ?
    C3 C8 C9 Pt1 . . . . 25.9(3) ?
    C3 C8 C9 C10 . . . . -52.5(4) ?
    C4 C3 C8 C9 . . . . 163.3(3) ?
    C4 C5 C6 C7 . . . . -4.2(4) ?
    C4 C5 C6 O13 . . . . 175.7(3) ?
    C4 C5 O11 C12 . . . . 7.4(4) ?
    C5 C6 C7 C2 . . . . 2.7(4) ?
    C5 C6 O13 C14 . . . . -156.9(3) ?
    C6 C5 O11 C12 . . . . -174.1(2) ?
    C6 O13 C14 C15 . . . . -88.0(3) ?
    C7 C2 C3 C4 . . . . -3.1(4) ?
    C7 C2 C3 C8 . . . . 178.4(3) ?
    C7 C6 O13 C14 . . . . 22.9(4) ?
    C8 C3 C4 C5 . . . . -179.9(3) ?
    C8 C9 C10 Pt1 . . . . 101.2(3) ?
    O11 C5 C6 C7 . . . . 177.3(2) ?
    O11 C5 C6 O13 . . . . -2.8(4) ?
    O13 C6 C7 C2 . . . . -177.2(3) ?
    O13 C14 C15 O16 . . . . -0.4(4) ?
    O13 C14 C15 O17 . . . . 179.9(2) ?
    C14 C15 O17 C18 . . . . -177.7(2) ?
    C15 O17 C18 C19 . . . . -155.7(2) ?
    C15 O17 C18 C20 . . . . 82.1(3) ?
    O16 C15 O17 C18 . . . . 2.6(4) ?
    N22 C23 C24 C25 . . . . 0.0(4) ?
    C23 N22 C27 C26 . . . . 0.1(4) ?
    C23 C24 C25 C26 . . . . 0.2(4) ?
    C24 C25 C26 C27 . . . . -0.2(4) ?
    C25 C26 C27 N22 . . . . 0.1(5) ?
    C27 N22 C23 C24 . . . . -0.1(4) ?
loop_
    _geom_hbond_atom_site_label_d
    _geom_hbond_atom_site_label_h
    _geom_hbond_atom_site_label_a
    _geom_hbond_site_symmetry_d
    _geom_hbond_site_symmetry_h
    _geom_hbond_site_symmetry_a
    _geom_hbond_distance_dh
    _geom_hbond_distance_ha
    _geom_hbond_distance_da
    _geom_hbond_angle_dha
    _geom_hbond_publ_flag
    C12 H12B O16 1_555 1_555 1_455 0.98 2.42 3.354(3) 160 y
    C14 H14A O11 1_555 1_555 2_757 0.99 2.31 3.266(3) 161 y
    C14 H14A O13 1_555 1_555 2_757 0.99 2.56 3.330(4) 134 y
    C20 H20B Cg5 1_555 1_555 1_655 0.98 2.93 3.586(3) 125 y
    C26 H26 Cg5 1_555 1_555 2_766 0.95 2.88 3.736(3) 150 y
_shelx_space_group_comment
;
The symmetry employed for this shelxl refinement is uniquely defined
by the following loop, which should always be used as a source of
symmetry information in preference to the above space-group names.
They are only intended as comments.
;
_shelx_estimated_absorpt_T_min     ?
_shelx_estimated_absorpt_T_max     ?
_shelx_hkl_file
;
 -11   0   3 101985. 8006.76   4
 -11   0   4 6969.56 2122.78   4
 -11   0   5 14208.4 3046.24   4
 -11   1   1 415.525 1101.24   4
 -11   1   2 38411.4 4735.19   4
 -11   1   3 53116.7 5685.78   4
 -11   1   4-566.934 913.386   4
 -10  -3   2 24238.3 3811.64   8
 -10  -3   2 28737.3 3908.91   9
 -10  -3   3 3537.85 1532.32   8
 -10  -3   4 37436.6 4863.76   8
 -10  -3   8 37235.7 5031.08   4
 -10  -2  -1 3611.63 1559.70   3
 -10  -2   0 27736.7 4066.23   8
 -10  -2   0 31848.2 4320.21   3
 -10  -2   1 39173.9 4727.48   9
 -10  -2   1 31877.5 4383.50   3
 -10  -2   1 32084.9 4368.01   8
 -10  -2   2 4019.79 1596.41   3
 -10  -2   2 8904.82 2290.62   8
 -10  -2   2 4689.04 1747.41   9
 -10  -2   3 29807.0 4235.74   3
 -10  -2   3 28425.5 3865.51   9
 -10  -2   3 32538.9 4413.72   8
 -10  -2   4 34812.2 4597.40   8
 -10  -2   5 7926.00 2140.96   4
 -10  -2   5 4453.74 1539.58   8
 -10  -2   6 43432.3 5142.99   4
 -10  -2   6 44609.0 5352.68   8
 -10  -2   7 31563.4 4468.47   4
 -10  -2   8 5401.51 2009.38   4
 -10  -2   9 22030.5 3847.23   4
 -10  -1  -2 47561.9 5306.41   8
 -10  -1  -1-1034.36 1027.06   8
 -10  -1   0 42617.1 5057.79   8
 -10  -1   0 44043.0 4931.37   3
 -10  -1   1 25822.7 3765.80   3
 -10  -1   1 30040.1 4233.68   8
 -10  -1   2 550.036 918.001   8
 -10  -1   3 38173.0 4432.58   4
 -10  -1   3 38865.1 4856.80   8
 -10  -1   4 41266.4 4774.20   4
 -10  -1   4 43377.8 5171.16   8
 -10  -1   5 690.292 1075.20   4
 -10  -1   5 390.022 793.714   8
 -10  -1   6 35446.0 4566.27   4
 -10  -1   6 33597.9 4562.50   8
 -10  -1   7 22940.2 3827.97   4
 -10  -1   7 23906.4 3872.27   8
 -10  -1   8 13398.4 2899.73   4
 -10  -1   9 49990.5 5750.41   4
 -10  -1  12 38234.1 5180.68  12
 -10   0  -4 17640.2 3321.23   8
 -10   0  -3 45667.1 5299.65   8
 -10   0  -2 3659.63 1330.74   8
 -10   0  -1 10646.6 2578.00   8
 -10   0   0 36644.0 4699.37   8
 -10   0   1 37400.6 4325.35   4
 -10   0   1 32003.4 4438.48   8
 -10   0   2 28480.6 3821.87   4
 -10   0   2 30167.7 4231.60   8
 -10   0   3 40669.7 5009.55   8
 -10   0   3 31035.7 4064.97   4
 -10   0   4 7066.71 2042.81   4
 -10   0   4 7943.04 2253.34   8
 -10   0   5 24546.2 3901.96   8
 -10   0   5 24994.9 3696.03   4
 -10   0   6 70206.6 6453.02   4
 -10   0   6 81833.0 7261.37   8
 -10   0   7 17717.2 3361.10   8
 -10   0   7 16083.4 3134.65   4
 -10   0   8 14759.5 3138.19   8
 -10   0   8 11145.7 2648.47   4
 -10   0   9 51771.9 5796.21   4
 -10   0  11 10762.1 2540.34  12
 -10   0  12 37797.7 5007.81  12
 -10   1  -3 29581.2 4352.17   8
 -10   1  -2-1151.72 964.072   8
 -10   1  -1 49736.4 5583.96   8
 -10   1  -1 54117.1 5270.46   4
 -10   1   0 33534.9 4173.52   4
 -10   1   0 34818.6 4626.62   8
 -10   1   1 2524.06 1292.25   8
 -10   1   1 1409.14 1059.51   4
 -10   1   2 49347.0 5538.55   8
 -10   1   2 41369.0 4612.26   4
 -10   1   3 58647.1 6090.04   8
 -10   1   3 63347.9 5858.79   4
 -10   1   4 4868.12 1696.71   4
 -10   1   4 4325.82 1755.15   8
 -10   1   5 74053.5 6853.07   8
 -10   1   5 63150.3 6069.60   4
 -10   1   6 42052.2 5138.76   8
 -10   1   6 33976.9 4420.53   4
 -10   1   7 5722.00 1903.32   4
 -10   1   7 6020.38 2055.33   8
 -10   1   8 53545.4 5979.67   8
 -10   1   8 59020.0 6056.68   4
 -10   1   9 55226.2 5960.05   4
 -10   1  10 2245.62 1269.10  12
 -10   1  11 51922.7 5720.82  12
 -10   1  12 39855.9 5229.89  12
 -10   2  -2 24746.5 3997.35   8
 -10   2  -1 49959.4 5666.97   8
 -10   2   0 19452.6 3546.72   8
 -10   2   1 15122.9 3176.61   8
 -10   2   2 56850.3 6005.29   8
 -10   2   2 61246.1 5801.17   4
 -10   2   3 11948.6 2777.48   8
 -10   2   3 12831.1 2647.91   4
 -10   2   4 19036.0 3193.06   4
 -10   2   4 12656.4 2883.08   8
 -10   2   5 74330.5 6577.79   4
 -10   2   5 71646.8 6844.38   8
 -10   2   6 30643.8 4233.03   4
 -10   2   6 27481.6 4218.19   8
 -10   2   7 19633.7 3392.31   4
 -10   2   7 14973.4 3178.64   8
 -10   2   8 101017. 8079.37   4
 -10   2   8 97902.9 8238.17   8
 -10   2   9 18864.2 3508.81   4
 -10   2   9 24124.2 4061.92   8
 -10   3  -1 94253.0 8079.68   8
 -10   3   0 2336.83 1382.39   8
 -10   3   1 48559.0 5633.71   8
 -10   3   2 69433.8 6763.43   8
 -10   3   3 11584.3 2757.42   8
 -10   3   3 8084.66 2200.88   4
 -10   3   4 50019.7 5378.91   4
 -10   3   4 47893.3 5588.84   8
 -10   3   5 55955.0 5702.72   4
 -10   3   5 48952.4 5719.50   8
 -10   3   6 2281.63 1320.43   4
 -10   3   6 4350.86 1761.60   8
 -10   3   7 41344.4 5251.15   8
 -10   3   7 44659.2 5168.66   4
 -10   3   8 70089.1 6641.91   4
 -10   3   8 73043.0 7043.24   8
 -10   3   9 935.864 1052.34   8
 -10   3   9 264.043 862.831   4
 -10   4   1 76371.5 7295.05   8
 -10   4   2 39928.3 5179.50   8
 -10   4   3 3292.66 1534.76   8
 -10   4   4 74315.5 7088.80   8
 -10   4   5 52102.3 5641.31   4
 -10   4   5 55411.7 6140.93   8
 -10   4   6 1081.52 860.246   8
 -10   4   6 4250.20 1782.85   4
 -10   4   7 77580.9 6939.72   4
 -10   4   7 65950.6 6746.03   8
 -10   4   8 48825.1 5752.87   8
 -10   5   4 74203.9 7263.85   8
 -10   5   5 13061.6 3066.06   8
 -10   5   6 13343.0 3007.30   8
  -9  -5   2 99854.6 7598.99   9
  -9  -5   5 93611.9 7606.34   8
  -9  -4   0 244.899 757.296   9
  -9  -4   1 66828.4 6156.63   9
  -9  -4   2 41190.4 4663.73   9
  -9  -4   3-1241.75 906.731   9
  -9  -4   3-1288.10 990.883   8
  -9  -4   4 38750.6 4666.34   8
  -9  -4   5 110298. 8264.03   8
  -9  -4   8 82338.1 7410.78   4
  -9  -4   9 2371.76 1472.53   4
  -9  -4  10 63949.7 6819.23   4
  -9  -4  11 54346.4 6318.02  12
  -9  -3  -4 35662.1 4593.47   3
  -9  -3  -3-506.244 809.601   3
  -9  -3  -2 63340.7 6140.42   3
  -9  -3  -1 28889.9 4123.22   9
  -9  -3  -1 27964.2 4059.39   3
  -9  -3   0 5809.64 1864.87   3
  -9  -3   0 5330.39 1720.99   8
  -9  -3   0 4660.02 1762.89   9
  -9  -3   1 64132.9 5966.56   9
  -9  -3   1 67583.4 6354.37   3
  -9  -3   1 77528.8 6406.69   8
  -9  -3   2 61103.5 5725.81   8
  -9  -3   2 54414.4 5289.35   9
  -9  -3   2 54882.7 5695.00   3
  -9  -3   3 7885.51 2111.06   8
  -9  -3   3 6837.51 1821.90   9
  -9  -3   3 13451.7 2749.11   3
  -9  -3   4 84357.8 6305.24   9
  -9  -3   4 92369.8 7303.12   8
  -9  -3   4 101273. 7829.73   3
  -9  -3   5 24943.1 3606.49   4
  -9  -3   5 23480.2 3679.40   8
  -9  -3   5 28270.7 4047.77   3
  -9  -3   6 4690.97 1801.30   8
  -9  -3   6 4487.02 1754.78   4
  -9  -3   6 9434.04 2332.33   3
  -9  -3   7 81829.3 7057.22   4
  -9  -3   8 51356.3 5681.75   4
  -9  -3   9 5565.53 2055.45   4
  -9  -3  10 112554. 8994.53   4
  -9  -3  10 109644. 8607.75  12
  -9  -3  11 43259.0 5458.74  12
  -9  -3  11 35166.9 5089.94   4
  -9  -3  12 5539.76 2048.49  12
  -9  -2  -3 30963.6 4043.58   3
  -9  -2  -2 70298.8 6211.79   3
  -9  -2  -2 79971.3 6470.29   8
  -9  -2  -1 11325.7 2387.99   8
  -9  -2  -1 16626.8 2932.62   3
  -9  -2   0 19899.5 3170.71   3
  -9  -2   0 14672.4 2806.02   8
  -9  -2   1 102392. 7516.32   8
  -9  -2   1 98836.6 7495.07   3
  -9  -2   2 4850.63 1665.09   3
  -9  -2   2 8242.10 2089.18   8
  -9  -2   3 40469.2 4631.97   8
  -9  -2   3 34846.4 4362.25   3
  -9  -2   3 38496.2 4232.72   4
  -9  -2   4 95968.8 7150.41   4
  -9  -2   4 110141. 7941.21   8
  -9  -2   4 111634. 7197.33   9
  -9  -2   4 116366. 8149.94   3
  -9  -2   5 15181.4 2903.81   3
  -9  -2   5 17399.6 3016.93   8
  -9  -2   5 17490.9 2621.83   9
  -9  -2   5 13136.7 2558.33   4
  -9  -2   6 75581.6 6436.22   4
  -9  -2   6 72094.3 6501.45   8
  -9  -2   7 110988. 8154.08   4
  -9  -2   8 6676.95 2018.50   4
  -9  -2   8 5825.15 1693.04  12
  -9  -2   9 55484.5 5620.12  12
  -9  -2   9 59035.0 6057.94   4
  -9  -2  10 124867. 9081.93  12
  -9  -2  10 136050. 9748.84   4
  -9  -2  11 11198.7 2713.41  12
  -9  -2  11 8460.05 2369.49   4
  -9  -2  12 27829.2 4387.65  12
  -9  -2  13 92873.3 8502.15  12
  -9  -1  -4 1560.39 1205.32   8
  -9  -1  -3 33135.0 4179.93   2
  -9  -1  -3 32894.7 4158.67   8
  -9  -1  -2 66562.2 5734.73   3
  -9  -1  -2 73007.1 6271.09   8
  -9  -1  -1 1700.37 870.442   3
  -9  -1  -1-288.965 656.750   8
  -9  -1   0 37606.3 3998.22   4
  -9  -1   0 47600.8 4997.88   8
  -9  -1   0 40963.1 4417.50   3
  -9  -1   1 53948.2 5338.96   8
  -9  -1   1 55453.4 5216.64   3
  -9  -1   1 51929.1 4760.29   4
  -9  -1   2 711.955 776.669   4
  -9  -1   2 1886.59 1123.01   3
  -9  -1   2 775.136 964.279   8
  -9  -1   3 77446.0 6113.71   4
  -9  -1   3 75963.7 6263.72   3
  -9  -1   3 63876.2 5953.19   8
  -9  -1   4 74623.9 6414.51   8
  -9  -1   4 73583.8 6043.72   4
  -9  -1   5 374.984 663.903   4
  -9  -1   5 1135.84 1054.24   8
  -9  -1   6 76798.1 6593.18   8
  -9  -1   6 68073.2 6046.03   4
  -9  -1   7 83441.7 7022.26   8
  -9  -1   7 79693.7 6731.12   4
  -9  -1   8 2534.08 1219.03  12
  -9  -1   8 199.079 832.998   4
  -9  -1   9 41512.0 4740.47  12
  -9  -1   9 44596.9 5132.71   4
  -9  -1  10 63198.7 6163.25  12
  -9  -1  10 64852.5 6435.70   4
  -9  -1  11-945.918 1032.87  12
  -9  -1  11 196.368 777.151   4
  -9  -1  12 88701.4 7819.88  12
  -9  -1  12 85420.8 7780.38   4
  -9  -1  13 55872.1 6373.48  12
  -9   0  -5 21557.9 3489.60   8
  -9   0  -4 5169.68 1723.83   2
  -9   0  -4 2876.63 1342.22   8
  -9   0  -3 56418.6 5607.29   8
  -9   0  -2 14699.5 2486.68   4
  -9   0  -2 15241.0 2873.31   8
  -9   0  -1 10499.6 2079.92   4
  -9   0  -1 14194.5 2438.58   3
  -9   0  -1 8305.67 2129.67   8
  -9   0   0 107597. 7233.92   3
  -9   0   0 108752. 7129.21   4
  -9   0   0 112325. 7998.83   8
  -9   0   1 29544.8 3974.42   8
  -9   0   1 34665.5 3862.56   4
  -9   0   2 25872.3 3420.79   4
  -9   0   2 23746.0 3551.67   8
  -9   0   3 104483. 7183.70   4
  -9   0   3 98560.0 7509.22   8
  -9   0   4 23679.0 3357.66   4
  -9   0   4 28336.7 3900.38   8
  -9   0   5 32777.9 3989.36   4
  -9   0   5 26571.4 3779.15   8
  -9   0   6 116459. 8008.37   4
  -9   0   6 111382. 8158.77   8
  -9   0   7 60450.0 5857.95   8
  -9   0   7 59787.9 5142.13  12
  -9   0   7 58899.7 5668.19   4
  -9   0   8 11599.8 2563.52   8
  -9   0   8 15969.7 2966.70   4
  -9   0   8 10693.0 2296.12  12
  -9   0   9 105710. 8073.86   4
  -9   0   9 112929. 7949.64  12
  -9   0  10 24093.4 3766.63   4
  -9   0  10 19664.1 3358.33  12
  -9   0  11 11693.3 2699.57  12
  -9   0  11 9823.46 2425.65   4
  -9   0  12 49237.7 5747.97   4
  -9   0  12 50924.1 5798.95  12
  -9   0  13 10166.0 2777.09  12
  -9   1  -7 35755.4 4681.57   8
  -9   1  -6 59470.7 6040.76   8
  -9   1  -5 4584.95 1803.77   8
  -9   1  -5 1436.77 731.439   2
  -9   1  -4 29257.4 4032.62   8
  -9   1  -3 46491.0 5151.43   8
  -9   1  -2-165.926 555.267   8
  -9   1  -1 33099.7 4251.98   8
  -9   1   0 50472.2 5264.09   8
  -9   1   1 302.796 831.736   8
  -9   1   1 1449.12 677.343   4
  -9   1   2 42944.7 4841.91   8
  -9   1   2 41110.2 4360.19   4
  -9   1   3 108792. 7378.97   4
  -9   1   3 104971. 7829.68   8
  -9   1   4 2951.05 1381.49   8
  -9   1   4 4117.83 1489.32   4
  -9   1   5 60855.2 5830.35   8
  -9   1   5 56052.7 5300.47   4
  -9   1   6 88549.7 7167.30   8
  -9   1   6 86637.8 6827.54   4
  -9   1   7 3039.99 1323.77   4
  -9   1   7 4641.21 1811.33   8
  -9   1   8 72043.4 5946.43  12
  -9   1   8 69849.3 6272.20   4
  -9   1   8 66685.0 6313.42   8
  -9   1   9 56505.5 5521.63  12
  -9   1   9 64861.9 6277.69   8
  -9   1   9 67197.1 6229.19   4
  -9   1  10 6710.57 1996.91  12
  -9   1  10 1796.02 1265.84   4
  -9   1  10 7604.54 2265.41   8
  -9   1  11 41479.9 5098.68  12
  -9   1  11 38379.0 4907.63   4
  -9   1  12 67435.6 6659.65   4
  -9   1  12 67744.0 6791.25  12
  -9   1  13-505.439 911.208  12
  -9   2  -7 27912.0 4287.29   8
  -9   2  -6 30028.9 3889.16   2
  -9   2  -6 27066.7 4170.44   8
  -9   2  -5 519.650 550.886   2
  -9   2  -5 1429.80 1023.95   8
  -9   2  -4 67377.6 6449.94   8
  -9   2  -3 36484.4 4617.60   8
  -9   2  -2 3823.09 1630.93   8
  -9   2  -1 62280.4 5974.07   8
  -9   2   0 36009.1 4475.08   8
  -9   2   1 5181.77 1840.40   8
  -9   2   2 58925.3 5769.26   8
  -9   2   3 37400.9 4561.18   8
  -9   2   3 36265.7 4172.74   4
  -9   2   4 5307.46 1635.56   4
  -9   2   4 3940.56 1641.14   8
  -9   2   5 89901.5 7159.50   8
  -9   2   5 69780.8 5987.74   4
  -9   2   6 27670.8 3700.01   4
  -9   2   6 21083.7 3438.24   8
  -9   2   7 7224.96 2033.65   4
  -9   2   7 4092.69 1467.68   8
  -9   2   8 66420.6 6119.52   4
  -9   2   8 68479.0 6399.16   8
  -9   2   9 35621.3 4514.33   4
  -9   2   9 40099.2 4916.27   8
  -9   2  10 1643.55 1096.42   8
  -9   2  10 3422.16 1544.48   4
  -9   2  11 88953.4 7519.23   4
  -9   2  11 94157.7 7861.35   8
  -9   2  12 31456.4 4372.41   4
  -9   2  12 29994.7 4409.51   8
  -9   2  12 30172.4 4455.45  12
  -9   2  13-1748.64 1312.48   8
  -9   2  13 1475.36 1160.90  12
  -9   3  -6 1502.53 1057.88   2
  -9   3  -6 4263.62 1740.70   8
  -9   3  -5 28730.8 4330.16   8
  -9   3  -4 78367.4 7170.16   8
  -9   3  -3 16162.8 3159.03   8
  -9   3  -2 17412.9 3236.91   8
  -9   3  -1 64561.0 6234.28   8
  -9   3   0 14217.7 2848.02   8
  -9   3   1 24974.4 3772.52   8
  -9   3   2 89912.8 7372.58   8
  -9   3   3 3666.85 1575.26   8
  -9   3   4 35461.9 4502.82   8
  -9   3   5 51059.4 5092.73   4
  -9   3   5 43103.2 5006.83   8
  -9   3   6 13566.7 2789.02   8
  -9   3   6 8306.09 2135.53   4
  -9   3   7 20435.3 3264.61   4
  -9   3   7 22463.6 3649.85   8
  -9   3   8 58014.4 5928.25   8
  -9   3   8 63743.0 5944.01   4
  -9   3   9 3817.24 1460.28   8
  -9   3   9 7213.79 2161.02   4
  -9   3  10 29505.8 4178.77   4
  -9   3  10 37134.5 4828.31   8
  -9   3  11 53077.9 5699.30   4
  -9   3  11 45229.4 5425.04   8
  -9   3  12 4563.28 1684.39   4
  -9   3  12 6996.80 2161.01   8
  -9   3  13 32373.6 4620.99   8
  -9   4  -7 31464.1 3873.81   2
  -9   4  -6-557.051 717.903   2
  -9   4  -5 45576.0 5638.25   8
  -9   4  -4 17914.2 3491.92   8
  -9   4  -3 3974.64 1666.40   8
  -9   4  -2 79012.5 7198.29   8
  -9   4  -1 47221.2 5437.30   8
  -9   4   0 4587.59 1612.23   8
  -9   4   1 84231.6 7238.86   8
  -9   4   2 19073.0 3340.15   8
  -9   4   3 15416.5 2943.53   8
  -9   4   4 54647.1 5758.35   8
  -9   4   5 42345.5 5052.25   8
  -9   4   6 1581.01 1019.78   8
  -9   4   6 1717.75 1052.49   4
  -9   4   7 77721.2 6600.57   4
  -9   4   7 79357.4 7015.34   8
  -9   4   8 24490.1 3668.97   4
  -9   4   8 29129.6 4209.81   8
  -9   4   9 990.708 939.951   8
  -9   4   9-1696.41 1155.25   4
  -9   4  10 64455.7 6180.14   4
  -9   4  10 46798.2 5506.08   8
  -9   4  11 24752.8 3878.73   4
  -9   4  11 21185.8 3694.62   8
  -9   4  12-1007.65 1152.12   4
  -9   4  12 1437.74 1125.46   8
  -9   4  13 31072.0 4619.20   8
  -9   5  -3 25210.6 4181.38   8
  -9   5  -2 66470.6 6781.01   8
  -9   5  -1 2596.83 1450.31   8
  -9   5   0 18295.5 3428.74   8
  -9   5   1 70089.8 6742.14   8
  -9   5   2 33760.6 4573.55   8
  -9   5   3 41226.8 5059.50   8
  -9   5   4 108485. 8433.45   8
  -9   5   5 6841.40 2084.85   8
  -9   5   6 33522.3 4565.19   8
  -9   5   6 37576.1 4575.91   4
  -9   5   7 69234.7 6710.46   8
  -9   5   7 79219.9 6740.95   4
  -9   5   8 16134.1 3263.18   8
  -9   5   8 11266.8 2574.88   4
  -9   5   9 9770.90 2439.38   4
  -9   5   9 5861.30 2038.86   8
  -9   5  10 40489.4 5151.18   8
  -9   5  10 42045.9 4955.40   4
  -9   5  11 14782.5 3112.60   8
  -9   5  11 14669.6 3032.53   4
  -9   5  12 14470.1 3225.38   8
  -9   5  13 25646.7 4158.61   8
  -9   6  -1 1155.08 1069.01   8
  -9   6   0 54174.3 6128.20   8
  -9   6   1 68429.5 6867.61   8
  -9   6   2 578.165 941.080   8
  -9   6   3 40721.0 5163.82   8
  -9   6   4 64091.3 6507.38   8
  -9   6   5 2477.66 1454.72   8
  -9   6   6 69449.0 6849.64   8
  -9   6   7 77146.4 7230.18   8
  -9   6   7 93942.8 7477.43   4
  -9   6   8 1649.02 1258.50   4
  -9   6   8 365.209 886.467   8
  -9   6   9 70235.4 6508.26   4
  -9   6   9 68622.9 6883.65   8
  -9   6  10 56131.2 6188.73   8
  -9   6  11-102.916 785.848   8
  -9   6  12 29271.6 4421.95   8
  -9   7   1 19136.1 3675.05   8
  -9   7   2 13472.5 3040.64   8
  -9   7   3 64281.6 6728.41   8
  -9   7   4 27210.1 4266.30   8
  -9   7   5 4080.15 1698.52   8
  -9   7   6 29657.9 4444.23   8
  -9   7   7 28908.2 4414.45   8
  -9   7   8 5880.70 2129.37   8
  -9   7   9 47674.1 5744.82   8
  -9   7  10 18265.6 3571.78   8
  -9   8   4 8460.71 2492.54   8
  -9   8   5 35394.0 4978.65   8
  -9   8   6 62804.4 6725.66   8
  -9   8   7 7153.43 2324.42   8
  -9   8   8 14586.7 3146.53   8
  -8  -6   1 20704.7 3244.82   2
  -8  -6   1 12999.0 2687.60   9
  -8  -6   2 72195.9 6089.71   2
  -8  -6   2 61971.4 5797.60   9
  -8  -6   3 25694.8 3514.97   2
  -8  -6   3 19488.0 3109.53   9
  -8  -6   4 1331.60 901.929   2
  -8  -5  -1 59842.1 5915.41   9
  -8  -5  -1 65375.1 5899.90   2
  -8  -5   0 2774.84 1344.33   9
  -8  -5   0 2749.66 1285.88   2
  -8  -5   0 2232.70 1361.76   3
  -8  -5   1 22874.2 3363.72   2
  -8  -5   1 22944.7 3741.60   3
  -8  -5   1 22794.0 3433.26   9
  -8  -5   2 71304.1 6718.86   3
  -8  -5   2 68098.2 5888.66   9
  -8  -5   2 68592.0 5821.95   2
  -8  -5   3 4215.65 1471.53   8
  -8  -5   3 4450.56 1468.74   9
  -8  -5   3 3248.77 1600.00   3
  -8  -5   4 40681.1 4165.10   9
  -8  -5   4 41376.8 5023.45   3
  -8  -5   5 90842.6 7640.91   3
  -8  -5   6 8863.73 2471.19   3
  -8  -5   8 59971.4 6129.95  12
  -8  -5   8 61030.4 6161.69   4
  -8  -5   9 3771.17 1655.20   4
  -8  -5   9 585.112 873.479  12
  -8  -5  10 29978.7 4558.28  12
  -8  -5  10 28085.3 4474.81   4
  -8  -5  11 37276.8 5156.80   4
  -8  -5  11 23094.5 4095.10  12
  -8  -4  -3 5331.11 1706.27   2
  -8  -4  -3 1961.14 1120.85   9
  -8  -4  -2 55515.3 5723.26   3
  -8  -4  -2 49580.1 5392.64   9
  -8  -4  -2 48523.4 5027.93   2
  -8  -4  -1 47047.2 4827.57   2
  -8  -4  -1 39338.7 4801.99   3
  -8  -4  -1 43423.4 4892.73   9
  -8  -4   0 4265.55 1422.93   2
  -8  -4   0 6759.85 1927.76   3
  -8  -4   0 5093.08 1726.75   9
  -8  -4   1 100195. 6890.36   8
  -8  -4   1 85036.2 7176.95   3
  -8  -4   1 97539.9 7106.54   9
  -8  -4   2 50568.2 4822.91   8
  -8  -4   2 41863.1 4935.47   3
  -8  -4   2 45535.4 4611.62   9
  -8  -4   3 4362.58 1583.57   3
  -8  -4   3 1918.72 996.017   9
  -8  -4   4 55127.0 5611.70   3
  -8  -4   4 54912.7 4747.45   9
  -8  -4   5 55258.3 5280.33   4
  -8  -4   5 51655.7 5487.35   3
  -8  -4   5 56089.4 4573.86   9
  -8  -4   6 5774.01 1939.93   3
  -8  -4   6 7230.58 1880.54   4
  -8  -4   7 95702.3 7434.61   4
  -8  -4   7 86373.9 7253.47   3
  -8  -4   7 87641.3 7000.65  12
  -8  -4   8 61450.0 6047.46   4
  -8  -4   8 48140.8 5386.94   3
  -8  -4   8 55326.2 5694.13  12
  -8  -4   9 632.419 879.783  12
  -8  -4   9-252.317 852.959   4
  -8  -4  10 85799.5 7663.86   4
  -8  -4  10 98534.4 8169.61  12
  -8  -4  11 44260.7 5587.09   4
  -8  -4  11 43469.2 5510.77  12
  -8  -4  12 3211.60 1644.28  12
  -8  -4  12 1050.94 1360.12   4
  -8  -3  -4 35649.2 4357.17   3
  -8  -3  -4 45954.9 5263.26   9
  -8  -3  -4 42223.2 4710.76   2
  -8  -3  -3 15289.9 2976.92   9
  -8  -3  -3 19311.2 3188.39   3
  -8  -3  -3 18267.0 3012.48   2
  -8  -3  -2 107197. 7763.23   3
  -8  -3  -2 108664. 8046.00   9
  -8  -3  -2 113921. 7709.57   2
  -8  -3  -1 30476.7 3965.91   9
  -8  -3  -1 29186.9 3860.24   3
  -8  -3  -1 32576.6 3750.45   8
  -8  -3   0 21995.9 3075.65   8
  -8  -3   0 13721.5 2678.96   3
  -8  -3   0 19576.8 3098.99   9
  -8  -3   1 124006. 8353.21   3
  -8  -3   1 124331. 8037.00   9
  -8  -3   1 124180. 7848.52   8
  -8  -3   2 44004.5 4457.56   8
  -8  -3   2 37541.6 4435.55   3
  -8  -3   2 44062.1 4421.42   9
  -8  -3   2 48160.8 4333.07   4
  -8  -3   3 41878.0 4154.38   9
  -8  -3   3 42412.8 4234.09   4
  -8  -3   3 47472.3 4701.53   8
  -8  -3   3 51787.0 5158.30   3
  -8  -3   4 134922. 8159.89   4
  -8  -3   4 127147. 8532.25   3
  -8  -3   4 135792. 8485.32   8
  -8  -3   4 128936. 7507.67   9
  -8  -3   5 35848.0 4076.64   4
  -8  -3   5 31867.7 4068.98   3
  -8  -3   5 29744.9 3212.70   9
  -8  -3   6 28663.0 3544.57  12
  -8  -3   6 24795.4 3650.98   3
  -8  -3   6 24870.6 3503.07   4
  -8  -3   7 136625. 8712.41  12
  -8  -3   7 122974. 8641.50   3
  -8  -3   8 35559.2 4486.47   4
  -8  -3   8 35877.1 4362.97  12
  -8  -3   9 17695.4 3257.64   4
  -8  -3   9 15165.0 3037.75  12
  -8  -3  10 94192.1 7847.78   4
  -8  -3  10 99688.9 8054.65  12
  -8  -3  11 43670.6 5332.04   4
  -8  -3  11 34294.0 4720.36  12
  -8  -3  12 26219.5 4236.08   4
  -8  -3  12 20954.3 3868.29  12
  -8  -3  13 104206. 8791.23   4
  -8  -3  13 93562.2 8597.03  12
  -8  -2  -5 66421.1 5906.25   2
  -8  -2  -5 56870.5 5274.96   3
  -8  -2  -4 2358.97 1227.43   2
  -8  -2  -4 2023.94 1173.29   3
  -8  -2  -3 64027.4 5565.13   3
  -8  -2  -3 62945.0 5528.72   2
  -8  -2  -3 61300.6 5270.24   8
  -8  -2  -2 94344.2 6960.47   3
  -8  -2  -2 118692. 7474.94   8
  -8  -2  -1 181.050 569.324   8
  -8  -2  -1 394.833 638.688   3
  -8  -2   0 72413.7 5803.52   8
  -8  -2   0 72652.3 5218.07   4
  -8  -2   0 70945.8 5865.42   3
  -8  -2   1 94648.8 6874.26   3
  -8  -2   1 90616.0 6070.32   4
  -8  -2   1 99590.6 6875.50   8
  -8  -2   2 3067.82 1132.92   4
  -8  -2   2 4462.13 1452.39   3
  -8  -2   2 2450.48 1146.29   8
  -8  -2   3 78006.0 5744.68   4
  -8  -2   3 71076.6 5899.96   3
  -8  -2   3 77718.0 6096.69   8
  -8  -2   4 162149. 9316.27   8
  -8  -2   4 155696. 8799.30   4
  -8  -2   4 151084. 9083.65   3
  -8  -2   5 3716.71 1529.37   3
  -8  -2   5 7049.81 1732.92   4
  -8  -2   5 3081.00 1148.83  12
  -8  -2   5 2811.14 1088.61   9
  -8  -2   6 47397.3 4515.40  12
  -8  -2   6 53525.3 4057.42   9
  -8  -2   6 48137.7 4817.92   4
  -8  -2   7 73512.1 5945.02  12
  -8  -2   7 68934.5 5984.74   4
  -8  -2   8 13477.5 2644.87   4
  -8  -2   8 15076.1 2834.18  12
  -8  -2   9 80622.6 6911.72   4
  -8  -2   9 95727.7 7405.32  12
  -8  -2  10 140327. 9474.01  12
  -8  -2  10 127405. 9029.86   4
  -8  -2  11 6357.80 1983.96  12
  -8  -2  11 7348.90 2197.01   4
  -8  -2  12 87372.2 7858.98  12
  -8  -2  12 79913.3 7377.66   4
  -8  -2  13 59088.9 6409.63   4
  -8  -2  13 64347.3 6869.88  12
  -8  -2  14 1694.13 1628.80  12
  -8  -1  -6 57420.9 5492.42   2
  -8  -1  -5 56968.0 5359.86   2
  -8  -1  -5 66802.7 5646.95   8
  -8  -1  -4 4600.43 1581.66   8
  -8  -1  -4 4720.94 1449.67   3
  -8  -1  -4 5616.96 1661.22   2
  -8  -1  -3 118925. 7691.04   8
  -8  -1  -3 112680. 7221.99   3
  -8  -1  -2 85845.7 6176.71   3
  -8  -1  -2 84207.4 5551.98   4
  -8  -1  -2 80887.9 6202.85   8
  -8  -1  -1 753.235 665.333   4
  -8  -1  -1 2241.07 1105.27   8
  -8  -1  -1 2016.38 1065.22   3
  -8  -1   0 189391. 9183.25   4
  -8  -1   0 177048. 9541.55   3
  -8  -1   0 201644. 10340.5   8
  -8  -1   1 102666. 6902.06   3
  -8  -1   1 104390. 7122.39   8
  -8  -1   1 104287. 6545.63   4
  -8  -1   2 4156.48 1309.82   3
  -8  -1   2 4637.82 1263.09   4
  -8  -1   2 3578.15 1269.25   8
  -8  -1   3 108513. 7378.66   8
  -8  -1   3 108779. 7192.58   3
  -8  -1   3 111979. 7015.57   4
  -8  -1   4 114608. 7552.75   3
  -8  -1   4 128652. 6652.07  12
  -8  -1   4 112451. 7275.38   4
  -8  -1   4 126356. 8032.65   8
  -8  -1   5-567.185 740.210   8
  -8  -1   5-158.664 463.795  12
  -8  -1   6 155221. 8309.47  12
  -8  -1   6 132162. 8364.66   4
  -8  -1   7 157972. 9204.90   4
  -8  -1   7 138213. 8371.80  12
  -8  -1   8 5860.78 1831.99   4
  -8  -1   8 6715.67 1864.67  12
  -8  -1   9 58125.2 5574.72   4
  -8  -1   9 51753.2 5287.16  12
  -8  -1  10 26352.2 3841.52  12
  -8  -1  10 23254.1 3580.45   4
  -8  -1  11 1451.26 1151.50  12
  -8  -1  11 1531.82 1098.24   4
  -8  -1  12 78308.8 7268.03  12
  -8  -1  12 81894.2 7264.41   4
  -8  -1  13 79391.9 7318.67   4
  -8  -1  13 78162.8 7484.67  12
  -8  -1  14 5420.60 2032.40   4
  -8  -1  14 9564.33 2693.33  12
  -8   0  -7 30969.3 4036.19   8
  -8   0  -7 32233.8 4002.36   2
  -8   0  -6 73297.4 6242.48   8
  -8   0  -6 85387.7 6548.97   2
  -8   0  -5 21207.2 3153.51   2
  -8   0  -5 24378.0 3487.30   8
  -8   0  -4 17667.5 2895.65   8
  -8   0  -3 93601.4 6167.38   3
  -8   0  -3 104984. 7235.34   8
  -8   0  -2 29018.6 3691.42   8
  -8   0  -2 32295.0 3430.79   3
  -8   0  -1 25567.9 3067.21   3
  -8   0  -1 21247.3 3156.56   8
  -8   0   0 169164. 8732.60   4
  -8   0   0 166663. 8798.14   3
  -8   0   0 173215. 9612.66   8
  -8   0   1 59180.7 4866.90   3
  -8   0   1 54604.7 4635.60   4
  -8   0   1 64193.2 5458.28   8
  -8   0   2 39908.7 3869.31   4
  -8   0   2 32398.7 3853.07   8
  -8   0   3 210884. 10815.2   8
  -8   0   3 199998. 10012.8   4
  -8   0   4 83510.7 5080.55  12
  -8   0   4 75157.3 5735.37   4
  -8   0   4 67270.8 5774.22   8
  -8   0   5 68721.4 5770.32   8
  -8   0   5 65131.5 5389.23   4
  -8   0   5 64208.5 4739.52  12
  -8   0   6 133976. 8308.83   4
  -8   0   6 147364. 8048.14  12
  -8   0   6 153373. 9106.43   8
  -8   0   7 41889.9 4427.99   4
  -8   0   7 46561.3 4426.71  12
  -8   0   8 36484.4 4247.71   4
  -8   0   8 32921.1 3884.16  12
  -8   0   9 206365. 11219.8  12
  -8   0   9 212655. 11410.8   4
  -8   0  10 36866.6 4545.97  12
  -8   0  10 43264.4 4816.60   4
  -8   0  11 63919.0 6065.34   4
  -8   0  11 67466.2 6400.74  12
  -8   0  12 101003. 7972.12   4
  -8   0  12 97787.9 8082.63  12
  -8   0  13 11765.2 2803.08  12
  -8   0  13 10092.9 2567.37   4
  -8   0  14 43737.9 5401.75   4
  -8   0  14 38954.2 5326.42  12
  -8   0  15 74036.8 7706.55  12
  -8   1  -9 51646.7 5541.03   8
  -8   1  -8 3804.45 1638.53   8
  -8   1  -8 2859.60 1330.62   2
  -8   1  -7 39256.8 4652.33   8
  -8   1  -7 44891.5 4658.98   2
  -8   1  -6 116485. 8215.74   8
  -8   1  -6 114195. 7596.70   2
  -8   1  -5 6456.34 1749.91   2
  -8   1  -5 7388.70 2000.72   8
  -8   1  -4 75970.9 6296.03   8
  -8   1  -3 94590.3 7037.35   8
  -8   1  -2 5987.56 1398.65   3
  -8   1  -2 4349.22 1481.60   8
  -8   1  -1 44607.8 4645.39   8
  -8   1   0 141933. 8698.03   8
  -8   1   1 5086.29 1599.77   8
  -8   1   2 71338.9 5873.04   8
  -8   1   2 67595.3 5328.55   4
  -8   1   3 168988. 9484.61   8
  -8   1   3 153964. 8632.97   4
  -8   1   4 3577.94 1320.05   4
  -8   1   4 2684.04 1082.74   8
  -8   1   5 78105.8 5855.63   4
  -8   1   5 68506.6 5854.38   8
  -8   1   6 177757. 10012.0   8
  -8   1   6 177612. 8997.47  12
  -8   1   6 173737. 9575.89   4
  -8   1   7 7977.60 1935.07   4
  -8   1   7 9357.52 1980.31  12
  -8   1   7 3334.30 1417.05   8
  -8   1   8 84720.5 6413.65  12
  -8   1   8 90606.4 6769.50   4
  -8   1   8 88208.4 6856.28   8
  -8   1   9 156536. 9317.86   4
  -8   1   9 139148. 8934.70  12
  -8   1  10 9999.86 2333.75  12
  -8   1  10 5080.80 1802.36   4
  -8   1  11 85405.8 7232.57  12
  -8   1  11 80437.8 6829.38   4
  -8   1  12 117428. 9004.65  12
  -8   1  12 126410. 8856.46   4
  -8   1  13-181.754 1152.72   4
  -8   1  13 429.902 1020.19  12
  -8   1  14 64838.2 6932.20  12
  -8   1  14 72640.8 6881.07   4
  -8   1  15 82057.8 8098.25  12
  -8   2 -10 33967.1 4645.61   8
  -8   2  -9 54090.7 5804.84   8
  -8   2  -9 47420.4 4970.97   2
  -8   2  -8 1924.15 1235.54   8
  -8   2  -8 521.323 803.394   2
  -8   2  -7 47595.6 5349.22   8
  -8   2  -7 57742.7 5190.16   2
  -8   2  -6 42968.7 4995.12   8
  -8   2  -6 54098.4 4909.60   2
  -8   2  -5 2720.73 1399.03   8
  -8   2  -4 69062.9 6138.66   8
  -8   2  -3 107694. 7750.21   8
  -8   2  -2 1288.37 897.466   8
  -8   2  -1 75094.4 6267.14   8
  -8   2   0 81718.4 6477.90   8
  -8   2   1 2524.08 1186.73   8
  -8   2   2 135714. 8527.95   8
  -8   2   3 83987.7 6493.75   8
  -8   2   4-1545.02 959.801   4
  -8   2   4-70.4698 661.646   8
  -8   2   5 105044. 7412.55   8
  -8   2   5 106268. 7052.68   4
  -8   2   6 95351.5 6690.30   4
  -8   2   6 89537.2 6835.78   8
  -8   2   7 5918.70 1682.40   4
  -8   2   7 8480.74 2100.54   8
  -8   2   8 121940. 8033.07   4
  -8   2   8 129939. 8550.96   8
  -8   2   9 78490.9 6426.53   4
  -8   2   9 92927.0 6973.44  12
  -8   2   9 78465.9 6544.05   8
  -8   2  10 15545.7 2810.62   4
  -8   2  10 16078.2 2965.96   8
  -8   2  10 16324.3 3018.91  12
  -8   2  11 118487. 8306.15   4
  -8   2  11 104980. 8207.92  12
  -8   2  12 70717.4 6380.38   4
  -8   2  12 63531.1 6452.66  12
  -8   2  13 581.522 1063.58   4
  -8   2  13 1370.51 1157.97  12
  -8   2  14 108986. 8539.50   4
  -8   2  14 112608. 9307.75  12
  -8   3  -9 12219.1 2444.59   2
  -8   3  -9 14434.8 3019.96   8
  -8   3  -8 18112.3 3447.39   8
  -8   3  -8 12783.7 2498.37   2
  -8   3  -7 59882.7 6139.60   8
  -8   3  -7 58877.7 5167.85   2
  -8   3  -6 19849.2 3467.42   8
  -8   3  -6 17131.0 2702.90   2
  -8   3  -5 29688.0 4123.77   8
  -8   3  -4 115667. 8385.58   8
  -8   3  -3 18349.3 3162.39   8
  -8   3  -2 48931.6 5130.85   8
  -8   3  -1 174616. 10244.4   8
  -8   3   0 10890.9 2375.96   8
  -8   3   1 17191.0 2898.00   8
  -8   3   2 159729. 9548.09   8
  -8   3   3 27493.6 3687.12   8
  -8   3   4 33024.8 4050.48   8
  -8   3   5 179675. 9784.62   4
  -8   3   5 189406. 10506.9   8
  -8   3   6 33122.5 3885.13   4
  -8   3   6 38669.5 4384.71   8
  -8   3   7 27875.6 3791.53   8
  -8   3   7 39404.8 4263.42   4
  -8   3   8 86601.6 6645.20   4
  -8   3   8 91838.2 7063.43   8
  -8   3   9 23890.2 3588.91   8
  -8   3   9 23134.7 3326.84   4
  -8   3  10 12511.7 2685.01   8
  -8   3  10 13994.7 2757.19   4
  -8   3  11 106496. 7876.04   4
  -8   3  11 113676. 8232.81   8
  -8   3  12 10416.8 2436.76   4
  -8   3  12 11039.3 2603.77   8
  -8   3  13 33139.8 4450.35   8
  -8   3  13 33373.7 4443.91   4
  -8   3  14 81646.0 7168.75   4
  -8   3  14 70490.8 6772.78   8
  -8   4  -8 18280.6 2828.71   2
  -8   4  -8 16489.6 3475.86   8
  -8   4  -7 78236.6 7244.00   8
  -8   4  -7 69125.3 5536.73   2
  -8   4  -6 1580.89 1276.27   8
  -8   4  -6 1105.96 847.003   2
  -8   4  -5 29957.2 4329.39   8
  -8   4  -4 40421.9 4936.24   8
  -8   4  -3-167.308 638.163   8
  -8   4  -2 43998.4 4994.71   8
  -8   4  -1 75396.5 6538.63   8
  -8   4   0 7496.04 1962.07   8
  -8   4   1 149079. 9411.01   8
  -8   4   2 115886. 8092.07   8
  -8   4   3 1725.70 1117.49   8
  -8   4   4 98935.7 7380.87   8
  -8   4   5 62335.4 5763.11   8
  -8   4   6 3231.66 1398.19   8
  -8   4   6 1769.06 1170.71   4
  -8   4   7 56727.5 5522.96   8
  -8   4   7 65238.3 5605.30   4
  -8   4   8 91378.2 6869.40   4
  -8   4   8 101803. 7554.38   8
  -8   4   9 728.910 882.461   4
  -8   4   9 399.333 708.354   8
  -8   4  10 66073.2 6117.09   8
  -8   4  10 62337.5 5799.95   4
  -8   4  11 32052.3 4272.26   8
  -8   4  11 38835.7 4583.81   4
  -8   4  12 386.384 978.524   4
  -8   4  12 1192.06 977.432   8
  -8   4  13 49692.4 5411.56   4
  -8   4  13 47471.1 5407.97   8
  -8   4  14 32700.5 4557.04   8
  -8   4  14 25384.1 3895.74   4
  -8   4  15-357.988 644.869   8
  -8   5  -7 13944.9 3130.67   8
  -8   5  -6 1743.38 1417.36   8
  -8   5  -6 2657.47 1097.22   2
  -8   5  -5 76518.2 7184.01   8
  -8   5  -4 20703.3 3635.76   8
  -8   5  -3 3614.63 1443.15   8
  -8   5  -2 97388.7 7858.62   8
  -8   5  -1 28459.6 4034.12   8
  -8   5   0 9790.15 2373.82   8
  -8   5   1 89601.9 7268.57   8
  -8   5   2 53381.5 5476.23   8
  -8   5   3 1693.17 1057.73   8
  -8   5   4 107460. 7885.50   8
  -8   5   5 53006.2 5368.47   8
  -8   5   6 18685.0 3190.19   8
  -8   5   7 101117. 7352.60   4
  -8   5   7 107292. 7913.93   8
  -8   5   8 46068.6 4851.85   4
  -8   5   8 45274.2 5029.21   8
  -8   5   9 2800.51 1305.26   4
  -8   5   9 2215.17 1193.72   8
  -8   5  10 57484.4 5734.23   8
  -8   5  10 54610.2 5451.25   4
  -8   5  11 31638.2 4306.60   8
  -8   5  11 31555.0 4184.86   4
  -8   5  12 21426.3 3564.82   8
  -8   5  12 12615.7 2758.23   4
  -8   5  13 52082.9 5565.04   4
  -8   5  13 47483.0 5463.68   8
  -8   5  14 15018.6 3022.24   8
  -8   6  -5 63480.7 6729.74   8
  -8   6  -4 8530.46 2370.23   8
  -8   6  -3 55607.1 6090.69   8
  -8   6  -2 45344.1 5407.26   8
  -8   6  -1 3902.06 1543.42   8
  -8   6   0 46838.8 5340.26   8
  -8   6   1 45474.9 5240.27   8
  -8   6   2 2863.01 1359.53   8
  -8   6   3 31493.5 4226.83   8
  -8   6   4 56104.4 5689.30   8
  -8   6   5 6120.34 1896.59   8
  -8   6   6 24629.1 3746.54   8
  -8   6   7 41223.7 4828.81   8
  -8   6   8 2865.16 1340.15   8
  -8   6   8 1110.73 877.818   4
  -8   6   9 60407.2 6006.49   8
  -8   6   9 66990.4 5976.69   4
  -8   6  10 50445.2 5270.44   4
  -8   6  10 51223.5 5506.06   8
  -8   6  11 7820.01 2168.94   8
  -8   6  11 4729.32 1715.85   4
  -8   6  12 23809.8 3793.80   8
  -8   6  12 21543.2 3550.38   4
  -8   6  13 56486.2 5854.07   4
  -8   7  -3 82023.1 7735.88   8
  -8   7  -2 31243.9 4596.27   8
  -8   7  -1 2809.98 1510.56   8
  -8   7   0 68007.7 6753.04   8
  -8   7   1 33715.1 4640.94   8
  -8   7   2 1760.34 942.576   8
  -8   7   3 57469.8 5979.22   8
  -8   7   4 20971.2 3595.37   8
  -8   7   5 3986.25 1597.25   8
  -8   7   6 43711.1 5133.54   8
  -8   7   7 20043.0 3428.52   8
  -8   7   8 2052.05 1188.62   8
  -8   7   8 1026.38 723.483   4
  -8   7   9 27170.4 4035.48   8
  -8   7   9 36870.7 4495.11   4
  -8   7  10 15262.0 2995.88   8
  -8   7  10 18806.6 3188.11   4
  -8   7  11 2831.84 1381.75   4
  -8   8  -1 34642.1 5017.44   8
  -8   8   0 82578.6 7693.76   8
  -8   8   1 5968.40 2020.56   8
  -8   8   2 49117.6 5729.60   8
  -8   8   3 53726.9 5969.05   8
  -8   8   4 5978.23 1952.91   8
  -8   8   5 18976.0 3425.78   8
  -8   8   6 40315.7 5042.51   8
  -8   8   7 6097.11 1968.97   8
  -8   8   8 11843.9 2753.86   8
  -8   8   8 12874.9 2704.65   4
  -8   8   9 48421.3 5219.75   4
  -8   9   1-578.005 1022.72   8
  -8   9   2 49030.7 5924.33   8
  -8   9   3 53693.5 6111.63   8
  -8   9   4 810.236 1177.43   8
  -8   9   5 51310.5 5883.49   8
  -7  -7  -1 35967.2 4319.16   2
  -7  -7   0 65482.1 5798.91   2
  -7  -7   1 10304.7 2227.08   2
  -7  -7   1 14700.8 2796.24   9
  -7  -7   2 21588.4 3272.02   9
  -7  -7   3 44736.2 4612.08   9
  -7  -7   7 6084.16 2157.57  12
  -7  -7   8 18562.9 3537.77  12
  -7  -7   9 46179.1 5724.10  12
  -7  -6  -3 22675.9 3469.17   2
  -7  -6  -2-363.174 733.074   2
  -7  -6  -2-494.631 851.285   9
  -7  -6  -1 37011.5 4524.26   9
  -7  -6  -1 37008.7 4255.80   2
  -7  -6   0 37114.3 4411.36   9
  -7  -6   0 39328.9 4324.16   2
  -7  -6   1 513.940 1040.55   3
  -7  -6   1 1258.04 963.309   9
  -7  -6   1-43.5658 841.155   2
  -7  -6   2 66678.6 6548.61   3
  -7  -6   2 74937.5 5847.96   2
  -7  -6   2 84475.6 6337.36   9
  -7  -6   3 48048.7 5397.45   3
  -7  -6   3 44280.2 4436.35   9
  -7  -6   3 50148.4 4592.30   2
  -7  -6   4 1852.56 1305.86   3
  -7  -6   4 1092.96 794.302   9
  -7  -6   5 59218.2 6012.01   3
  -7  -6   6 36718.1 4735.27   3
  -7  -6   6 43221.8 4873.30  12
  -7  -6   7 4347.96 1679.25   3
  -7  -6   7 3211.16 1488.28  12
  -7  -6   8 41699.0 4928.15   4
  -7  -6   8 34244.1 4584.98   3
  -7  -6   8 48210.5 5435.71  12
  -7  -6   9 19362.0 3555.69   4
  -7  -6   9 21760.2 3822.11  12
  -7  -6  10 9591.95 2636.18  12
  -7  -6  10 3246.01 1480.60   4
  -7  -6  11 37963.3 5322.00  12
  -7  -6  11 32203.0 4751.78   4
  -7  -5  -4 31258.5 4012.04   2
  -7  -5  -4 24788.4 3821.43   9
  -7  -5  -3 5377.97 1739.52   2
  -7  -5  -3 2928.62 1275.38   9
  -7  -5  -2 34554.2 4038.39   2
  -7  -5  -2 33880.9 4295.54   9
  -7  -5  -1 70696.1 6196.38   9
  -7  -5  -1 89490.5 6505.61   2
  -7  -5   0 5788.49 1661.63   2
  -7  -5   0 3053.22 1286.06   9
  -7  -5   1 22814.1 2961.27   8
  -7  -5   1 18180.1 2898.70   9
  -7  -5   1 23406.7 3116.91   2
  -7  -5   1 21544.8 3521.21   3
  -7  -5   2 57227.2 5041.27   9
  -7  -5   2 58224.5 5762.03   3
  -7  -5   2 67763.2 5319.31   8
  -7  -5   3 8563.98 2256.19   3
  -7  -5   3 8741.73 1921.37   9
  -7  -5   4 31373.9 3366.85   9
  -7  -5   4 31541.5 3654.88  12
  -7  -5   4 26599.7 3884.39   3
  -7  -5   5 80558.0 6850.30   3
  -7  -5   5 86385.1 6518.07   4
  -7  -5   5 92062.9 6715.14  12
  -7  -5   5 88410.7 5673.73   9
  -7  -5   6 8330.08 2100.09   4
  -7  -5   6 7293.17 1994.98   3
  -7  -5   6 7627.41 1952.96  12
  -7  -5   7 35394.4 4300.50   4
  -7  -5   7 30194.4 4102.53   3
  -7  -5   7 36173.0 4386.96  12
  -7  -5   8 77679.7 6729.57   4
  -7  -5   8 71582.8 6476.69   3
  -7  -5   8 80920.7 6909.07  12
  -7  -5   9 9243.84 2280.07   3
  -7  -5   9 10928.9 2622.96  12
  -7  -5   9 8327.58 2318.23   4
  -7  -5  10 16123.9 3220.66  12
  -7  -5  10 15461.9 3186.02   4
  -7  -5  11 74142.9 7186.99  12
  -7  -5  11 55098.5 6209.92   4
  -7  -5  12 3298.31 1697.68  12
  -7  -5  12 4022.30 1877.08   4
  -7  -4  -6 1450.58 1046.51   2
  -7  -4  -5 47779.4 5391.67   9
  -7  -4  -5 51591.5 5116.91   2
  -7  -4  -4 76627.7 6187.72   2
  -7  -4  -4 71816.5 6519.17   9
  -7  -4  -3 3909.38 1428.84   2
  -7  -4  -3 1571.09 1038.47   9
  -7  -4  -2 48199.3 4602.26   2
  -7  -4  -2 38932.5 4488.14   9
  -7  -4  -1 45848.1 4095.04   8
  -7  -4  -1 43696.7 4611.12   9
  -7  -4  -1 42698.4 4298.97   2
  -7  -4   0-739.509 740.638   3
  -7  -4   0-861.752 779.424   9
  -7  -4   1 75821.3 5818.07   9
  -7  -4   1 68113.1 5988.58   3
  -7  -4   1 82273.0 5772.92   8
  -7  -4   2 71785.2 5475.42   8
  -7  -4   2 64713.3 5201.67   9
  -7  -4   2 77895.8 6339.18   3
  -7  -4   3 1105.23 826.933   4
  -7  -4   3-73.4169 501.494   9
  -7  -4   3 401.054 491.712  12
  -7  -4   3-82.6275 643.184   3
  -7  -4   4 58459.6 4526.37   9
  -7  -4   4 60943.6 5601.11   3
  -7  -4   4 55575.3 4748.43  12
  -7  -4   4 60949.2 5067.06   4
  -7  -4   5 46660.1 4501.64  12
  -7  -4   5 49071.8 3961.00   9
  -7  -4   5 55580.2 4944.08   4
  -7  -4   5 46430.7 4855.71   3
  -7  -4   6 320.399 883.035   4
  -7  -4   6 52.8341 792.523   3
  -7  -4   6 1531.33 918.844  12
  -7  -4   6 446.061 458.649   9
  -7  -4   7 52319.0 5145.10   4
  -7  -4   7 47666.8 4972.33   3
  -7  -4   7 54702.0 5270.52  12
  -7  -4   8 64428.9 5857.63   3
  -7  -4   8 60126.1 5768.62  12
  -7  -4   8 58471.2 5633.74   4
  -7  -4   9 137.686 733.561  12
  -7  -4   9 1407.64 981.694   4
  -7  -4  10 62375.6 6240.49  12
  -7  -4  10 56709.6 5903.70   4
  -7  -4  11 47786.5 5471.33   4
  -7  -4  11 37719.3 5014.49  12
  -7  -4  12-438.127 929.961   4
  -7  -4  12 611.980 1201.86  12
  -7  -4  13 39169.5 5263.41   4
  -7  -4  13 43379.4 5672.58  12
  -7  -3  -7 16368.4 2926.16   2
  -7  -3  -7 19083.8 3356.91   9
  -7  -3  -6 16424.0 3152.30   9
  -7  -3  -6 19327.1 3086.16   2
  -7  -3  -5 98700.3 7688.69   9
  -7  -3  -5 104918. 7308.69   2
  -7  -3  -4 9449.64 2301.28   9
  -7  -3  -4 11824.9 2359.80   2
  -7  -3  -3 37206.6 4015.56   2
  -7  -3  -3 36494.2 3621.69   8
  -7  -3  -3 40749.3 4561.37   9
  -7  -3  -2 102385. 6411.85   8
  -7  -3  -2 98893.3 6706.67   2
  -7  -3  -2 96948.6 7084.08   9
  -7  -3  -1 35876.0 3614.76   8
  -7  -3  -1 35099.7 3995.68   3
  -7  -3  -1 32377.9 3864.03   9
  -7  -3   0 21809.7 3118.44   3
  -7  -3   0 14092.3 2473.34   9
  -7  -3   0 19485.2 2375.25   4
  -7  -3   0 17650.7 2544.15   8
  -7  -3   1 121827. 6700.56   4
  -7  -3   1 117010. 7312.68   9
  -7  -3   1 126752. 7958.04   3
  -7  -3   1 129222. 7449.81   8
  -7  -3   2 16660.5 2512.47   8
  -7  -3   2 15011.8 2232.67   4
  -7  -3   2 12142.6 2276.99   3
  -7  -3   2 14217.4 2270.70   9
  -7  -3   3 10734.3 1897.50   9
  -7  -3   3 8004.48 1677.74   4
  -7  -3   3 8694.75 1994.54   3
  -7  -3   3 7376.34 1551.98  12
  -7  -3   4 109589. 6781.72   4
  -7  -3   4 92574.7 6761.96   3
  -7  -3   4 94681.7 5833.86   9
  -7  -3   4 106259. 6452.93  12
  -7  -3   5 17181.8 2656.16   4
  -7  -3   5 16876.3 2806.36   3
  -7  -3   5 15127.5 2443.37  12
  -7  -3   5 17086.5 2196.88   9
  -7  -3   6 2961.90 1216.08   3
  -7  -3   6 2153.28 1003.23  12
  -7  -3   6 1559.18 960.185   4
  -7  -3   6 3816.76 963.157   9
  -7  -3   7 109788. 7408.14  12
  -7  -3   7 98290.0 7096.90   3
  -7  -3   7 89361.8 6782.54   4
  -7  -3   7 99783.8 5147.42   9
  -7  -3   8 29761.7 3831.25   4
  -7  -3   8 23097.9 3453.78  12
  -7  -3   9 42819.8 4763.80   4
  -7  -3   9 33850.6 4308.91  12
  -7  -3  10 79430.3 6824.96   4
  -7  -3  10 81159.3 7042.69  12
  -7  -3  11 26895.1 3945.59   4
  -7  -3  11 23634.4 3850.90  12
  -7  -3  12 17219.8 3318.80   4
  -7  -3  12 16473.4 3364.75  12
  -7  -3  13 70437.1 7153.03  12
  -7  -3  13 60983.4 6473.73   4
  -7  -3  14 21147.7 3983.03  12
  -7  -3  14 19822.6 3757.26   4
  -7  -2  -8 72666.7 6255.65   2
  -7  -2  -7 1179.00 801.670   2
  -7  -2  -6 53505.0 5093.29   2
  -7  -2  -5 82391.1 6285.28   2
  -7  -2  -5 85232.8 5835.30   8
  -7  -2  -4 4205.29 1283.93   8
  -7  -2  -4 3721.62 1381.81   2
  -7  -2  -3 104346. 6575.79   8
  -7  -2  -3 107834. 6972.72   2
  -7  -2  -2 111748. 5931.26   4
  -7  -2  -2 114425. 6902.42   8
  -7  -2  -2 101603. 6822.63   3
  -7  -2  -1 1539.82 886.787   3
  -7  -2  -1 698.988 402.860   4
  -7  -2  -1-129.246 662.586   8
  -7  -2  -1 125.542 325.281   1
  -7  -2   0 65221.1 5004.25   8
  -7  -2   0 58550.7 4287.51   4
  -7  -2   0 49611.3 4568.70   3
  -7  -2   1 99441.2 5848.73   4
  -7  -2   1 84091.4 6138.15   3
  -7  -2   1 96414.3 6300.92   8
  -7  -2   2 3677.37 1283.88   8
  -7  -2   2 1707.24 942.070   3
  -7  -2   2 1321.26 681.772   4
  -7  -2   2 3019.65 836.895  12
  -7  -2   3 62244.5 4757.55   4
  -7  -2   3 60044.8 5051.50   3
  -7  -2   3 64430.5 5110.22   8
  -7  -2   3 55256.6 4119.12  12
  -7  -2   4 122845. 6719.24  12
  -7  -2   4 103918. 6970.85   3
  -7  -2   4 108894. 6724.42   4
  -7  -2   5 1086.01 615.815   9
  -7  -2   5 561.199 555.385  12
  -7  -2   5-43.8149 549.338   3
  -7  -2   5 734.278 744.743   4
  -7  -2   6 73361.0 5561.95  12
  -7  -2   6 66434.6 5492.05   3
  -7  -2   6 76541.1 5725.53   4
  -7  -2   6 66681.1 4279.38   9
  -7  -2   7 16240.2 2635.35   4
  -7  -2   7 14573.8 2499.94  12
  -7  -2   7 13061.5 1643.97   9
  -7  -2   8-36.7121 637.240   4
  -7  -2   8 825.619 614.625  12
  -7  -2   9 28015.1 3746.89   4
  -7  -2   9 32278.7 4082.23  12
  -7  -2  10 42892.1 4935.56  12
  -7  -2  10 41090.5 4681.04   4
  -7  -2  11 474.782 824.702   4
  -7  -2  11 364.163 800.458  12
  -7  -2  12 62278.6 6406.34  12
  -7  -2  12 60749.0 6083.42   4
  -7  -2  13 74791.0 6994.28   4
  -7  -2  13 81166.0 7550.26  12
  -7  -2  14 422.913 1019.79   4
  -7  -2  14-1421.46 1318.20  12
  -7  -2  15 35127.7 5213.31  12
  -7  -2  15 38825.2 5258.73   4
  -7  -1  -9 88039.3 6948.38   2
  -7  -1  -8 30032.6 3863.84   2
  -7  -1  -7 5838.99 1577.15   8
  -7  -1  -7 5349.95 1698.45   2
  -7  -1  -6 86045.1 6347.71   2
  -7  -1  -6 83527.4 6061.80   8
  -7  -1  -5 43086.4 4158.31   8
  -7  -1  -5 33547.9 3837.57   2
  -7  -1  -4 10497.5 2091.56   2
  -7  -1  -4 10053.0 2012.21   8
  -7  -1  -4 11553.7 2057.26   3
  -7  -1  -3 119264. 7008.39   3
  -7  -1  -3 119421. 7239.32   8
  -7  -1  -2 63058.4 4897.17   3
  -7  -1  -2 65056.0 5069.47   8
  -7  -1  -1 3578.50 1191.55   3
  -7  -1  -1 2447.67 969.895   8
  -7  -1  -1 2399.79 880.864   4
  -7  -1   0 226397. 10560.3   8
  -7  -1   0 236139. 9824.32   4
  -7  -1   0 213161. 10201.7   3
  -7  -1   1 68531.7 4795.52   4
  -7  -1   1 77328.5 3746.75  12
  -7  -1   1 71577.2 5373.04   8
  -7  -1   1 66429.7 5088.54   3
  -7  -1   2 1671.97 595.973  12
  -7  -1   2 1501.06 753.008   4
  -7  -1   2 47.7549 662.447   3
  -7  -1   2 174.882 507.808   8
  -7  -1   3 171605. 8683.70   4
  -7  -1   3 197721. 9628.94   8
  -7  -1   3 179342. 7903.42  12
  -7  -1   3 183288. 9216.09   3
  -7  -1   4 36684.7 3783.23   3
  -7  -1   4 37702.8 3708.85   4
  -7  -1   4 41362.7 4036.14   8
  -7  -1   4 38404.0 3417.60  12
  -7  -1   5 9394.70 1878.70   4
  -7  -1   5 9340.19 1760.98  12
  -7  -1   6 172034. 8834.65  12
  -7  -1   6 161322. 8820.86   4
  -7  -1   7 90350.4 6385.54  12
  -7  -1   7 88871.5 6345.50   4
  -7  -1   8 8641.73 2017.49  12
  -7  -1   8 12854.4 2336.88   4
  -7  -1   9 127717. 8193.57   4
  -7  -1   9 132304. 8585.02  12
  -7  -1  10 28097.6 3963.88  12
  -7  -1  10 45080.6 4739.80   4
  -7  -1  11 22411.2 3621.02  12
  -7  -1  11 16727.6 2986.17   4
  -7  -1  12 77052.2 7062.05  12
  -7  -1  12 68499.3 6294.09   4
  -7  -1  13 37227.6 4750.27   4
  -7  -1  13 41050.0 5245.71  12
  -7  -1  14 2597.29 1488.17   4
  -7  -1  14 1877.09 1369.51  12
  -7  -1  15 85409.5 7652.74   4
  -7  -1  15 71744.5 7479.29  12
  -7   0 -10 14507.2 2777.29   2
  -7   0  -9 122413. 8153.17   2
  -7   0  -8 18026.1 2897.57   8
  -7   0  -8 15429.6 2677.99   2
  -7   0  -7 40018.4 4309.01   8
  -7   0  -7 52748.0 4850.17   2
  -7   0  -6 149739. 8523.68   2
  -7   0  -6 146707. 8611.00   8
  -7   0  -5 16003.9 2618.75   8
  -7   0  -5 20095.1 2465.31   3
  -7   0  -5 16011.7 2547.80   2
  -7   0  -4 30376.3 3088.13   3
  -7   0  -4 32447.3 3635.03   8
  -7   0  -3 161715. 8860.99   8
  -7   0  -3 170211. 8188.28   3
  -7   0  -2 14703.1 2120.98   3
  -7   0  -2 9903.83 2014.67   8
  -7   0  -1 41790.6 3690.47   3
  -7   0  -1 44355.8 4195.10   8
  -7   0   0 128415. 7520.74   8
  -7   0   0 127541. 6972.01   3
  -7   0   1 23068.5 2710.22   3
  -7   0   1 22251.5 2695.00   4
  -7   0   1 18165.5 2656.38   8
  -7   0   2 97312.5 6119.45   3
  -7   0   2 97042.4 5998.50   4
  -7   0   2 103562. 4985.92  12
  -7   0   2 109110. 6755.98   8
  -7   0   3 135799. 6308.32  12
  -7   0   3 125960. 7049.33   4
  -7   0   3 118437. 7293.58   8
  -7   0   4 24211.5 3086.22   8
  -7   0   4 30662.8 2935.37  12
  -7   0   4 35188.3 3491.67   4
  -7   0   5 49197.1 4326.33   4
  -7   0   5 54292.5 4220.88  12
  -7   0   5 52499.7 4642.52   8
  -7   0   6 171013. 8550.00  12
  -7   0   6 145040. 8266.97   4
  -7   0   7 15193.2 2460.46  12
  -7   0   7 22793.1 3014.28   4
  -7   0   8 82283.3 6213.45  12
  -7   0   8 84136.2 6211.33   4
  -7   0   9 182170. 9796.63   4
  -7   0   9 165288. 9766.94  12
  -7   0  10 31490.6 4074.57  12
  -7   0  10 33817.9 4026.67   4
  -7   0  11 64344.1 5800.81   4
  -7   0  11 59669.9 5897.81  12
  -7   0  12 111233. 8027.50   4
  -7   0  12 111765. 8517.98  12
  -7   0  13 17528.7 3413.58  12
  -7   0  13 15174.0 2917.25   4
  -7   0  14 68024.5 6945.55  12
  -7   0  14 60653.1 6182.69   4
  -7   0  15 95714.2 8543.16  12
  -7   0  15 82022.7 7432.86   4
  -7   0  16 12303.8 3164.92  12
  -7   0  16 11498.6 2857.77   4
  -7   1 -11 402.448 686.377   2
  -7   1 -10 60649.1 5794.98   8
  -7   1 -10 61181.0 5570.69   2
  -7   1  -9 56723.6 5521.48   8
  -7   1  -9 52559.3 5018.10   2
  -7   1  -8 720.311 766.802   2
  -7   1  -8 508.785 769.653   8
  -7   1  -7 75275.6 5770.84   2
  -7   1  -7 74655.8 6165.74   8
  -7   1  -6 106067. 6812.39   2
  -7   1  -6 104814. 7272.29   8
  -7   1  -5-105.295 721.262   2
  -7   1  -5 306.714 736.981   8
  -7   1  -4 114818. 5972.48   3
  -7   1  -4 111074. 7337.25   8
  -7   1  -3 61610.4 5240.13   8
  -7   1  -3 70449.3 4490.58   3
  -7   1  -2 8973.77 1547.60   3
  -7   1  -2 4928.07 1501.48   8
  -7   1  -1 208598. 9076.05   3
  -7   1  -1 211589. 10407.6   8
  -7   1   0 56670.3 4876.79   8
  -7   1   1 6030.74 1586.41   8
  -7   1   2 113442. 7093.11   8
  -7   1   3 128869. 7303.19   4
  -7   1   3 149090. 8186.83   8
  -7   1   4 319.049 511.351  12
  -7   1   4 1459.26 865.251   4
  -7   1   4 1442.31 798.296   8
  -7   1   5 139208. 7794.46   4
  -7   1   5 143745. 8243.79   8
  -7   1   5 153182. 7645.04  12
  -7   1   6 142677. 8288.66   8
  -7   1   6 147635. 7877.43  12
  -7   1   6 143306. 8020.16   4
  -7   1   7-169.063 500.789  12
  -7   1   7-913.078 796.980   4
  -7   1   8 124403. 7804.65  12
  -7   1   8 122143. 7596.75   4
  -7   1   9 116909. 7529.05   4
  -7   1   9 109220. 7598.20  12
  -7   1  10 2058.01 1054.61  12
  -7   1  10 889.583 813.911   4
  -7   1  11 115798. 8440.11  12
  -7   1  11 123684. 8127.97   4
  -7   1  12 91308.0 7662.25  12
  -7   1  12 98916.9 7384.87   4
  -7   1  13 843.659 1256.03   4
  -7   1  13 893.104 1009.04  12
  -7   1  14 58276.8 5921.12   4
  -7   1  14 66294.8 6830.95  12
  -7   1  15 84351.7 7384.94   4
  -7   1  15 77321.1 7701.48  12
  -7   1  16 414.318 1453.81  12
  -7   1  16 3540.10 1776.45   4
  -7   2 -11 2283.33 1374.71   8
  -7   2 -11 2494.27 1254.33   2
  -7   2 -10 109248. 7422.97   2
  -7   2 -10 103844. 8107.79   8
  -7   2  -9 43142.3 4387.71   2
  -7   2  -9 43319.5 4935.47   8
  -7   2  -8 5569.73 1789.78   8
  -7   2  -8 8009.56 1852.13   2
  -7   2  -7 128340. 8624.68   8
  -7   2  -7 139061. 7948.26   2
  -7   2  -6 56145.3 4661.33   2
  -7   2  -6 50936.8 5122.01   8
  -7   2  -5 17034.8 2871.99   8
  -7   2  -4 257844. 12430.9   8
  -7   2  -3 82001.1 6238.20   8
  -7   2  -2 22164.9 3104.04   8
  -7   2  -1 97011.0 6695.65   8
  -7   2   0 126657. 7753.08   8
  -7   2   1 16804.0 2607.03   8
  -7   2   2 234974. 11161.0   8
  -7   2   3 110239. 7081.45   8
  -7   2   4 19690.0 2876.84   8
  -7   2   5 124507. 7656.83   8
  -7   2   5 131241. 7465.93   4
  -7   2   6 72568.7 5401.47   4
  -7   2   6 69754.7 5534.03   8
  -7   2   7 10883.9 2095.61  12
  -7   2   7 11921.8 2210.62   4
  -7   2   7 6906.04 1706.02   8
  -7   2   8 147977. 8509.16  12
  -7   2   8 120531. 7635.82   4
  -7   2   8 132287. 8147.83   8
  -7   2   9 64369.0 5711.97  12
  -7   2   9 67659.3 5520.50   4
  -7   2  10 27846.3 3826.32  12
  -7   2  10 24090.1 3302.07   4
  -7   2  11 148041. 8976.88   4
  -7   2  11 144402. 9590.67  12
  -7   2  12 73384.5 6776.38  12
  -7   2  12 66334.1 5910.17   4
  -7   2  13 34408.4 4293.40   4
  -7   2  13 32127.0 4564.18  12
  -7   2  14 132585. 9015.01   4
  -7   2  14 119751. 9525.75  12
  -7   2  15 35477.8 5143.05  12
  -7   2  15 36424.0 4712.37   4
  -7   2  16 15359.1 3115.47   4
  -7   3 -11 11384.3 2753.78   8
  -7   3 -11 13864.2 2584.72   2
  -7   3 -10 76802.9 7081.40   8
  -7   3 -10 76777.4 5991.37   2
  -7   3  -9 15005.3 3012.64   8
  -7   3  -9 10176.0 2066.08   2
  -7   3  -8 48510.8 5321.31   8
  -7   3  -8 39669.1 4015.83   2
  -7   3  -7 105386. 6614.24   2
  -7   3  -7 94253.0 7473.31   8
  -7   3  -6 14448.3 2822.46   8
  -7   3  -6 18743.0 2591.79   2
  -7   3  -5 71986.3 6197.63   8
  -7   3  -4 82856.0 6599.78   8
  -7   3  -3 53001.3 5094.17   8
  -7   3  -2 144277. 8743.26   8
  -7   3  -1 351105. 14993.7   8
  -7   3   0 37018.2 4065.33   8
  -7   3   1 116385. 7513.33   8
  -7   3   2 154635. 8805.25   8
  -7   3   3 36791.6 4002.48   8
  -7   3   4 87325.1 6324.91   8
  -7   3   5 220445. 10897.9   8
  -7   3   6 26199.7 3397.28   8
  -7   3   6 27772.4 3282.10   4
  -7   3   7 86838.7 6106.24   4
  -7   3   7 84591.5 6330.21   8
  -7   3   8 179047. 9748.38   8
  -7   3   8 173175. 9335.61   4
  -7   3   9 11668.8 2267.90   4
  -7   3   9 6995.21 1840.06   8
  -7   3  10 80478.6 6211.98   4
  -7   3  10 75400.2 6156.79   8
  -7   3  11 117778. 7929.21   8
  -7   3  11 107603. 7512.36   4
  -7   3  12 11848.3 2435.44   4
  -7   3  13 69872.9 6194.25   4
  -7   3  14 108653. 8045.81   4
  -7   3  15 11394.7 2681.13   4
  -7   3  16 54617.7 5834.45   4
  -7   3  16 40164.7 4452.70  11
  -7   4 -10 30946.1 4555.50   8
  -7   4  -9 627.127 640.236   2
  -7   4  -9 1917.57 1327.50   8
  -7   4  -8 58575.0 4830.60   2
  -7   4  -8 61312.4 6255.98   8
  -7   4  -7 57965.2 4648.16   2
  -7   4  -7 56561.8 5862.32   8
  -7   4  -6 3698.09 1170.12   2
  -7   4  -6 7043.19 2029.81   8
  -7   4  -5 75228.8 6545.32   8
  -7   4  -4 162362. 9881.21   8
  -7   4  -3 875.826 1072.54   8
  -7   4  -2 54439.3 5269.22   8
  -7   4  -1 121140. 8021.49   8
  -7   4   0 14945.5 2628.10   8
  -7   4   1 125774. 8007.51   8
  -7   4   2 203538. 10591.2   8
  -7   4   3 848.610 697.857   8
  -7   4   4 133037. 8191.47   8
  -7   4   5 138022. 8374.21   8
  -7   4   6 390.343 568.292   8
  -7   4   7 118021. 7721.22   8
  -7   4   7 114889. 7284.60   4
  -7   4   8 145146. 8750.40   8
  -7   4   8 147529. 8483.83   4
  -7   4   9 3001.41 1381.65   8
  -7   4   9 1540.90 992.376   4
  -7   4  10 114236. 7877.07   8
  -7   4  10 130729. 8135.49   4
  -7   4  11 88190.9 6687.59   4
  -7   4  11 85132.6 6691.72   8
  -7   4  12 4875.26 1606.30   8
  -7   4  12 4730.29 1620.34   4
  -7   4  13 96964.6 7337.97   4
  -7   4  13 92228.2 7261.85   8
  -7   4  14 76858.2 6613.62   4
  -7   4  14 66341.4 6231.02   8
  -7   4  15-664.980 799.528   8
  -7   4  15-1285.34 1099.96  11
  -7   4  15 372.694 741.720   4
  -7   4  16 64620.5 6327.03   4
  -7   4  16 45659.9 4935.03  11
  -7   5  -9 14177.2 3161.28   8
  -7   5  -8 79603.0 7426.40   8
  -7   5  -7 93544.4 7925.46   8
  -7   5  -6 26761.3 4037.85   8
  -7   5  -6 27652.6 3030.05   2
  -7   5  -5 100044. 7915.54   8
  -7   5  -4 74285.1 6620.85   8
  -7   5  -3 16356.2 3024.31   8
  -7   5  -2 134660. 8906.50   8
  -7   5  -1 76628.2 6382.38   8
  -7   5   0 13195.6 2547.18   8
  -7   5   1 116566. 7909.82   8
  -7   5   2 91817.0 6841.21   8
  -7   5   3 8356.31 2020.99   8
  -7   5   4 161595. 9393.48   8
  -7   5   5 61097.5 5436.90   8
  -7   5   6 27348.3 3592.38   8
  -7   5   7 148282. 9012.51   8
  -7   5   7 155824. 8821.56   4
  -7   5   8 64718.3 5429.20   4
  -7   5   8 61395.7 5568.69   8
  -7   5   9 23446.8 3271.02   4
  -7   5   9 20059.8 3129.19   8
  -7   5  10 133201. 8688.50   8
  -7   5  10 146154. 8758.28   4
  -7   5  11 70033.6 5958.24   4
  -7   5  11 69686.3 6038.11   8
  -7   5  12 8471.11 2126.83   4
  -7   5  12 7488.32 1997.09   8
  -7   5  13 115930. 8172.58   8
  -7   5  13 113459. 8089.14   4
  -7   5  14 40542.7 4774.66   4
  -7   5  15 12722.9 2647.09  11
  -7   5  15 14886.9 2917.86   4
  -7   5  16 63578.3 6015.35  11
  -7   6  -8 102762. 8782.98   8
  -7   6  -7 3133.30 1503.46   8
  -7   6  -6 50581.1 5809.76   8
  -7   6  -5 133094. 9560.78   8
  -7   6  -4 25325.4 3942.12   8
  -7   6  -3 38236.1 4782.60   8
  -7   6  -2 120124. 8641.82   8
  -7   6  -1 31696.2 4168.64   8
  -7   6   0 52866.1 5358.94   8
  -7   6   1 116232. 8151.94   8
  -7   6   2 5161.58 1697.26   8
  -7   6   3 63347.1 5738.23   8
  -7   6   4 104417. 7464.56   8
  -7   6   5 18616.0 3034.73   8
  -7   6   6 62554.2 5645.11   8
  -7   6   7 82306.6 6547.58   8
  -7   6   8-760.020 894.424   4
  -7   6   8-148.988 600.124   8
  -7   6   9 49362.1 5005.26   8
  -7   6   9 49878.4 4855.72   4
  -7   6  10 122551. 8265.00   8
  -7   6  10 128174. 8201.63   4
  -7   6  11 3176.55 1338.27   4
  -7   6  11 614.110 919.663   8
  -7   6  12 58831.2 5575.23   4
  -7   6  13 72808.6 6352.19   4
  -7   6  14-104.326 1147.27  11
  -7   6  14-1419.13 1064.28   4
  -7   6  15 39581.4 4823.43   4
  -7   7  -6 46271.1 5783.07   8
  -7   7  -5 64821.1 6692.83   8
  -7   7  -4-1589.72 1255.98   8
  -7   7  -3 83180.0 7416.81   8
  -7   7  -2 95458.0 7850.71   8
  -7   7  -1 2577.06 1379.58   8
  -7   7   0 81923.0 7052.27   8
  -7   7   1 74840.9 6624.50   8
  -7   7   2-705.277 826.182   8
  -7   7   3 64940.4 6017.17   8
  -7   7   4 65359.3 5982.73   8
  -7   7   5 599.050 644.821   8
  -7   7   6 46704.5 4953.02   8
  -7   7   7 110023. 7828.03   8
  -7   7   8-41.7875 714.301   4
  -7   7   8 810.072 869.235   8
  -7   7   9 59512.4 5651.21   8
  -7   7   9 68690.9 5820.44   4
  -7   7  10 54497.9 5244.99   4
  -7   7  11 2645.18 1311.79   4
  -7   7  12 47884.6 5068.33   4
  -7   7  13 42856.0 4841.58   4
  -7   7  14 267.014 680.627   4
  -7   8  -4 18796.1 3678.30   8
  -7   8  -3 56292.6 6248.81   8
  -7   8  -2 35639.0 4865.12   8
  -7   8  -1 17545.3 3377.61   8
  -7   8   0 101824. 8187.45   8
  -7   8   1 35947.2 4645.15   8
  -7   8   2 23592.7 3705.90   8
  -7   8   3 84472.2 7141.91   8
  -7   8   4 28339.3 4007.79   8
  -7   8   5 11597.1 2540.18   8
  -7   8   6 76966.1 6607.41   8
  -7   8   7 6307.60 1811.50   8
  -7   8   8 7638.48 1965.81   4
  -7   8   8 3396.57 1242.11   5
  -7   8   9 50619.6 4805.31   5
  -7   8   9 50608.5 5103.55   4
  -7   8  10 15681.9 2745.43   4
  -7   8  10 13035.7 2600.06   5
  -7   8  11 5059.41 1699.01   4
  -7   8  11 6648.56 1895.19   5
  -7   8  12 62596.0 5865.45   4
  -7   9  -2-904.803 1075.34   8
  -7   9  -1 43569.7 5463.26   8
  -7   9   0 49188.1 5769.90   8
  -7   9   1 2494.37 1400.40   8
  -7   9   2 20490.0 3565.56   8
  -7   9   3 72202.8 6758.88   8
  -7   9   4 516.905 712.602   8
  -7   9   5 26068.1 3875.24   8
  -7   9   8 34711.3 4309.04   4
  -7   9   9 43332.3 4774.42   4
  -7  10   0 25563.9 4213.42   8
  -7  10   1 8565.51 2470.61   8
  -7  10   2 32398.5 4661.36   8
  -6  -8   1 22915.8 3460.76   9
  -6  -8   2 12905.3 2524.89   9
  -6  -8   3 57416.4 5228.77   9
  -6  -8   5 8550.67 2347.66  12
  -6  -8   6 86417.6 7505.14  12
  -6  -8   7 20779.9 3687.18  12
  -6  -7  -5-1340.83 940.119   1
  -6  -7  -4 19468.7 3029.46   1
  -6  -7  -4 26660.8 3772.88   2
  -6  -7  -3 52625.7 4927.10   1
  -6  -7  -3 63744.1 5778.84   2
  -6  -7  -2 25177.5 3771.63   9
  -6  -7  -2 17371.0 2944.89   2
  -6  -7  -2 26487.7 3312.29   1
  -6  -7  -1 53967.7 5017.70   2
  -6  -7  -1 52376.2 5332.73   9
  -6  -7   0 91777.9 6538.72   2
  -6  -7   0 93010.8 7056.15   9
  -6  -7   1 12246.6 2365.48   9
  -6  -7   1 7323.21 1754.05   2
  -6  -7   2 55734.8 4767.64   2
  -6  -7   2 58182.6 5145.80   9
  -6  -7   3 109157. 8359.46   3
  -6  -7   3 117041. 7697.45  12
  -6  -7   3 99402.0 6831.96   9
  -6  -7   4 4118.70 1812.76   3
  -6  -7   4 4274.34 1331.61   9
  -6  -7   4 4671.87 1581.05  12
  -6  -7   5 77232.3 6493.37  12
  -6  -7   5 63598.0 4992.08   9
  -6  -7   5 73460.8 6706.80   3
  -6  -7   6 70927.1 6534.06   3
  -6  -7   6 59817.1 5861.21  12
  -6  -7   7 2760.25 1375.34  12
  -6  -7   7 6724.23 2005.30   3
  -6  -7   8 63854.3 6254.40   3
  -6  -7   8 75261.6 6976.46  12
  -6  -7   9 79627.6 7179.68   4
  -6  -7   9 77514.7 6927.20   3
  -6  -7   9 75131.8 7184.68  12
  -6  -7  10 13176.8 3078.59   4
  -6  -7  10 9831.95 2570.13  12
  -6  -7  11 61705.1 6728.18   4
  -6  -6  -7 46477.3 4827.50   1
  -6  -6  -6 47466.5 4809.98   1
  -6  -6  -5 134.945 661.050   2
  -6  -6  -5-762.458 761.560   1
  -6  -6  -4 86518.1 7244.60   9
  -6  -6  -4 89254.1 6369.59   1
  -6  -6  -4 102185. 7294.20   2
  -6  -6  -3 50057.4 4895.23   2
  -6  -6  -3 49687.4 4485.84   1
  -6  -6  -3 54104.9 5437.04   9
  -6  -6  -2 4064.16 1193.84   1
  -6  -6  -2 6240.13 1823.69   9
  -6  -6  -2 4257.05 1377.43   2
  -6  -6  -1 81143.4 5516.88   1
  -6  -6  -1 77355.2 6323.07   9
  -6  -6  -1 90946.2 6370.48   2
  -6  -6   0 86173.7 5514.78   1
  -6  -6   0 78039.7 5830.22   2
  -6  -6   0 82785.4 6358.78   9
  -6  -6   1 1054.19 622.842   2
  -6  -6   1 1776.32 821.799   9
  -6  -6   1 1016.85 729.578   1
  -6  -6   2 102246. 6762.35   9
  -6  -6   2 97096.3 6402.19   2
  -6  -6   2 115012. 6192.02   1
  -6  -6   2 115231. 7031.56  12
  -6  -6   3 72193.7 6369.39   3
  -6  -6   3 72313.5 5616.29  12
  -6  -6   3 67146.1 5081.23   2
  -6  -6   3 73207.4 5391.18   9
  -6  -6   4 1951.01 1007.58  12
  -6  -6   4 4607.42 1628.14   3
  -6  -6   4 2834.51 962.909   9
  -6  -6   5 139819. 7291.60   9
  -6  -6   5 128080. 7940.02   4
  -6  -6   5 139255. 8600.82  12
  -6  -6   5 125763. 8695.94   3
  -6  -6   6 87278.1 7043.66   3
  -6  -6   6 86278.7 6610.27   4
  -6  -6   6 91485.0 5488.69   9
  -6  -6   6 89952.7 6904.45  12
  -6  -6   7 578.968 767.671   3
  -6  -6   7-591.794 817.599   4
  -6  -6   7 2034.05 1200.26  12
  -6  -6   8 92196.5 7358.61   4
  -6  -6   8 89556.6 7228.22   3
  -6  -6   8 109056. 8055.37  12
  -6  -6   9 88793.8 7508.75  12
  -6  -6   9 86522.1 7294.32   4
  -6  -6   9 75250.6 6569.66   3
  -6  -6  10 8200.06 2282.97   4
  -6  -6  10 5320.10 1874.52  12
  -6  -6  10 10769.8 2494.00   3
  -6  -6  11 67921.1 6910.25  12
  -6  -6  11 69457.2 6894.74   4
  -6  -6  12 51977.8 6226.46  12
  -6  -6  12 43570.9 5593.44   4
  -6  -6  13 16324.0 3461.67   4
  -6  -5  -7 71528.0 6314.32   2
  -6  -5  -6 33212.6 4421.40   9
  -6  -5  -6 32305.2 4092.66   2
  -6  -5  -6 31958.4 3764.67   1
  -6  -5  -5 7654.79 2171.79   9
  -6  -5  -5 8313.90 2026.37   2
  -6  -5  -5 7604.24 1756.87   1
  -6  -5  -4 68459.9 6160.72   9
  -6  -5  -4 79412.3 6099.91   2
  -6  -5  -4 65331.0 5124.72   1
  -6  -5  -3 29926.8 3221.28   1
  -6  -5  -3 37422.7 3995.16   2
  -6  -5  -3 25205.9 3623.99   9
  -6  -5  -2 20089.9 2904.24   2
  -6  -5  -2 25487.8 2830.98   1
  -6  -5  -2 22399.8 3247.06   9
  -6  -5  -1 93443.1 6329.32   2
  -6  -5  -1 98874.6 5734.98   1
  -6  -5  -1 95504.2 6774.02   9
  -6  -5   0 36525.1 3707.26   2
  -6  -5   0 37082.2 3422.80   8
  -6  -5   0 29748.1 3559.39   9
  -6  -5   0 31105.9 2950.03   1
  -6  -5   1 41148.4 4058.65   9
  -6  -5   1 42960.9 3976.54   2
  -6  -5   1 42331.3 3681.73  12
  -6  -5   1 43442.5 3384.97   1
  -6  -5   2 100309. 6145.96  12
  -6  -5   2 101894. 5360.14   1
  -6  -5   2 90515.2 6109.25   9
  -6  -5   3 67863.8 5874.32   3
  -6  -5   3 66818.5 4941.83   4
  -6  -5   3 63484.4 4830.99   9
  -6  -5   3 80251.6 5579.74  12
  -6  -5   3 71657.8 4260.95   1
  -6  -5   4 51022.7 4072.66   9
  -6  -5   4 45935.4 4811.57   3
  -6  -5   4 51618.9 4490.00   4
  -6  -5   4 57103.6 4814.01  12
  -6  -5   4 51432.4 3491.48   1
  -6  -5   5 92413.0 6568.23  12
  -6  -5   5 93020.7 5522.72   9
  -6  -5   5 96813.1 7094.70   3
  -6  -5   5 97331.1 6637.87   4
  -6  -5   6 34245.6 3961.05   4
  -6  -5   6 39310.1 4269.01  12
  -6  -5   6 39988.8 3249.09   9
  -6  -5   6 36325.1 4195.92   3
  -6  -5   7 35678.5 4196.24   3
  -6  -5   7 45321.1 4772.51  12
  -6  -5   7 42212.1 4513.87   4
  -6  -5   8 145851. 9152.55   3
  -6  -5   8 176213. 10203.2  12
  -6  -5   8 153000. 9488.78   4
  -6  -5   9 16622.4 3048.31   4
  -6  -5   9 15691.7 2797.01   3
  -6  -5   9 20603.5 3388.66  12
  -6  -5  10 32612.6 4376.84   4
  -6  -5  10 41559.2 5010.94  12
  -6  -5  11 104745. 8328.84   4
  -6  -5  11 111382. 8730.91  12
  -6  -5  12 19989.1 3689.84  12
  -6  -5  12 24428.8 3996.49   4
  -6  -5  13 26663.2 4298.18   4
  -6  -5  13 15056.2 3357.13  12
  -6  -5  14 70746.2 7292.44   4
  -6  -4  -8 55907.0 5859.40   9
  -6  -4  -8 67169.4 6024.92   2
  -6  -4  -7 58779.8 5527.34   2
  -6  -4  -7 72814.0 6564.09   9
  -6  -4  -6 1990.68 1169.48   2
  -6  -4  -6 747.516 722.927   9
  -6  -4  -5 69491.0 6117.77   9
  -6  -4  -5 62050.7 5367.54   2
  -6  -4  -4 112966. 7245.51   2
  -6  -4  -4 114069. 7841.78   9
  -6  -4  -3 10327.6 2055.57   2
  -6  -4  -3 9578.79 1719.92   1
  -6  -4  -3 14762.1 2656.05   9
  -6  -4  -2 47465.2 3729.05   1
  -6  -4  -2 54231.4 4050.41   8
  -6  -4  -2 52572.4 4882.99   9
  -6  -4  -2 49574.4 4386.38   2
  -6  -4  -1 96515.1 6260.32   2
  -6  -4  -1 102687. 5470.05   1
  -6  -4  -1 100499. 5852.41   8
  -6  -4  -1 87030.1 6321.16   9
  -6  -4   0 14287.9 1813.70   1
  -6  -4   0 18701.4 2367.16   8
  -6  -4   0 15190.6 2434.71   9
  -6  -4   0 18423.6 2061.55  12
  -6  -4   1 79014.9 4877.10   4
  -6  -4   1 81059.8 4907.54  12
  -6  -4   1 71260.8 5277.87   9
  -6  -4   1 69980.0 4136.10   1
  -6  -4   2 81636.4 5174.97   4
  -6  -4   2 75585.3 4113.63   1
  -6  -4   2 79375.7 5107.21  12
  -6  -4   2 75345.0 5256.97   9
  -6  -4   2 72429.8 5792.80   3
  -6  -4   3 15910.6 2305.56  12
  -6  -4   3 16200.2 2337.92   4
  -6  -4   3 15683.6 2202.27   9
  -6  -4   3 18883.7 1829.59   1
  -6  -4   3 15525.4 2586.72   3
  -6  -4   4 35013.7 3980.11   3
  -6  -4   4 29783.5 2937.60   9
  -6  -4   4 32005.9 3427.90  12
  -6  -4   4 37599.1 3701.86   4
  -6  -4   4 37176.6 2562.36   1
  -6  -4   5 210177. 10084.7  12
  -6  -4   5 189459. 7302.88   1
  -6  -4   5 193825. 10182.8   3
  -6  -4   5 193597. 9732.91   4
  -6  -4   5 207833. 8541.74   9
  -6  -4   6 563.158 493.802   9
  -6  -4   6 457.120 556.925   3
  -6  -4   6 190.792 301.277   1
  -6  -4   6-1350.24 912.528  12
  -6  -4   6-99.1393 581.953   4
  -6  -4   7 80201.2 6149.15   4
  -6  -4   7 68393.2 3991.40   9
  -6  -4   7 71422.2 5801.11   3
  -6  -4   7 72846.9 5923.63  12
  -6  -4   8 109356. 7693.14  12
  -6  -4   8 109657. 7613.11   4
  -6  -4   8 113745. 7550.36   3
  -6  -4   9 1759.73 1137.42   4
  -6  -4   9 1087.23 865.060  12
  -6  -4   9-216.467 791.663   3
  -6  -4  10 57435.6 5686.47   4
  -6  -4  10 52734.5 5539.69  12
  -6  -4  11 126916. 9157.05  12
  -6  -4  11 119727. 8734.44   4
  -6  -4  12 895.907 933.912  12
  -6  -4  12 818.522 1100.11   4
  -6  -4  13 89012.5 7817.27   4
  -6  -4  13 92210.9 8203.21  12
  -6  -4  14 89871.5 8096.44   4
  -6  -4  14 103861. 8926.00  12
  -6  -3  -9 9272.85 2279.00   2
  -6  -3  -9 8240.17 2260.12   9
  -6  -3  -8 76770.5 6326.35   2
  -6  -3  -8 81052.7 6875.24   9
  -6  -3  -7 57756.2 5637.41   9
  -6  -3  -7 56813.0 5203.28   2
  -6  -3  -6 12095.8 2282.16   2
  -6  -3  -6 8391.15 2060.17   9
  -6  -3  -5 84025.9 6161.78   2
  -6  -3  -5 99637.4 7197.36   9
  -6  -3  -4 64280.5 4457.58   8
  -6  -3  -4 67395.3 5693.38   9
  -6  -3  -4 59074.3 4942.70   2
  -6  -3  -3 20507.4 2760.14   2
  -6  -3  -3 23060.4 2586.32   8
  -6  -3  -3 14883.7 2598.50   9
  -6  -3  -2 94935.7 6131.44   2
  -6  -3  -2 95631.4 4842.20   4
  -6  -3  -2 88803.1 6388.72   9
  -6  -3  -2 107170. 5962.20   8
  -6  -3  -1 96395.1 6453.26   9
  -6  -3  -1 92663.0 5005.04   4
  -6  -3  -1 99374.2 5027.78   1
  -6  -3  -1 104488. 5973.59   8
  -6  -3   0 14834.3 1679.86  12
  -6  -3   0 14458.5 2326.90   9
  -6  -3   0 14412.9 1635.87   1
  -6  -3   0 14977.4 1875.94   4
  -6  -3   0 16245.7 2200.70   8
  -6  -3   1 59408.5 4679.54   9
  -6  -3   1 60895.0 4221.18   4
  -6  -3   1 71413.8 4238.67  12
  -6  -3   1 69934.8 4860.86   8
  -6  -3   1 65726.8 3566.24   1
  -6  -3   1 68745.6 5276.15   3
  -6  -3   2 101565. 5801.29   4
  -6  -3   2 100068. 4427.33   1
  -6  -3   2 96093.8 6462.95   3
  -6  -3   2 106946. 5726.18  12
  -6  -3   2 104813. 6084.32   9
  -6  -3   3 70405.8 4871.75   4
  -6  -3   3 77535.8 3534.85   1
  -6  -3   3 75670.6 4963.76  12
  -6  -3   3 74954.7 4820.45   9
  -6  -3   4 84443.7 4969.00   9
  -6  -3   4 88278.4 5672.18   4
  -6  -3   4 79756.9 3633.54   1
  -6  -3   4 79644.2 5829.09   3
  -6  -3   4 85260.9 5563.23  12
  -6  -3   5 14138.2 1807.44   9
  -6  -3   5 16706.6 1402.85   1
  -6  -3   5 15314.6 2426.48   3
  -6  -3   5 16042.3 2382.64  12
  -6  -3   5 12466.5 2132.46   4
  -6  -3   6 2943.55 1193.01  12
  -6  -3   6 3742.19 1171.62   4
  -6  -3   6 3992.02 950.061   9
  -6  -3   6 2930.39 1260.25   3
  -6  -3   7 67345.9 3713.01   9
  -6  -3   7 66170.8 5467.45  12
  -6  -3   7 72092.2 5630.21   4
  -6  -3   7 67947.1 5469.40   3
  -6  -3   8 41940.8 2553.47   9
  -6  -3   8 43425.8 4536.22  12
  -6  -3   8 41623.0 4221.23   3
  -6  -3   8 41412.0 4338.07   4
  -6  -3   9 24351.4 3509.29  12
  -6  -3   9 16707.8 2865.13   4
  -6  -3  10 186806. 10824.9  12
  -6  -3  10 167177. 9991.72   4
  -6  -3  11 44420.1 5152.85  12
  -6  -3  11 43727.4 4905.72   4
  -6  -3  12 11541.0 2622.54   4
  -6  -3  12 12550.3 2818.15  12
  -6  -3  13 67245.9 6554.09   4
  -6  -3  13 74363.2 7202.27  12
  -6  -3  14 51962.4 6071.55  12
  -6  -3  14 42205.2 5323.18   4
  -6  -3  15 5687.74 2061.70  12
  -6  -3  15 5683.02 2091.11   4
  -6  -2 -10 3238.22 1447.34   2
  -6  -2 -10 5312.49 1892.96   9
  -6  -2  -9 33665.5 4328.31   9
  -6  -2  -9 27811.9 3741.21   2
  -6  -2  -8 52784.7 5019.31   2
  -6  -2  -7 11737.5 2261.43   2
  -6  -2  -6 27403.8 3398.81   2
  -6  -2  -6 32849.6 3239.51   8
  -6  -2  -5 91999.6 6204.80   2
  -6  -2  -5 89894.5 5616.90   8
  -6  -2  -4 26677.6 2853.48   8
  -6  -2  -4 23090.7 2970.46   2
  -6  -2  -4 30749.8 2488.41   4
  -6  -2  -3 48294.0 3248.38   4
  -6  -2  -3 40254.8 3814.87   2
  -6  -2  -3 40899.7 3626.14   8
  -6  -2  -2 122563. 5852.24   4
  -6  -2  -2 123264. 6688.66   8
  -6  -2  -1 36757.6 2916.34   4
  -6  -2  -1 33775.9 3252.52   8
  -6  -2  -1 33778.2 1938.57  12
  -6  -2   0 54556.6 3063.74  12
  -6  -2   0 55556.6 4473.51   3
  -6  -2   0 51043.7 2979.88   1
  -6  -2   0 54907.5 4232.18   8
  -6  -2   0 55074.4 3784.80   4
  -6  -2   1 150714. 7599.91   8
  -6  -2   1 133814. 7576.92   3
  -6  -2   1 149726. 6427.73  12
  -6  -2   1 150823. 5509.15   1
  -6  -2   1 148478. 7030.93   4
  -6  -2   2 3941.67 1001.11  12
  -6  -2   2 3114.75 963.934   4
  -6  -2   2 2438.51 937.873   3
  -6  -2   2 4232.89 645.883   1
  -6  -2   3 18727.6 2350.42   4
  -6  -2   3 21434.3 2757.29   3
  -6  -2   3 18878.9 2255.45  12
  -6  -2   3 18935.2 1273.26   1
  -6  -2   4 146092. 4715.91   1
  -6  -2   4 139481. 7407.47   4
  -6  -2   4 151535. 7956.92   3
  -6  -2   4 151765. 7588.20  12
  -6  -2   5 9177.24 1802.03  12
  -6  -2   5 11112.4 1994.44   3
  -6  -2   5 10983.0 1901.70   4
  -6  -2   5 8852.30 1405.09   9
  -6  -2   6 97702.2 4861.83   9
  -6  -2   6 108419. 6738.89  12
  -6  -2   6 98670.3 6415.02   3
  -6  -2   6 108675. 6606.55   4
  -6  -2   7 147468. 5849.99   9
  -6  -2   7 153620. 8299.24   4
  -6  -2   8 715.120 635.143  12
  -6  -2   8 971.013 393.004   9
  -6  -2   8 267.759 607.571   4
  -6  -2   9 13414.0 2451.82   4
  -6  -2   9 13206.3 2550.34  12
  -6  -2  10 68431.1 5884.38   4
  -6  -2  10 75150.2 6456.76  12
  -6  -2  11 731.620 740.000  12
  -6  -2  11 611.702 618.909   4
  -6  -2  12 37577.9 4799.11  12
  -6  -2  12 39547.3 4676.19   4
  -6  -2  13 87319.8 7706.53  12
  -6  -2  13 82016.6 7011.15   4
  -6  -2  14 8184.60 2314.63  12
  -6  -2  14 9262.57 2440.06   4
  -6  -2  15 21339.8 3971.17  12
  -6  -2  15 19566.0 3589.60   4
  -6  -2  16 34997.4 5171.06  12
  -6  -2  16 35445.2 4909.17   4
  -6  -1 -11 42827.2 4803.70   2
  -6  -1 -10-74.0626 661.024   2
  -6  -1  -9 73757.4 5989.85   2
  -6  -1  -8 69184.5 5597.24   2
  -6  -1  -8 65267.4 5056.77   8
  -6  -1  -7-376.742 656.939   8
  -6  -1  -7 151.655 633.900   2
  -6  -1  -6 48203.0 4384.69   2
  -6  -1  -6 49328.8 4208.58   8
  -6  -1  -5 66121.1 5102.66   2
  -6  -1  -5 77378.8 5250.40   8
  -6  -1  -4 3305.07 1137.00   8
  -6  -1  -4 3334.22 1115.60   2
  -6  -1  -3 43533.9 3789.08   8
  -6  -1  -2 130821. 7056.26   8
  -6  -1  -1 40555.1 3632.73   3
  -6  -1  -1 55324.3 4224.05   8
  -6  -1   0 55527.7 2738.09  12
  -6  -1   0 56665.4 4250.57   3
  -6  -1   0 61304.8 4454.92   8
  -6  -1   0 49395.9 3654.09   4
  -6  -1   1 100720. 5971.31   8
  -6  -1   1 95108.7 3644.69   1
  -6  -1   1 98406.7 5817.88   3
  -6  -1   1 88027.6 5179.34   4
  -6  -1   1 96340.4 4480.67  12
  -6  -1   2 1458.10 651.635   4
  -6  -1   2 452.570 540.504   8
  -6  -1   2 1240.83 627.079   3
  -6  -1   2 1329.36 623.147  12
  -6  -1   2 1008.19 235.827   1
  -6  -1   3 168775. 8004.96   4
  -6  -1   3 174301. 8373.35   3
  -6  -1   3 176188. 7691.79  12
  -6  -1   4 80810.6 5240.96   4
  -6  -1   4 86170.9 5245.20  12
  -6  -1   4 81035.5 5412.39   3
  -6  -1   5 2194.47 867.199   4
  -6  -1   5 3598.83 1142.39  12
  -6  -1   5 4243.64 1232.32   3
  -6  -1   6 135431. 7506.90   4
  -6  -1   6 152786. 8027.27  12
  -6  -1   7 123536. 7192.16   4
  -6  -1   7 124020. 7491.57  12
  -6  -1   8 7586.90 1802.64   4
  -6  -1   8 6440.59 1709.17  12
  -6  -1   8 7492.86 945.899   9
  -6  -1   9 124342. 8100.14  12
  -6  -1   9 117166. 7445.42   4
  -6  -1  10 101969. 7497.35  12
  -6  -1  10 100030. 7004.17   4
  -6  -1  11-301.648 693.659   4
  -6  -1  11 789.146 940.687  12
  -6  -1  12 70183.1 6603.03  12
  -6  -1  12 72172.3 6235.29   4
  -6  -1  13 60554.5 5856.89   4
  -6  -1  13 68359.3 6683.02  12
  -6  -1  14 796.575 1007.25   4
  -6  -1  14 2597.70 1595.88  12
  -6  -1  15 64557.1 6417.72   4
  -6  -1  15 61486.8 6707.44  12
  -6  -1  16 32052.6 4617.71   4
  -6  -1  16 51031.7 6238.12  12
  -6   0 -12 52136.5 5349.17   2
  -6   0 -11 16080.2 2804.75   2
  -6   0 -10 24960.3 3394.74   2
  -6   0 -10 15538.7 2613.37   8
  -6   0  -9 63910.1 5311.44   8
  -6   0  -9 65796.8 5423.30   2
  -6   0  -8 17343.4 2674.72   2
  -6   0  -8 15514.6 2526.35   8
  -6   0  -7 31827.3 3533.25   2
  -6   0  -7 43828.3 4130.14   8
  -6   0  -6 103389. 6513.07   8
  -6   0  -6 92874.2 6131.57   2
  -6   0  -5 36279.4 3637.87   8
  -6   0  -5 34858.0 3484.91   2
  -6   0  -4 51141.4 4258.62   8
  -6   0  -4 43894.3 3496.85   3
  -6   0  -3 94761.2 5338.54   3
  -6   0  -3 87195.0 5764.10   8
  -6   0  -2 12528.1 1788.84   3
  -6   0  -2 10810.7 1879.90   8
  -6   0  -1 14001.0 1937.07   3
  -6   0  -1 20009.5 2516.32   8
  -6   0   0 151995. 7726.15   8
  -6   0   0 146324. 7124.08   3
  -6   0   1 10078.6 838.335   1
  -6   0   1 12412.8 1305.85  12
  -6   0   1 9128.69 1709.64   8
  -6   0   2 39506.1 3583.01   8
  -6   0   2 40141.9 3366.34   4
  -6   0   2 39875.9 2806.92  12
  -6   0   2 38037.0 3365.33   3
  -6   0   3 146007. 7269.32   4
  -6   0   3 145731. 7387.32   3
  -6   0   3 156155. 6822.15  12
  -6   0   3 154422. 7859.78   8
  -6   0   4 15233.9 2009.13  12
  -6   0   4 13949.9 2025.51   4
  -6   0   5 47598.9 3856.86  12
  -6   0   5 42262.3 3725.89   4
  -6   0   6 134045. 7216.13   4
  -6   0   6 128918. 7263.48  12
  -6   0   7 10471.8 2001.75  12
  -6   0   7 14919.7 2311.08   4
  -6   0   8 19699.5 2683.13   4
  -6   0   8 20178.9 2897.46  12
  -6   0   9 139354. 7996.81   4
  -6   0   9 132714. 8359.50  12
  -6   0  10 19107.8 2864.95   4
  -6   0  10 16430.9 2815.48  12
  -6   0  11 23225.2 3561.05  12
  -6   0  11 22950.3 3242.72   4
  -6   0  12 81271.4 6481.76   4
  -6   0  12 83663.2 7092.16  12
  -6   0  13 12750.9 2598.40   4
  -6   0  13 13699.5 2998.26  12
  -6   0  14 16986.7 3092.41   4
  -6   0  14 14271.7 3092.55  12
  -6   0  15 75010.9 6799.70   4
  -6   0  15 76402.6 7435.83  12
  -6   0  16 14826.2 3004.87   4
  -6   0  16 14327.8 3318.22  12
  -6   0  17 14685.7 3133.56   4
  -6   1 -13 40442.4 4792.36   2
  -6   1 -12 41661.0 4649.30   2
  -6   1 -11 2009.43 1271.56   8
  -6   1 -11 203.315 584.497   2
  -6   1 -10 48989.3 4893.53   8
  -6   1 -10 46575.6 4553.42   2
  -6   1  -9 83323.3 6040.38   2
  -6   1  -9 84079.6 6427.90   8
  -6   1  -8-1014.12 796.009   2
  -6   1  -8-34.9006 510.409   8
  -6   1  -7 88893.3 5911.74   2
  -6   1  -7 87143.9 6303.38   8
  -6   1  -6 111547. 5480.00   3
  -6   1  -6 119945. 6817.23   2
  -6   1  -6 111381. 7126.93   8
  -6   1  -5 19455.8 2750.16   8
  -6   1  -5 21101.1 2113.48   3
  -6   1  -5 19324.5 2466.99   2
  -6   1  -4 49892.4 3421.38   3
  -6   1  -4 59693.3 4785.28   8
  -6   1  -3 119192. 6942.16   8
  -6   1  -3 108633. 5464.69   3
  -6   1  -2 201.466 313.670   3
  -6   1  -2 281.361 504.800   8
  -6   1  -1 67115.3 3417.77   1
  -6   1  -1 76210.6 5281.12   8
  -6   1  -1 81014.6 4551.95   3
  -6   1   0 97674.3 6010.88   8
  -6   1   0 90709.7 5081.53   3
  -6   1   0 91752.9 3667.75   1
  -6   1   1 2862.53 412.137   1
  -6   1   1 2569.19 997.844   8
  -6   1   2 95936.5 5940.34   8
  -6   1   3 65706.0 4836.55   8
  -6   1   3 68669.8 4136.69  12
  -6   1   4 1792.21 682.849  12
  -6   1   4 1585.50 748.629   4
  -6   1   4 2476.25 974.562   8
  -6   1   5 48127.1 4092.77   8
  -6   1   5 37336.3 3426.79  12
  -6   1   5 45570.0 3809.71   4
  -6   1   6 70522.9 5025.37  12
  -6   1   6 65541.3 4804.65   4
  -6   1   7 267.308 594.127  12
  -6   1   7 233.962 521.355   4
  -6   1   8 110171. 6746.72   4
  -6   1   8 116203. 7339.71  12
  -6   1   9 90589.6 6198.06   4
  -6   1   9 94932.3 6790.27  12
  -6   1  10 192.070 609.635   4
  -6   1  10 2435.76 1112.68  12
  -6   1  11 65801.0 5475.23   4
  -6   1  11 66261.3 6061.09  12
  -6   1  12 124597. 8064.15   4
  -6   1  12 135283. 9190.90  12
  -6   1  13 1260.32 995.311   4
  -6   1  13 2660.41 1434.56  12
  -6   1  14 46019.9 5521.17  12
  -6   1  14 46565.8 4997.38   4
  -6   1  15 33163.7 4442.02   4
  -6   1  15 47721.0 5788.33  12
  -6   1  16 149.945 874.048   4
  -6   1  16 2558.64 1373.02  12
  -6   1  17 40736.6 5137.30   4
  -6   1  17 44389.7 5945.59  12
  -6   2 -13 38206.7 4542.34   2
  -6   2 -13 31502.8 4391.24   8
  -6   2 -12 32070.4 4334.30   8
  -6   2 -12 36282.3 4227.04   2
  -6   2 -11 18324.9 3202.78   8
  -6   2 -11 16119.7 2679.46   2
  -6   2 -10 98680.4 6643.77   2
  -6   2 -10 93246.7 7239.96   8
  -6   2  -9 39871.4 4468.82   8
  -6   2  -9 43605.9 4110.94   2
  -6   2  -8 23448.7 3353.13   8
  -6   2  -8 20329.3 2716.36   2
  -6   2  -7 87153.9 5753.80   2
  -6   2  -7 96285.0 6863.28   8
  -6   2  -6 52520.4 4208.95   2
  -6   2  -6 55278.6 4986.81   8
  -6   2  -5 10109.0 1240.63   3
  -6   2  -5 8229.19 1882.24   8
  -6   2  -4 318682. 13561.4   8
  -6   2  -3 109147. 6853.54   8
  -6   2  -2 48991.8 4339.75   8
  -6   2  -1 206898. 9567.29   8
  -6   2  -1 178389. 6613.98   1
  -6   2   0 63930.2 2964.86   1
  -6   2   0 57924.8 4683.24   8
  -6   2   1 25213.2 1525.03   1
  -6   2   1 28205.9 3139.99   8
  -6   2   2 105350. 6424.92   8
  -6   2   2 105664. 3546.14   1
  -6   2   3 57769.4 4540.42   8
  -6   2   4 19650.8 2572.76   8
  -6   2   5 234350. 10196.6   4
  -6   2   5 243321. 10742.1   8
  -6   2   6 19146.1 2536.15  12
  -6   2   6 17324.9 2361.77   4
  -6   2   6 16288.5 2402.91   8
  -6   2   7 19467.9 2587.32   4
  -6   2   7 24237.7 3062.47  12
  -6   2   8 91261.0 6408.50  12
  -6   2   8 86175.2 5845.69   4
  -6   2   9 43375.2 4488.02  12
  -6   2   9 37952.0 3829.33   4
  -6   2  10 22403.8 2990.23   4
  -6   2  10 19350.1 3131.47  12
  -6   2  11 114964. 7369.45   4
  -6   2  11 107383. 7947.04  12
  -6   2  12 25947.5 3872.61  12
  -6   2  12 23945.7 3342.65   4
  -6   2  13 5489.01 1748.49   4
  -6   2  13 6088.95 1973.78  12
  -6   2  14 140155. 10088.1  12
  -6   2  14 137095. 8887.90   4
  -6   2  15 34663.1 3633.09  11
  -6   2  15 37343.0 4556.65   4
  -6   2  15 42836.8 5500.02  12
  -6   2  16 12843.7 3248.36  12
  -6   2  16 14125.9 2895.64   4
  -6   2  17 78605.3 7135.97   4
  -6   3 -13 52073.3 5904.74   8
  -6   3 -12 2377.31 1063.30   2
  -6   3 -12 5412.15 1970.42   8
  -6   3 -11 37223.3 3961.06   2
  -6   3 -11 30948.9 4383.79   8
  -6   3 -10 68541.8 6292.56   8
  -6   3 -10 61227.8 5021.51   2
  -6   3  -9 1470.78 1032.42   8
  -6   3  -9 1666.13 876.255   2
  -6   3  -8 41405.2 3772.45   2
  -6   3  -8 33727.2 4226.53   8
  -6   3  -7 157589. 7971.34   2
  -6   3  -7 169642. 9770.63   8
  -6   3  -6 2515.39 1001.30   2
  -6   3  -6 1136.81 897.348   8
  -6   3  -5 36438.0 4089.75   8
  -6   3  -4 75202.6 5837.81   8
  -6   3  -3 4976.65 1458.99   8
  -6   3  -2 70529.2 5437.27   8
  -6   3  -1 140525. 7968.76   8
  -6   3   0 19906.8 2695.72   8
  -6   3   0 13958.9 1408.29   1
  -6   3   1 96798.9 6180.94   8
  -6   3   1 77710.1 3548.04   1
  -6   3   2 181420. 6165.82   1
  -6   3   2 193493. 9308.59   8
  -6   3   3 923.093 720.596   8
  -6   3   4 96794.5 6216.92   8
  -6   3   5 174382. 8811.39   8
  -6   3   6 6230.71 1591.27   8
  -6   3   6 6845.26 1556.90   4
  -6   3   7 111968. 6621.95   4
  -6   3   7 110731. 6849.82   8
  -6   3   8 194118. 9815.74   8
  -6   3   8 213478. 9909.68   4
  -6   3   9 438.734 623.747   8
  -6   3   9 1494.96 841.406   4
  -6   3  10 61712.2 5062.32   4
  -6   3  11 124991. 7733.20   4
  -6   3  12 7001.98 1818.15   4
  -6   3  13 50979.9 4991.75   4
  -6   3  13 48917.9 5646.17  12
  -6   3  14 85623.5 7768.93  12
  -6   3  14 83923.4 6690.46   4
  -6   3  15 5575.88 1820.66   4
  -6   3  15 3859.25 1283.16  11
  -6   3  16 38967.4 4775.58   4
  -6   3  16 35550.2 3874.89  11
  -6   3  17 51328.6 5677.81   4
  -6   4 -12 3805.34 1658.72   8
  -6   4 -11 92622.8 7956.07   8
  -6   4 -10 71847.4 5262.97   2
  -6   4 -10 69879.3 6691.35   8
  -6   4  -9 1218.63 951.100   8
  -6   4  -9-499.807 541.655   2
  -6   4  -8 100266. 7769.36   8
  -6   4  -8 101553. 6063.69   2
  -6   4  -7 87683.8 5441.21   2
  -6   4  -7 83528.7 6879.64   8
  -6   4  -6 3615.64 1479.67   8
  -6   4  -6 1409.66 712.183   2
  -6   4  -5 120807. 8054.63   8
  -6   4  -4 96851.4 7025.89   8
  -6   4  -3-3.88534 786.415   8
  -6   4  -2 74299.8 5801.58   8
  -6   4  -1 93674.9 6506.04   8
  -6   4   0 5306.56 1492.98   8
  -6   4   1 123495. 7418.51   8
  -6   4   2 109169. 6884.50   8
  -6   4   3 3403.71 1366.24   8
  -6   4   4 143851. 8030.02   8
  -6   4   5 101192. 6544.32   8
  -6   4   6 7692.77 1720.21   8
  -6   4   7 149009. 8352.34   8
  -6   4   7 166650. 8427.26   4
  -6   4   8 107884. 6617.89   4
  -6   4   8 105215. 6790.63   8
  -6   4   9 4929.65 1385.26   8
  -6   4   9 2381.84 993.158   4
  -6   4  10 142344. 8383.22   8
  -6   4  10 156442. 8559.54   4
  -6   4  11 56413.7 4998.37   4
  -6   4  11 59927.3 5186.15   8
  -6   4  12 1331.27 838.720   4
  -6   4  12 362.552 580.444   8
  -6   4  13 99712.5 7062.66   4
  -6   4  13 86846.9 6620.99   8
  -6   4  14 50808.9 5055.88   4
  -6   4  14 39109.8 4380.23  11
  -6   4  15 2206.41 1177.20   4
  -6   4  15-274.807 882.172  11
  -6   4  16 62828.5 5449.86  11
  -6   4  16 57073.8 5786.99   4
  -6   4  17 23787.5 3800.15   4
  -6   4  17 27211.5 3514.91  11
  -6   5 -11 107551. 8882.73   8
  -6   5 -10 28799.5 4395.41   8
  -6   5  -9 30732.9 4405.47   8
  -6   5  -8 142839. 9780.48   8
  -6   5  -7 44329.7 5059.45   8
  -6   5  -7 39203.1 3398.61   2
  -6   5  -6 16112.6 2998.59   8
  -6   5  -6 17448.6 2182.93   2
  -6   5  -5 154622. 9652.85   8
  -6   5  -4 52144.4 5187.33   8
  -6   5  -3 27274.7 3624.75   8
  -6   5  -2 171674. 9696.29   8
  -6   5  -1 20743.9 3036.32   8
  -6   5   0 40721.6 4281.10   8
  -6   5   1 173319. 9404.32   8
  -6   5   2 38532.5 4025.66   8
  -6   5   3 66686.2 5337.32   8
  -6   5   4 241997. 11343.8   8
  -6   5   5 16077.1 2539.21   8
  -6   5   6 23510.9 3074.33   8
  -6   5   7 237665. 11248.4   8
  -6   5   8 16344.3 2495.15   4
  -6   5   8 11941.7 2200.72   8
  -6   5   9 58992.9 4882.03   4
  -6   5   9 53642.3 4840.79   8
  -6   5  10 216741. 10461.2   4
  -6   5  10 190636. 10093.9   8
  -6   5  11 29876.9 3641.37   8
  -6   5  11 41921.0 4242.61   4
  -6   5  12 39390.1 4236.80   4
  -6   5  12 35589.4 4017.47   8
  -6   5  13 77048.6 6155.74   8
  -6   5  13 75061.7 6108.18   4
  -6   5  14 16636.7 2898.75   4
  -6   5  14 14749.2 2774.14  11
  -6   5  15 15906.9 2925.26   4
  -6   5  15 17690.2 3032.63  11
  -6   5  16 92647.0 6891.96  11
  -6   5  16 74049.2 6645.04   4
  -6   5  17 19218.3 3097.56  11
  -6   6 -10 6819.00 2349.46   8
  -6   6  -9 46057.0 5667.69   8
  -6   6  -8 99667.6 8343.94   8
  -6   6  -7 6932.58 2171.80   8
  -6   6  -6 81324.7 7145.24   8
  -6   6  -5 178146. 10804.8   8
  -6   6  -4 2670.94 1474.23   8
  -6   6  -3 87177.1 6967.51   8
  -6   6  -2 166505. 9886.27   8
  -6   6  -1 11907.1 2447.53   8
  -6   6   0 79786.6 6329.22   8
  -6   6   1 132803. 8298.24   8
  -6   6   2 3639.04 1331.71   8
  -6   6   3 65404.3 5466.16   8
  -6   6   4 152948. 8739.16   8
  -6   6   5 14534.0 2493.89   8
  -6   6   6 131761. 7942.05   8
  -6   6   7 113777. 7301.54   8
  -6   6   8 4233.64 1307.63   4
  -6   6   8 7079.65 1712.53   8
  -6   6   9 103314. 6712.62   4
  -6   6   9 90728.2 6528.69   8
  -6   6  10 69856.1 5524.74   4
  -6   6  10 65328.3 5424.26   8
  -6   6  11 3505.31 1312.64   4
  -6   6  11 1202.21 966.650   8
  -6   6  12 93790.8 6771.96   4
  -6   6  13 113721. 7585.33   4
  -6   6  13 84557.7 7192.76  11
  -6   6  14-24.3602 839.935  11
  -6   6  14-221.997 685.139   4
  -6   6  15 78669.1 6632.68   4
  -6   6  15 93751.7 7311.70  11
  -6   7  -8 75049.1 7411.05   8
  -6   7  -7 760.040 1093.00   8
  -6   7  -6 68333.5 6733.81   8
  -6   7  -5 73963.2 6888.46   8
  -6   7  -4 1551.82 1303.22   8
  -6   7  -3 120263. 8647.25   8
  -6   7  -2 117846. 8403.63   8
  -6   7  -1 999.167 1007.35   8
  -6   7   0 179011. 10351.5   8
  -6   7   1 103141. 7451.41   8
  -6   7   2 648.180 708.985   8
  -6   7   3 189774. 10215.3   8
  -6   7   3 179093. 7713.39   5
  -6   7   4 48739.1 4761.13   8
  -6   7   4 53916.3 3802.46   5
  -6   7   5 4392.47 1446.14   8
  -6   7   6 129134. 8003.97   8
  -6   7   7 70459.1 5699.30   8
  -6   7   8 2823.46 1296.43   4
  -6   7   8 2060.60 882.894   8
  -6   7   9 122669. 7597.24   4
  -6   7   9 119552. 7591.70   8
  -6   7  10 78408.1 5997.59   4
  -6   7  11 4090.02 1465.83   5
  -6   7  11 5694.80 1711.50   4
  -6   7  12 106003. 7253.85   4
  -6   7  12 109007. 7546.53   5
  -6   7  13 45566.6 4745.64   4
  -6   7  13 53033.7 5641.65  11
  -6   7  13 41029.7 4666.39   5
  -6   8  -7 14948.4 3420.89   8
  -6   8  -6 130290. 9964.09   8
  -6   8  -5 33377.5 4735.09   8
  -6   8  -4 15185.8 3088.35   8
  -6   8  -3 129815. 9395.50   8
  -6   8  -2 28196.1 4107.30   8
  -6   8  -1 15964.3 3035.16   8
  -6   8   0 153037. 9726.03   8
  -6   8   1 49517.5 5207.20   8
  -6   8   2 46870.0 4926.21   8
  -6   8   3 125973. 8368.22   8
  -6   8   4 47633.7 4850.05   8
  -6   8   5 73301.1 6022.46   8
  -6   8   6 111884. 6571.79   5
  -6   8   6 111331. 7474.37   8
  -6   8   7 28659.3 3271.02   5
  -6   8   8 36536.7 4017.50   4
  -6   8   8 32208.4 3589.10   5
  -6   8   9 115127. 7462.79   5
  -6   8   9 131687. 8034.06   4
  -6   8  10 10110.3 2600.92  11
  -6   8  10 17912.4 2905.16   5
  -6   8  10 14137.4 2536.78   4
  -6   8  11 20273.8 3581.94  11
  -6   8  11 31657.0 3822.76   4
  -6   8  11 31017.9 3962.61   5
  -6   8  12 51961.4 5257.33   5
  -6   9  -5 15070.7 3262.10   8
  -6   9  -4 33725.8 4859.20   8
  -6   9  -3 75104.1 7216.47   8
  -6   9  -2 3854.75 1501.96   8
  -6   9  -1 67472.4 6559.27   8
  -6   9   0 50559.9 5519.22   8
  -6   9   1 1351.15 1000.72   8
  -6   9   2 81456.6 6884.78   8
  -6   9   3 50946.1 5302.49   8
  -6   9   4 928.937 853.687   8
  -6   9   8 91338.9 6686.69   4
  -6   9   8 83890.3 6194.37   5
  -6   9   9 64295.9 5493.54   5
  -6   9  10 1372.60 1192.88   5
  -6   9  11 50711.6 5224.51   5
  -6  10  -3 62218.1 6747.62   8
  -6  10  -2 1155.37 1050.19   8
  -6  10  -1 57970.7 6306.33   8
  -6  10   0 45561.0 5450.75   8
  -6  10   1 1384.88 1025.10   8
  -6  10   2 62882.3 6173.89   8
  -5  -9  -1 7382.00 1904.47   1
  -5  -9   0 26279.1 3507.25   1
  -5  -9   1 13710.8 2522.04   1
  -5  -9   2 8944.66 2032.75   1
  -5  -9   3 56663.2 5791.33  12
  -5  -9   3 47588.2 4695.72   1
  -5  -9   4 43859.2 5157.25  12
  -5  -9   5 8426.60 2347.60  12
  -5  -8  -5 3193.37 1490.82   2
  -5  -8  -4 17095.6 2944.73   1
  -5  -8  -4 19539.4 3293.13   2
  -5  -8  -3 63697.0 5676.94   1
  -5  -8  -3 78015.7 6425.03   2
  -5  -8  -2 16758.2 2805.16   2
  -5  -8  -2 16633.0 2747.07   1
  -5  -8  -2 18740.0 3244.11   9
  -5  -8  -1 34046.0 3854.98   1
  -5  -8  -1 29346.5 3903.14   9
  -5  -8   0 97947.6 7204.09   9
  -5  -8   0 89531.5 6404.66   1
  -5  -8   1 9187.46 2129.77   9
  -5  -8   1 7883.29 1990.82  12
  -5  -8   1 13608.8 2349.75   1
  -5  -8   2 43540.1 4196.69   1
  -5  -8   2 40142.9 4491.28  12
  -5  -8   2 43111.1 4449.96   9
  -5  -8   3 63415.1 5813.29  12
  -5  -8   3 66326.2 5224.16   1
  -5  -8   4 7727.46 2081.57  12
  -5  -8   4 5656.10 1509.69   1
  -5  -8   4 5549.81 1776.54   3
  -5  -8   5 29184.1 4012.18  12
  -5  -8   5 28175.4 3335.52   1
  -5  -8   5 32552.6 4387.31   3
  -5  -8   6 85951.5 7190.70  12
  -5  -8   6 70713.0 6564.81   3
  -5  -8   6 71655.9 5438.84   1
  -5  -8   7 5864.93 1942.12   3
  -5  -8   7 5675.60 1473.54   1
  -5  -8   7 10129.5 2504.07  12
  -5  -8   8 9873.12 2436.47   3
  -5  -8   8 6614.36 2130.67  12
  -5  -8   9 79162.9 7227.50   4
  -5  -8   9 79540.1 6984.66   3
  -5  -8   9 91941.0 8032.77  12
  -5  -8  10 1936.40 1160.50   3
  -5  -8  10 3324.47 1650.00   4
  -5  -8  11 14539.4 3374.81   4
  -5  -7  -7 35478.6 4409.26   1
  -5  -7  -6 60036.9 5590.03   1
  -5  -7  -6 59911.1 5961.38   2
  -5  -7  -5 1355.26 1185.00   2
  -5  -7  -5 1622.03 884.017   1
  -5  -7  -5 227.533 856.296   9
  -5  -7  -4 57082.8 5175.27   1
  -5  -7  -4 65657.0 6099.59   9
  -5  -7  -4 62913.3 5611.23   2
  -5  -7  -3 90280.9 6570.21   2
  -5  -7  -3 80021.4 6067.45   1
  -5  -7  -3 82262.8 6755.54   9
  -5  -7  -2-580.673 759.728   9
  -5  -7  -2 191.655 493.689   1
  -5  -7  -2 1026.73 893.029   2
  -5  -7  -1 52248.6 4662.75   2
  -5  -7  -1 60588.0 5400.55   9
  -5  -7  -1 55361.6 4695.81   1
  -5  -7   0 98812.2 6893.87   9
  -5  -7   0 102957. 6495.61   2
  -5  -7   0 107170. 6738.01  12
  -5  -7   0 88864.7 6038.35   1
  -5  -7   1 1978.06 901.389   2
  -5  -7   1 946.405 735.051  12
  -5  -7   1-354.043 601.444   9
  -5  -7   1 2062.57 890.705   1
  -5  -7   2 69735.3 5098.89   1
  -5  -7   2 72883.4 5759.77  12
  -5  -7   2 83750.8 5457.33   2
  -5  -7   2 78064.6 5735.86   9
  -5  -7   3 139986. 8369.66  12
  -5  -7   3 121441. 6985.03   1
  -5  -7   3 130480. 7012.89   2
  -5  -7   3 138714. 7699.44   9
  -5  -7   4 550.610 615.242   1
  -5  -7   4 808.765 695.677   9
  -5  -7   4 4.69133 878.452   3
  -5  -7   4 911.118 837.280  12
  -5  -7   5 65114.7 5889.88   3
  -5  -7   5 56353.5 5355.42  12
  -5  -7   5 48979.2 4139.09   1
  -5  -7   6 96929.6 6940.93   4
  -5  -7   6 94750.8 5920.47   1
  -5  -7   6 104941. 7665.14  12
  -5  -7   6 98292.9 7449.18   3
  -5  -7   7-1142.50 769.319   1
  -5  -7   7-634.361 765.595   4
  -5  -7   7 1021.31 1135.85   3
  -5  -7   7 58.6161 783.773  12
  -5  -7   8 80543.9 6751.78   3
  -5  -7   8 94070.2 7559.22  12
  -5  -7   8 93978.5 7335.99   4
  -5  -7   8 86271.3 5729.81   1
  -5  -7   9 56987.4 6005.39  12
  -5  -7   9 59626.4 6014.59   4
  -5  -7   9 57189.3 5597.01   3
  -5  -7  10 574.211 849.894  12
  -5  -7  10 1067.01 1041.12   4
  -5  -7  10 954.636 977.149   3
  -5  -7  11 52891.9 6017.29   4
  -5  -7  11 55640.2 5560.97   3
  -5  -7  11 55533.4 6243.85  12
  -5  -7  12 63474.2 6812.39   4
  -5  -6  -8 4536.48 1687.57   1
  -5  -6  -7 81133.0 6558.50   1
  -5  -6  -7 99634.8 7493.69   2
  -5  -6  -7 83117.7 7178.55   9
  -5  -6  -6 45267.3 5093.66   9
  -5  -6  -6 37425.5 4165.53   1
  -5  -6  -6 50580.6 5070.15   2
  -5  -6  -5 7414.67 1808.75   1
  -5  -6  -5 8872.83 2099.26   2
  -5  -6  -5 9944.89 2226.44   9
  -5  -6  -4 101476. 6623.96   1
  -5  -6  -4 88095.3 6990.03   9
  -5  -6  -4 103324. 6978.81   2
  -5  -6  -3 43450.8 4570.19   9
  -5  -6  -3 43142.6 4233.32   2
  -5  -6  -3 38346.0 3820.76   1
  -5  -6  -2 26154.3 3430.33   9
  -5  -6  -2 29308.2 3359.05   2
  -5  -6  -2 29890.3 3261.87   1
  -5  -6  -1 137602. 7227.27  12
  -5  -6  -1 133122. 8096.20   9
  -5  -6  -1 140594. 7406.34   1
  -5  -6  -1 138785. 7704.18   2
  -5  -6   0 100040. 6133.10  12
  -5  -6   0 101866. 5978.96   1
  -5  -6   0 103657. 6768.08   9
  -5  -6   0 100241. 6225.74   2
  -5  -6   1 24286.4 3010.00   9
  -5  -6   1 20872.6 2697.62  12
  -5  -6   1 19758.8 2549.98   2
  -5  -6   1 21286.6 2502.63   1
  -5  -6   2 131540. 6815.86   1
  -5  -6   2 143321. 7295.19   2
  -5  -6   2 136264. 7710.51  12
  -5  -6   2 135127. 7480.60   9
  -5  -6   3 57424.9 4127.81   1
  -5  -6   3 66068.3 4510.99   2
  -5  -6   3 48300.4 4108.47   9
  -5  -6   3 50135.8 4541.83  12
  -5  -6   3 61507.3 4499.63   4
  -5  -6   4 8225.50 1873.40  12
  -5  -6   4 5728.96 1292.94   1
  -5  -6   4 7254.84 1912.73   3
  -5  -6   4 8742.27 1817.27   4
  -5  -6   4 6753.68 1476.43   9
  -5  -6   5 237679. 9786.80   1
  -5  -6   5 246770. 11710.6  12
  -5  -6   5 253481. 11382.7   4
  -5  -6   5 225333. 9736.25   9
  -5  -6   5 229327. 11755.8   3
  -5  -6   6 35636.4 4144.64   3
  -5  -6   6 45346.7 3601.64   1
  -5  -6   6 44504.5 4604.61  12
  -5  -6   6 44540.4 4480.06   4
  -5  -6   7 8866.32 2089.82   3
  -5  -6   7 7511.85 1433.76   1
  -5  -6   7 11590.4 2435.89   4
  -5  -6   7 11464.5 2406.89  12
  -5  -6   8 138370. 8682.45   3
  -5  -6   8 134812. 8827.19   4
  -5  -6   8 140318. 7149.71   1
  -5  -6   8 153125. 9464.38  12
  -5  -6   9 52421.7 5514.72  12
  -5  -6   9 57160.0 5679.33   4
  -5  -6   9 56143.4 5232.13   3
  -5  -6  10 8594.90 2333.70  12
  -5  -6  10 5358.28 1665.03   3
  -5  -6  10 9653.20 2446.39   4
  -5  -6  11 96440.2 8028.95   4
  -5  -6  11 103931. 8393.92  12
  -5  -6  12 34307.5 4794.07   4
  -5  -6  12 37893.0 5077.89  12
  -5  -6  13 11225.4 2858.61   4
  -5  -6  13 17140.7 3473.11  12
  -5  -5  -9 11562.0 2672.50   9
  -5  -5  -9 11108.2 2549.05   2
  -5  -5  -8 33065.4 4177.41   2
  -5  -5  -8 29538.7 4097.46   9
  -5  -5  -7 100686. 7666.16   9
  -5  -5  -7 111078. 7632.88   2
  -5  -5  -6 15134.7 2829.22   9
  -5  -5  -6 18070.4 2955.96   2
  -5  -5  -5 19557.9 2897.91   2
  -5  -5  -5 19469.2 2748.40   1
  -5  -5  -5 20201.3 3157.59   9
  -5  -5  -4 157811. 8556.38   2
  -5  -5  -4 152210. 8030.46   1
  -5  -5  -4 142205. 8779.66   9
  -5  -5  -3 23339.1 3190.08   9
  -5  -5  -3 21678.4 2686.35   1
  -5  -5  -3 25379.4 3086.26   2
  -5  -5  -2 20980.3 2231.36  12
  -5  -5  -2 14726.3 2294.95   2
  -5  -5  -2 19138.0 2833.72   9
  -5  -5  -2 17469.1 2321.72   1
  -5  -5  -2 21671.2 2201.54   8
  -5  -5  -1 120388. 5826.15   8
  -5  -5  -1 96677.6 5480.71  12
  -5  -5  -1 102483. 6673.05   9
  -5  -5  -1 98563.5 5697.06   1
  -5  -5  -1 100193. 6175.38   2
  -5  -5   0 3094.90 1103.64   9
  -5  -5   0 3852.62 1066.93  12
  -5  -5   0 2225.78 789.136   1
  -5  -5   0 2604.67 929.854   2
  -5  -5   1 14556.1 1817.22   4
  -5  -5   1 11301.6 1955.11   9
  -5  -5   1 14981.6 2093.27  12
  -5  -5   1 11873.3 1711.15   1
  -5  -5   1 16136.1 2194.44   2
  -5  -5   2 254293. 10587.5   9
  -5  -5   2 268517. 10880.6  12
  -5  -5   2 243514. 10027.4   4
  -5  -5   2 237832. 9512.47   1
  -5  -5   3 24401.3 2365.77   1
  -5  -5   3 26455.4 2778.68   9
  -5  -5   3 24876.5 2740.63   4
  -5  -5   3 28096.0 3109.38  12
  -5  -5   4 64667.5 5026.81  12
  -5  -5   4 62288.0 4771.65   4
  -5  -5   4 66341.6 4323.88   9
  -5  -5   4 65070.8 5360.89   3
  -5  -5   4 61061.5 3888.22   1
  -5  -5   5 142574. 8461.96   3
  -5  -5   5 158514. 7056.44   9
  -5  -5   5 143339. 8045.39   4
  -5  -5   5 155625. 8479.62  12
  -5  -5   5 155744. 6822.85   1
  -5  -5   6 21682.8 3020.77  12
  -5  -5   6 23145.6 3046.05   4
  -5  -5   6 17402.8 1973.64   9
  -5  -5   6 20731.1 3010.84   3
  -5  -5   6 19528.1 2088.36   1
  -5  -5   7 84588.0 6314.93   4
  -5  -5   7 83839.4 4764.03   1
  -5  -5   7 85771.3 6419.26  12
  -5  -5   7 76565.4 5965.80   3
  -5  -5   8 172525. 9740.29  12
  -5  -5   8 148791. 9134.27   4
  -5  -5   8 156879. 8975.69   3
  -5  -5   9 27837.1 3843.36   4
  -5  -5   9 39313.1 4546.84  12
  -5  -5   9 34682.6 3952.73   3
  -5  -5  10 58095.6 5734.18   4
  -5  -5  10 67116.1 6216.94  12
  -5  -5  11 185168. 11330.6  12
  -5  -5  11 194345. 11369.9   4
  -5  -5  12 13349.6 2846.15   4
  -5  -5  12 13470.4 2999.73  12
  -5  -5  13 49935.2 5862.01  12
  -5  -5  13 37482.0 5014.52   4
  -5  -5  14 104346. 8925.03  12
  -5  -5  14 98460.5 8451.73   4
  -5  -4 -10 89371.3 7382.43   9
  -5  -4 -10 95751.4 7613.43   2
  -5  -4  -9 1004.77 1043.36   9
  -5  -4  -9 743.359 820.701   2
  -5  -4  -8 86890.8 6674.84   2
  -5  -4  -8 89911.2 7101.54   9
  -5  -4  -7 129958. 8074.69   2
  -5  -4  -7 129048. 8542.60   9
  -5  -4  -6-4.21067 944.482   9
  -5  -4  -6 508.578 656.058   2
  -5  -4  -5 115968. 7077.62   2
  -5  -4  -5 104370. 7298.14   9
  -5  -4  -4 122456. 7837.93   9
  -5  -4  -4 137197. 6151.58   8
  -5  -4  -4 131745. 7515.78   2
  -5  -4  -3 1719.61 631.073   8
  -5  -4  -3 2367.30 895.659   2
  -5  -4  -3 137.797 570.765   9
  -5  -4  -2 127930. 6063.34   8
  -5  -4  -2 106523. 5914.03   1
  -5  -4  -2 121754. 7275.51   9
  -5  -4  -2 121229. 6788.58   2
  -5  -4  -2 128454. 5579.07  12
  -5  -4  -1 221954. 9811.66   2
  -5  -4  -1 243338. 8856.73  12
  -5  -4  -1 204770. 10024.4   9
  -5  -4  -1 226979. 8161.09   4
  -5  -4  -1 217870. 8921.44   1
  -5  -4  -1 236461. 9274.69   8
  -5  -4   0 479.416 400.805   4
  -5  -4   0 228.676 396.704  12
  -5  -4   0 243.334 530.461   9
  -5  -4   0 147.405 417.624   1
  -5  -4   1 204868. 8147.43   1
  -5  -4   1 212293. 9427.07   9
  -5  -4   1 219017. 8891.77  12
  -5  -4   1 218850. 8633.47   4
  -5  -4   2 64397.9 4327.27   4
  -5  -4   2 68803.2 4517.38  12
  -5  -4   2 71607.5 4660.56   9
  -5  -4   2 64761.0 3723.07   1
  -5  -4   3 67.5467 276.804   1
  -5  -4   3 552.546 537.949   9
  -5  -4   3 743.462 574.321   4
  -5  -4   3 409.836 715.593   3
  -5  -4   3 2.60393 433.561  12
  -5  -4   4 124090. 6817.40   4
  -5  -4   4 120865. 5346.93   1
  -5  -4   4 119143. 6805.55  12
  -5  -4   4 134392. 6171.33   9
  -5  -4   4 109219. 6980.93   3
  -5  -4   5 151521. 8007.55   4
  -5  -4   5 152542. 8299.63   3
  -5  -4   5 162489. 8301.85  12
  -5  -4   5 148670. 6558.05   9
  -5  -4   5 147593. 6173.22   1
  -5  -4   6 7205.38 1143.78   1
  -5  -4   6 6343.07 1564.86   3
  -5  -4   6 7389.78 1166.67   9
  -5  -4   6 7565.99 1755.91  12
  -5  -4   6 3785.55 1311.00   4
  -5  -4   7 190610. 7278.05   9
  -5  -4   7 199661. 10162.4  12
  -5  -4   7 197176. 10022.9   4
  -5  -4   7 207395. 10018.4   3
  -5  -4   8 169169. 9418.77  12
  -5  -4   8 159959. 9114.66   4
  -5  -4   8 155035. 8616.85   3
  -5  -4   9 1777.52 1034.41   4
  -5  -4   9-146.218 559.668   3
  -5  -4   9 1141.36 912.483  12
  -5  -4  10 147956. 9218.68   4
  -5  -4  10 149065. 9427.38  12
  -5  -4  11 121363. 8504.65   4
  -5  -4  11 129303. 8952.11  12
  -5  -4  12 188.565 797.839  12
  -5  -4  12 2116.60 1282.64   4
  -5  -4  13 88305.1 7499.33   4
  -5  -4  13 87308.9 7731.54  12
  -5  -4  14 109145. 9057.59  12
  -5  -4  14 120169. 9098.91   4
  -5  -4  15-194.931 978.780   4
  -5  -4  15 1057.30 1439.25  12
  -5  -3 -11 58582.5 5800.42   9
  -5  -3 -11 57081.4 5836.82   2
  -5  -3 -10 50985.6 5342.42   9
  -5  -3 -10 55191.8 5401.65   2
  -5  -3  -9 6732.75 1953.75   9
  -5  -3  -9 8814.49 2020.50   2
  -5  -3  -8 94666.4 6747.87   2
  -5  -3  -8 98649.6 7245.31   9
  -5  -3  -7 59623.6 5408.95   9
  -5  -3  -7 63103.2 5189.62   2
  -5  -3  -6 1150.27 808.198   9
  -5  -3  -6 1600.83 725.929   8
  -5  -3  -6 1269.36 684.637   2
  -5  -3  -5 208577. 9680.92   2
  -5  -3  -5 191721. 10075.7   9
  -5  -3  -5 189713. 8010.69   8
  -5  -3  -4 71072.9 5512.22   9
  -5  -3  -4 74149.5 5182.38   2
  -5  -3  -4 76998.1 4472.06   8
  -5  -3  -3 2681.32 970.801   2
  -5  -3  -3 3460.53 1204.82   9
  -5  -3  -3 4352.13 800.600   4
  -5  -3  -3 4431.89 684.892  12
  -5  -3  -3 6133.21 1186.79   8
  -5  -3  -2 273753. 10123.7   8
  -5  -3  -2 246634. 10562.3   2
  -5  -3  -2 262898. 8886.64   4
  -5  -3  -2 239379. 11016.5   9
  -5  -3  -2 265777. 8607.42  12
  -5  -3  -1 49144.7 3128.67   4
  -5  -3  -1 50657.8 3328.28   1
  -5  -3  -1 56974.2 3176.42  12
  -5  -3  -1 48893.6 4121.49   9
  -5  -3  -1 54036.3 3031.29   6
  -5  -3  -1 51971.4 3677.97   8
  -5  -3   0 9160.08 1281.89  12
  -5  -3   0 10159.9 1386.96   4
  -5  -3   0 7831.18 1161.86   1
  -5  -3   0 8829.45 1621.43   9
  -5  -3   0 8474.48 1115.45   6
  -5  -3   0 10011.8 1579.22   8
  -5  -3   1 209334. 8288.21  12
  -5  -3   1 209041. 9077.01   9
  -5  -3   1 215786. 8410.81   4
  -5  -3   1 206330. 7538.38   1
  -5  -3   2 138493. 6513.08  12
  -5  -3   2 139127. 6705.42   9
  -5  -3   2 130571. 7250.69   3
  -5  -3   2 137437. 5409.74   1
  -5  -3   2 137027. 6544.44   4
  -5  -3   3 63736.5 4067.55   9
  -5  -3   3 62711.2 3175.40   1
  -5  -3   3 63353.0 4759.31   3
  -5  -3   3 70053.0 4510.17  12
  -5  -3   3 64848.1 4365.53   4
  -5  -3   4 307332. 12087.6  12
  -5  -3   4 310184. 10960.1   9
  -5  -3   4 314158. 12680.7   3
  -5  -3   4 310452. 9832.70   1
  -5  -3   4 330546. 12313.2   4
  -5  -3   5 77981.6 3588.54   1
  -5  -3   5 78473.4 4091.86   9
  -5  -3   5 75811.6 5319.88   3
  -5  -3   5 72627.7 5080.48   4
  -5  -3   5 79518.2 5344.81  12
  -5  -3   6 24501.9 1994.36   9
  -5  -3   6 21901.7 2815.29   4
  -5  -3   6 27480.7 1986.08   1
  -5  -3   6 25463.3 3036.07  12
  -5  -3   6 27086.5 3110.72   3
  -5  -3   7 219771. 10365.9   4
  -5  -3   7 225221. 10220.2   3
  -5  -3   7 219047. 10531.9  12
  -5  -3   7 212852. 7415.71   9
  -5  -3   8 38828.7 3985.64   4
  -5  -3   8 36172.3 3702.84   3
  -5  -3   8 34367.8 3912.60  12
  -5  -3   8 36916.1 2098.98   9
  -5  -3   9 15307.2 2616.41   4
  -5  -3   9 16661.9 2788.48  12
  -5  -3  10 186490. 10632.6  12
  -5  -3  10 193348. 10402.0   4
  -5  -3  11 52365.0 5223.45   4
  -5  -3  11 55228.2 5603.40  12
  -5  -3  12 30909.1 4263.98  12
  -5  -3  12 32784.7 4210.54   4
  -5  -3  13 132907. 9510.13  12
  -5  -3  13 119721. 8696.58   4
  -5  -3  14 22324.2 3713.62   4
  -5  -3  14 23280.9 3919.49  12
  -5  -3  15 7149.90 2261.22  12
  -5  -3  15 6987.63 2216.56   4
  -5  -3  16 101691. 8531.48   4
  -5  -3  16 106237. 9244.86  12
  -5  -2 -12 30233.0 4123.40   9
  -5  -2 -12 24816.1 3766.62   2
  -5  -2 -11 74919.1 6493.48   9
  -5  -2 -11 74604.1 6369.55   2
  -5  -2 -10 17089.5 2923.74   2
  -5  -2 -10 24395.1 3567.01   9
  -5  -2  -9 21013.9 3095.21   2
  -5  -2  -9 29776.4 3807.63   9
  -5  -2  -8 116394. 6233.14   8
  -5  -2  -8 122955. 7510.47   2
  -5  -2  -7 31311.1 2893.30   8
  -5  -2  -7 24319.3 3060.01   2
  -5  -2  -6 26901.6 3097.51   2
  -5  -2  -6 26594.8 2660.32   8
  -5  -2  -5 140165. 7423.10   2
  -5  -2  -5 133645. 6592.11   8
  -5  -2  -4 15640.3 2199.70   2
  -5  -2  -4 13726.2 1849.56   8
  -5  -2  -3 71618.2 3689.40   4
  -5  -2  -3 64203.7 4589.86   2
  -5  -2  -3 70231.3 4387.12   8
  -5  -2  -2 174445. 5605.99  12
  -5  -2  -2 176710. 7760.15   8
  -5  -2  -2 182602. 6933.32   4
  -5  -2  -1 54191.3 3765.44   8
  -5  -2  -1 48772.9 3107.06   4
  -5  -2  -1 50999.8 2663.43  12
  -5  -2   0 130056. 6368.60   8
  -5  -2   0 124369. 5093.42   1
  -5  -2   0 130846. 5301.95  12
  -5  -2   0 126643. 5728.31   4
  -5  -2   1 292165. 10597.2   4
  -5  -2   1 300562. 10349.5  12
  -5  -2   1 298697. 11677.2   3
  -5  -2   1 301947. 9365.51   1
  -5  -2   2 90496.0 4924.39   4
  -5  -2   2 85573.2 5346.21   3
  -5  -2   2 89431.6 4813.17  12
  -5  -2   2 90975.4 3606.13   1
  -5  -2   3 109468. 5594.28  12
  -5  -2   3 101751. 5442.33   4
  -5  -2   3 92912.8 5696.78   3
  -5  -2   3 98061.2 3697.40   1
  -5  -2   4 346640. 12572.0  12
  -5  -2   4 314755. 12112.2   4
  -5  -2   4 326713. 11131.3   9
  -5  -2   4 326601. 12581.6   3
  -5  -2   4 330054. 9535.32   1
  -5  -2   5 40721.9 2653.52   9
  -5  -2   5 36480.0 3416.81   3
  -5  -2   5 40603.8 3480.08   4
  -5  -2   5 35927.5 3412.09  12
  -5  -2   6 130353. 5202.48   9
  -5  -2   6 138890. 7215.59   4
  -5  -2   6 124707. 7159.07  12
  -5  -2   6 127754. 7009.51   3
  -5  -2   7 265154. 11948.1  12
  -5  -2   7 270070. 11619.1   4
  -5  -2   7 278362. 8617.29   9
  -5  -2   8 88926.6 3337.75   9
  -5  -2   8 95582.0 6214.32   4
  -5  -2   8 85000.2 6259.36  12
  -5  -2   9 75679.4 5732.97   4
  -5  -2   9 73029.8 5933.35  12
  -5  -2  10 154201. 8845.51   4
  -5  -2  10 146090. 9120.09  12
  -5  -2  11 18293.7 2907.00   4
  -5  -2  11 16520.6 3000.50  12
  -5  -2  12 57921.5 5873.40  12
  -5  -2  12 58475.7 5513.88   4
  -5  -2  13 116058. 8266.35   4
  -5  -2  13 133412. 9393.06  12
  -5  -2  14 7413.62 2235.19  12
  -5  -2  14 6699.61 2011.14   4
  -5  -2  15 59608.3 6566.86  12
  -5  -2  15 57298.5 5960.86   4
  -5  -2  16 59167.1 6254.59   4
  -5  -2  16 69983.1 7280.23  12
  -5  -2  17 2569.91 1446.91   4
  -5  -2  17 7249.21 2351.39  12
  -5  -1 -13-1704.10 1206.16   2
  -5  -1 -13 1128.21 992.824   9
  -5  -1 -12 34919.9 4360.44   2
  -5  -1 -11 94749.4 7016.82   2
  -5  -1 -10 4007.59 1411.21   2
  -5  -1  -9 80677.6 6011.43   2
  -5  -1  -9 86355.3 5627.24   8
  -5  -1  -8 76739.4 5541.01   2
  -5  -1  -8 69445.9 4924.08   8
  -5  -1  -7 3577.98 1129.12   2
  -5  -1  -7 2156.26 823.439   8
  -5  -1  -6 114607. 6555.47   2
  -5  -1  -6 106956. 6069.40   8
  -5  -1  -5 108892. 6016.29   8
  -5  -1  -5 119771. 6552.62   2
  -5  -1  -4 9068.26 1637.26   2
  -5  -1  -4 9882.92 1607.17   8
  -5  -1  -3 119041. 6191.70   8
  -5  -1  -2 126304. 6384.09   8
  -5  -1  -1 2344.37 382.956  12
  -5  -1  -1 1677.14 741.174   8
  -5  -1   0 212114. 8705.12   8
  -5  -1   0 198451. 8516.22   3
  -5  -1   0 199422. 7928.69   4
  -5  -1   0 206735. 6890.58  12
  -5  -1   1 178350. 7528.25   4
  -5  -1   1 174503. 8008.07   8
  -5  -1   1 193084. 7127.70  12
  -5  -1   1 194684. 6023.28   1
  -5  -1   1 195312. 8301.45   3
  -5  -1   2 8030.35 1245.46  12
  -5  -1   2 7061.27 626.233   1
  -5  -1   2 6945.22 1219.62   4
  -5  -1   2 6653.55 1351.74   3
  -5  -1   3 221147. 6216.57   1
  -5  -1   3 250324. 9698.19   3
  -5  -1   3 245680. 9304.91   4
  -5  -1   3 241689. 9214.82  12
  -5  -1   4 182053. 8152.65  12
  -5  -1   4 193537. 8203.48   4
  -5  -1   4 178787. 8183.05   3
  -5  -1   5 7281.54 1393.13   4
  -5  -1   5 7442.07 1489.77  12
  -5  -1   5 7031.04 1449.53   3
  -5  -1   6 215346. 9480.13   4
  -5  -1   6 222435. 9999.22  12
  -5  -1   7 145997. 7638.84   4
  -5  -1   7 151606. 5280.76   9
  -5  -1   7 148940. 8148.18  12
  -5  -1   8 776.946 636.293   4
  -5  -1   8 189.177 605.570  12
  -5  -1   8 1466.36 318.138   9
  -5  -1   9 209543. 10826.0  12
  -5  -1   9 215336. 10173.6   4
  -5  -1  10 95151.3 7060.78  12
  -5  -1  10 98947.3 6621.88   4
  -5  -1  11 7191.27 1839.88   4
  -5  -1  11 7483.07 1955.60  12
  -5  -1  12 162656. 10124.4  12
  -5  -1  12 147803. 8956.44   4
  -5  -1  13 61388.6 5669.34   4
  -5  -1  13 65024.8 6346.00  12
  -5  -1  14 5126.76 1842.04  12
  -5  -1  14 1987.52 1161.44   4
  -5  -1  15 82899.1 7662.35  12
  -5  -1  15 81034.6 6975.69   4
  -5  -1  16 70778.1 6735.32   4
  -5  -1  16 85227.5 7951.85  12
  -5  -1  17 2235.20 1294.37   4
  -5  -1  17 899.600 1099.61  12
  -5   0 -13 8256.49 2115.16   2
  -5   0 -12 81577.9 6546.25   2
  -5   0 -11 34538.8 3975.07   2
  -5   0 -11 34047.4 3760.02   8
  -5   0 -10 13439.0 2333.13   8
  -5   0 -10 13450.9 2397.62   2
  -5   0  -9 125163. 7299.39   8
  -5   0  -9 121038. 7281.95   2
  -5   0  -8 36538.5 3602.00   8
  -5   0  -8 35248.3 3564.96   2
  -5   0  -7 52646.1 4252.10   2
  -5   0  -7 51457.0 4229.36   8
  -5   0  -6 107322. 6227.20   2
  -5   0  -6 112292. 6416.83   8
  -5   0  -5 49271.2 3843.86   2
  -5   0  -5 45982.4 3813.31   8
  -5   0  -4 7701.66 1494.13   8
  -5   0  -3 246468. 10085.9   8
  -5   0  -2 54187.4 3945.58   8
  -5   0  -2 54085.3 3549.68   3
  -5   0  -1 54462.2 3870.50   8
  -5   0  -1 43115.1 3203.09   3
  -5   0   0 183352. 7830.02   3
  -5   0   0 208207. 8623.83   8
  -5   0   1 38737.4 3053.98   3
  -5   0   1 42603.4 3392.39   8
  -5   0   1 42523.3 2507.02  12
  -5   0   2 12604.7 1467.08  12
  -5   0   2 11542.6 1745.04   8
  -5   0   2 13214.1 1742.91   3
  -5   0   2 13993.6 1740.55   4
  -5   0   3 156954. 6781.94  12
  -5   0   3 154859. 6979.52   4
  -5   0   3 157942. 7149.05   3
  -5   0   4 96394.9 5308.49   4
  -5   0   4 97753.7 5362.97  12
  -5   0   5 80496.6 5046.37  12
  -5   0   5 76798.7 4787.12   4
  -5   0   6 217737. 9217.23   4
  -5   0   6 197595. 9320.15  12
  -5   0   7 69008.1 5161.96  12
  -5   0   7 70089.1 4813.47   4
  -5   0   8 31468.0 3550.34  12
  -5   0   8 30902.8 3193.08   4
  -5   0   9 252837. 11034.6   4
  -5   0   9 239732. 11700.0  12
  -5   0  10 44931.7 4642.36  12
  -5   0  10 45884.9 4220.97   4
  -5   0  11 57501.8 4969.81   4
  -5   0  11 61473.9 5643.33  12
  -5   0  12 68791.9 5759.17   4
  -5   0  12 91582.2 7190.64  12
  -5   0  13 61811.4 6121.30  12
  -5   0  13 66179.2 5718.97   4
  -5   0  14 20699.5 3574.36  12
  -5   0  14 21921.4 3355.63   4
  -5   0  15 59820.7 6412.12  12
  -5   0  15 62169.2 5912.97   4
  -5   0  16 34720.6 4539.18   4
  -5   0  16 39613.4 5303.01  12
  -5   0  17 22349.8 3991.83  12
  -5   0  17 21765.2 3700.55   4
  -5   0  18 50711.6 5829.48   4
  -5   1 -13 12413.8 2592.81   2
  -5   1 -13 17496.4 2947.59   8
  -5   1 -12 64051.8 5716.41   8
  -5   1 -12 70124.6 5864.54   2
  -5   1 -11 6928.77 1791.50   2
  -5   1 -11 6634.62 1723.23   8
  -5   1 -10 49399.2 4415.80   2
  -5   1 -10 48752.1 4668.71   8
  -5   1  -9 77371.7 5773.15   8
  -5   1  -9 67890.1 5090.84   2
  -5   1  -8 48652.7 4426.85   8
  -5   1  -8 50729.2 4185.89   2
  -5   1  -7 48715.8 3945.80   2
  -5   1  -7 48006.0 4285.16   8
  -5   1  -6 224471. 9583.57   2
  -5   1  -6 226838. 10281.7   8
  -5   1  -5 14890.9 2211.63   8
  -5   1  -5 12113.6 1807.81   2
  -5   1  -4 161192. 6461.35   3
  -5   1  -4 162083. 7999.93   8
  -5   1  -3 180204. 8310.65   8
  -5   1  -3 165854. 6668.75   3
  -5   1  -2 23278.7 2578.69   8
  -5   1  -2 18841.4 1851.89   3
  -5   1  -1 28448.7 1931.19   1
  -5   1  -1 26576.3 2751.98   8
  -5   1  -1 28185.9 2301.07   3
  -5   1   0 155756. 5219.25   1
  -5   1   0 164250. 7611.83   8
  -5   1   0 150312. 6470.46   3
  -5   1   1 18259.7 2237.02   8
  -5   1   1 17283.6 1038.65   1
  -5   1   2 241638. 9834.14   8
  -5   1   3 114223. 6167.98   8
  -5   1   3 121081. 5685.68  12
  -5   1   4 12709.0 1756.19   4
  -5   1   4 12779.1 1763.09  12
  -5   1   5 102813. 5783.25  12
  -5   1   5 101564. 5565.02   4
  -5   1   6 86596.7 5527.75  12
  -5   1   6 89914.2 5316.10   4
  -5   1   7 13361.3 2175.90  12
  -5   1   7 17609.0 2263.51   4
  -5   1   8 131159. 6999.96   4
  -5   1   8 122707. 7420.10  12
  -5   1   9 78190.6 5305.01   4
  -5   1   9 75522.1 2948.17   9
  -5   1   9 64332.2 5431.22  12
  -5   1  10 32795.4 3462.50   4
  -5   1  10 26423.9 3530.25  12
  -5   1  11 100744. 6671.15   4
  -5   1  11 113364. 7831.42  12
  -5   1  12 145059. 9388.47  12
  -5   1  12 145347. 8455.62   4
  -5   1  13 7286.99 1883.66   4
  -5   1  13 3134.01 1404.86  12
  -5   1  14 55566.4 4144.31  11
  -5   1  14 59860.4 6139.21  12
  -5   1  14 63548.0 5648.32   4
  -5   1  15 89770.5 7096.31   4
  -5   1  15 82347.2 7670.14  12
  -5   1  15 101529. 5543.68  11
  -5   1  16 510.538 866.903   4
  -5   1  16-1978.06 1381.97  12
  -5   1  17 30744.1 4350.10   4
  -5   1  17 33971.5 5013.79  12
  -5   1  18 58335.2 6208.94   4
  -5   2 -13 21510.7 3304.32   2
  -5   2 -13 33755.6 4350.33   8
  -5   2 -12 26854.7 3788.05   8
  -5   2 -12 29829.5 3696.85   2
  -5   2 -11 5795.82 1518.57   2
  -5   2 -11 1421.71 1025.22   8
  -5   2 -10 66372.2 5759.14   8
  -5   2 -10 68992.8 5157.06   2
  -5   2  -9 62481.6 4689.23   2
  -5   2  -9 63598.2 5492.72   8
  -5   2  -8 6213.21 1419.23   2
  -5   2  -8 5554.51 1629.36   8
  -5   2  -7 112500. 7077.70   8
  -5   2  -7 105410. 5990.24   2
  -5   2  -6 33058.7 3599.07   8
  -5   2  -6 42583.1 3412.93   2
  -5   2  -6 40306.2 2226.05   3
  -5   2  -5 722.618 379.456   3
  -5   2  -5 650.964 355.612   5
  -5   2  -5 823.589 645.978   8
  -5   2  -4 93548.6 4124.01   5
  -5   2  -4 97224.2 4086.09   3
  -5   2  -4 102528. 6245.21   8
  -5   2  -3 105072. 6183.75   8
  -5   2  -3 96674.4 4171.39   5
  -5   2  -2 21758.6 2608.63   8
  -5   2  -2 19240.4 1587.43   5
  -5   2  -1 326190. 12314.6   8
  -5   2  -1 304083. 9728.29   1
  -5   2   0 107390. 4118.29   1
  -5   2   0 103867. 5997.37   8
  -5   2   1 4551.45 1179.82   8
  -5   2   1 6512.55 708.403   1
  -5   2   2 171046. 8045.71   8
  -5   2   2 175981. 5372.76   1
  -5   2   3 106146. 5935.14   8
  -5   2   4 27701.7 2835.47   8
  -5   2   5 272188. 9309.59  13
  -5   2   5 278190. 10792.4   4
  -5   2   5 277977. 11056.6   8
  -5   2   5 276967. 11036.3  12
  -5   2   6 118761. 6296.98   4
  -5   2   6 119317. 5052.32  13
  -5   2   6 122856. 6773.21  12
  -5   2   7 7017.44 1642.35  12
  -5   2   7 9709.18 1192.59  13
  -5   2   7 7061.80 1486.99   4
  -5   2   8 100670. 6608.69  12
  -5   2   8 101393. 5999.16   4
  -5   2   9 112976. 4473.77   9
  -5   2   9 112292. 7326.84  12
  -5   2   9 117179. 6650.97   4
  -5   2  10 8167.35 1686.73   4
  -5   2  10 8172.73 1947.16  12
  -5   2  11 73703.3 5455.06   4
  -5   2  11 63255.7 5844.25  12
  -5   2  12 72253.6 5625.83   4
  -5   2  12 74105.8 6535.75  12
  -5   2  13 2935.49 889.535  11
  -5   2  13 5540.63 1626.24   4
  -5   2  14 61636.2 4720.64  11
  -5   2  14 75471.2 6099.17   4
  -5   2  14 69937.4 6733.05  12
  -5   2  15 45276.3 5559.35  12
  -5   2  15 44265.5 3794.19  11
  -5   2  15 40133.0 4587.39   4
  -5   2  16 6971.28 1503.29  11
  -5   2  16 5688.67 1836.78   4
  -5   2  16 9721.16 2659.55  12
  -5   2  17 42146.0 4968.99   4
  -5   2  17 45041.7 5846.61  12
  -5   2  18 46054.3 5398.21   4
  -5   3 -14 31584.0 4400.45   7
  -5   3 -13 71479.2 6705.49   8
  -5   3 -12 14189.2 2859.41   8
  -5   3 -12 16355.9 2639.53   2
  -5   3 -11 20354.9 3313.58   8
  -5   3 -11 24779.4 3013.55   2
  -5   3 -10 90004.2 5841.65   2
  -5   3 -10 100773. 7454.07   8
  -5   3  -9 7897.74 1611.74   2
  -5   3  -9 7105.79 1907.66   8
  -5   3  -8 28324.6 3645.79   8
  -5   3  -8 30326.2 2973.75   2
  -5   3  -7 67972.8 4457.32   2
  -5   3  -7 68913.9 5644.08   8
  -5   3  -6 21457.1 2333.29   2
  -5   3  -6 23413.2 3102.93   8
  -5   3  -5 42315.3 4130.01   8
  -5   3  -4 53382.9 2540.65   5
  -5   3  -4 66516.5 5057.47   8
  -5   3  -3 7646.80 845.456   5
  -5   3  -3 7809.56 1640.44   8
  -5   3  -2 36260.4 3561.08   8
  -5   3  -2 33273.3 1957.71   5
  -5   3  -1 79528.0 5313.76   8
  -5   3   0 1346.07 423.086   1
  -5   3   0 2928.34 981.215   8
  -5   3   1 116688. 6538.31   8
  -5   3   1 118871. 4583.70   1
  -5   3   2 110948. 6256.20   8
  -5   3   2 108377. 4202.60   1
  -5   3   3 30818.4 3053.12   8
  -5   3   4 98023.2 5776.80   8
  -5   3   5 63638.6 4533.50   8
  -5   3   6 76809.0 4928.65   4
  -5   3   6 78882.1 5141.52   8
  -5   3   7 86113.9 5454.84   8
  -5   3   7 79743.2 3618.25  13
  -5   3   7 84795.3 5232.26   4
  -5   3   8 84887.5 3676.39  13
  -5   3   8 89932.7 5535.09   4
  -5   3   9 36898.7 3526.56   4
  -5   3   9 32817.9 2031.77  13
  -5   3  10 27035.3 3059.01   4
  -5   3  11 89496.8 7093.91  12
  -5   3  11 100757. 6402.78   4
  -5   3  12 2860.71 1204.78   4
  -5   3  12 3951.24 1562.64  12
  -5   3  13 18310.2 2797.80   4
  -5   3  13 22039.6 3567.02  12
  -5   3  14 45471.8 4644.26   4
  -5   3  14 53746.2 4551.53  11
  -5   3  14 53236.3 5920.24  12
  -5   3  15 16358.4 2453.36  11
  -5   3  15 14287.3 2690.51   4
  -5   3  15 14903.3 3234.70  12
  -5   3  16 24655.5 3010.62  11
  -5   3  16 27521.7 3870.75   4
  -5   3  17 50990.8 5399.07   4
  -5   3  18 1731.06 1233.04   4
  -5   4 -14 38979.3 5143.71   7
  -5   4 -13 62187.5 6502.77   8
  -5   4 -12 1897.62 1145.02   8
  -5   4 -11 76257.5 6866.30   8
  -5   4 -10 51850.7 5482.10   8
  -5   4 -10 54719.7 4216.84   2
  -5   4  -9 458.492 628.977   8
  -5   4  -9-73.3025 564.707   2
  -5   4  -8 87597.6 6902.19   8
  -5   4  -8 88023.3 5177.82   2
  -5   4  -7 56020.1 5311.15   8
  -5   4  -7 60342.2 4022.35   2
  -5   4  -6 213.861 602.958   8
  -5   4  -6 62.9277 339.397   2
  -5   4  -5 99803.7 6876.78   8
  -5   4  -4 74947.3 5704.41   8
  -5   4  -3 4015.41 476.451   5
  -5   4  -3 6172.07 1615.92   8
  -5   4  -2 115324. 6955.81   8
  -5   4  -1 76936.1 5441.26   8
  -5   4   0 4747.44 1332.01   8
  -5   4   1 166171. 8290.45   8
  -5   4   2 108858. 6372.21   8
  -5   4   3 3018.65 977.456   8
  -5   4   4 117815. 6603.46   8
  -5   4   5 110682. 6347.68   8
  -5   4   6 2668.41 1001.05   8
  -5   4   7 96537.2 5790.27   4
  -5   4   7 100758. 6027.50   8
  -5   4   8 180029. 8422.39   4
  -5   4   8 161762. 8263.52   8
  -5   4   9 5505.51 1394.43   4
  -5   4   9 4548.25 1250.79   8
  -5   4  10 50715.0 4285.82   4
  -5   4  10 45016.3 4047.19   8
  -5   4  11 37260.8 3730.23   8
  -5   4  11 48266.3 4275.39   4
  -5   4  12 1119.29 811.529   4
  -5   4  13 40177.1 4129.12   4
  -5   4  13 32563.1 3762.07  11
  -5   4  14 65493.1 5531.92   4
  -5   4  14 54502.3 4891.40  11
  -5   4  15 1419.08 1025.74   4
  -5   4  15 2869.69 1288.25  11
  -5   4  16 38245.9 4530.74   4
  -5   4  16 43353.0 4265.53  11
  -5   4  17 34081.3 4386.57   4
  -5   4  17 41192.7 4226.82  11
  -5   5 -13 16192.9 3391.44   7
  -5   5 -12 18294.6 3574.30   8
  -5   5 -11 78049.7 7219.04   8
  -5   5 -10 39084.5 4942.04   8
  -5   5  -9 22864.0 3658.28   8
  -5   5  -8 111555. 8164.22   8
  -5   5  -8 106040. 5611.94   2
  -5   5  -7 27990.7 2567.99   2
  -5   5  -7 30963.1 3974.32   8
  -5   5  -6 47065.6 3303.04   2
  -5   5  -6 43585.8 4721.56   8
  -5   5  -5 148637. 8958.15   8
  -5   5  -4 20257.2 3017.62   8
  -5   5  -3 34186.0 3853.86   8
  -5   5  -2 114127. 7198.77   8
  -5   5  -1 35843.0 3739.85   8
  -5   5   0 46463.9 4273.67   8
  -5   5   1 56914.1 4643.09   8
  -5   5   2 49374.1 4207.65   8
  -5   5   3 51879.9 4311.24   8
  -5   5   4 144030. 7686.07   8
  -5   5   5 56183.7 4455.14   8
  -5   5   6 66434.8 4876.58   8
  -5   5   7 74349.5 5022.58   4
  -5   5   7 58723.4 4652.77   8
  -5   5   8 12693.3 2071.90   8
  -5   5   8 15882.5 2309.43   4
  -5   5   9 26976.8 3057.22   8
  -5   5   9 25149.0 2941.96   4
  -5   5  10 177284. 8716.29   4
  -5   5  10 152080. 8245.15   8
  -5   5  11 38092.2 3779.62   8
  -5   5  11 44658.7 4116.56   4
  -5   5  12 41466.9 4497.91  11
  -5   5  12 53578.0 4610.02   8
  -5   5  13 109398. 7070.96   4
  -5   5  13 94093.7 6955.04  11
  -5   5  14 5390.71 1624.22   4
  -5   5  14 6166.54 1810.64  11
  -5   5  15 27116.6 3549.90   4
  -5   5  15 26175.9 3488.13  11
  -5   5  16 65770.4 5644.31  11
  -5   5  17 14786.2 2710.32  11
  -5   6 -11 53463.8 6217.62   8
  -5   6 -10 2057.86 1308.23   8
  -5   6  -9 61436.7 6331.60   8
  -5   6  -8 70120.8 6627.33   8
  -5   6  -7 1073.22 976.272   8
  -5   6  -6 55831.6 5579.09   8
  -5   6  -5 74327.0 6346.53   8
  -5   6  -4 2023.12 1101.85   8
  -5   6  -3 166218. 9573.67   8
  -5   6  -2 99685.7 6965.20   8
  -5   6  -1 2488.80 1166.77   8
  -5   6   0 85787.2 6126.28   8
  -5   6   0 83425.6 3621.31   5
  -5   6   1 146775. 8153.68   8
  -5   6   1 130473. 5462.74   5
  -5   6   2 99.5764 557.176   8
  -5   6   3 46105.3 4182.92   8
  -5   6   4 82231.7 5677.50   8
  -5   6   5 275.351 450.697   8
  -5   6   6 52306.5 4363.21   8
  -5   6   7 123005. 7048.41   8
  -5   6   8 7787.02 1651.91   4
  -5   6   8 7972.38 1671.64   8
  -5   6   9 64469.6 4919.80   8
  -5   6   9 72324.4 5196.05   4
  -5   6  10 50201.2 4340.51   4
  -5   6  10 47278.2 4160.28   8
  -5   6  11-4516.67 1684.94  11
  -5   6  11-208.215 720.190   4
  -5   6  12 28343.5 3865.45  11
  -5   6  12 36153.9 3783.01   4
  -5   6  13 118210. 7847.47  11
  -5   6  13 98527.3 7160.49   5
  -5   6  13 97820.1 6761.36   4
  -5   6  14-585.562 1073.75   5
  -5   6  14 2248.12 1141.71  11
  -5   6  15 45387.7 4797.15  11
  -5   7 -10 10053.3 2620.09   8
  -5   7  -9 69812.6 7040.46   8
  -5   7  -8 60606.5 6369.17   8
  -5   7  -7 4761.24 1873.92   8
  -5   7  -6 112344. 8491.07   8
  -5   7  -5 36025.7 4504.78   8
  -5   7  -4 9296.72 2307.64   8
  -5   7  -3 85681.9 6810.29   8
  -5   7  -2 87287.5 6762.66   8
  -5   7  -1 15769.7 2689.12   8
  -5   7   0 118319. 7660.46   8
  -5   7   1 61985.7 5269.37   8
  -5   7   2 32993.7 3731.56   8
  -5   7   2 29064.6 2374.84   5
  -5   7   3 108683. 7063.64   8
  -5   7   3 123162. 5790.60   5
  -5   7   4 72672.2 5457.21   8
  -5   7   4 69692.7 4386.36   5
  -5   7   5 9893.27 1925.88   8
  -5   7   5 10297.0 1709.71   5
  -5   7   6 124015. 7281.16   8
  -5   7   6 134019. 6966.26   5
  -5   7   7 44938.1 4094.44   8
  -5   7   7 45437.6 4017.18   5
  -5   7   8 14852.2 2341.60   4
  -5   7   8 10670.3 1924.53   8
  -5   7   8 13934.7 2263.83   5
  -5   7   9 77564.6 5803.05   5
  -5   7   9 85759.3 5790.83   4
  -5   7  10 54670.3 4788.32   5
  -5   7  10 45820.0 4214.03   4
  -5   7  11 11766.8 2151.81   4
  -5   7  11 11873.2 2343.51   5
  -5   7  11 11317.3 2453.17  11
  -5   7  12 63238.4 5644.07   5
  -5   7  12 68384.1 6133.46  11
  -5   7  13 33019.4 4109.77   5
  -5   7  13 32207.6 4171.22  11
  -5   7  14 4010.46 1665.64  11
  -5   8  -8 17623.5 3544.11   8
  -5   8  -7 45409.6 5614.48   8
  -5   8  -6 96339.9 8093.20   8
  -5   8  -5 14433.1 3015.89   8
  -5   8  -4 39026.6 4814.76   8
  -5   8  -3 109084. 8128.64   8
  -5   8  -2 2895.68 1478.04   8
  -5   8  -1 66517.5 5942.15   8
  -5   8   0 134287. 8554.25   8
  -5   8   1 17472.9 2885.60   8
  -5   8   2 67031.3 5599.43   8
  -5   8   3 153258. 8776.32   8
  -5   8   4 8716.58 1923.71   8
  -5   8   4 9580.17 1606.27   5
  -5   8   5 77148.1 5031.16   5
  -5   8   5 73761.6 5597.03   8
  -5   8   6 130418. 7710.30   8
  -5   8   6 145727. 7537.80   5
  -5   8   7 15433.1 2360.79   5
  -5   8   8 58661.0 4897.59   5
  -5   8   8 65385.8 5086.94   4
  -5   8   9 103697. 6536.11   4
  -5   8   9 80948.7 7067.48  11
  -5   8   9 91842.9 6490.07   5
  -5   8  10 12641.7 2380.65   5
  -5   8  10 13392.2 2785.89  11
  -5   8  11 22323.2 3341.83   5
  -5   8  11 29743.2 4156.41  11
  -5   8  12 65819.2 5943.81   5
  -5   9  -7 49763.5 6092.38   8
  -5   9  -6 90199.5 8107.55   8
  -5   9  -5 976.353 997.907   8
  -5   9  -4 59328.0 6263.73   8
  -5   9  -3 89213.5 7553.23   8
  -5   9  -2 1868.19 1042.79   8
  -5   9  -1 46788.5 5162.38   8
  -5   9   0 79690.1 6666.87   8
  -5   9   1 916.535 932.715   8
  -5   9   2 108456. 7556.45   8
  -5   9   3 128376. 8171.99   8
  -5   9   6 72805.9 5260.43   5
  -5   9   7-216.638 787.104   5
  -5   9   7-3774.19 1679.20  11
  -5   9   8 76108.8 5827.86   5
  -5   9   8 80617.9 7074.50  11
  -5   9   9 86439.6 7342.99  11
  -5   9   9 74068.7 5992.99   5
  -5   9  10 1062.69 891.742   5
  -5   9  11 71940.9 6232.65   5
  -5  10  -5 8333.83 2472.49   8
  -5  10  -4 96621.3 8353.02   8
  -5  10  -3 45252.9 5508.78   8
  -5  10  -2 9915.19 2466.01   8
  -5  10  -1 132908. 9352.26   8
  -5  10   0 43241.8 5035.40   8
  -5  10   1 11673.3 2509.78   8
  -5  10   4 3688.41 1925.13  11
  -5  10   5 87875.7 7544.79  11
  -5  10   6 72818.6 6858.92  11
  -5  10   9 21357.2 3244.29   5
  -5  11  -3 5180.14 1952.33   8
  -5  11  -2 42150.0 5362.04   8
  -5  11   0 595.077 1035.82  11
  -5  11   1 27897.7 4183.24  11
  -5  11   2 66570.4 6661.32  11
  -4 -10   1 64503.9 6310.49  12
  -4  -9  -3 66874.6 6014.72   1
  -4  -9  -2 38419.8 4413.92   1
  -4  -9  -1-1666.57 1081.92   1
  -4  -9  -1 449.518 735.204  12
  -4  -9   0 61530.6 5451.48   1
  -4  -9   0 62862.0 5804.21  12
  -4  -9   1 19781.7 3030.22   1
  -4  -9   1 26484.1 3737.89  12
  -4  -9   2-1270.04 1022.64  12
  -4  -9   2 995.002 940.107   1
  -4  -9   3 52196.0 5435.01  12
  -4  -9   3 44513.8 4495.55   1
  -4  -9   4 27433.7 4004.92  12
  -4  -9   4 25543.1 3320.86   1
  -4  -9   5 1941.38 1255.83  12
  -4  -9   5 442.339 785.980   3
  -4  -9   5 1290.01 869.066   1
  -4  -9   6 43985.2 5285.30  12
  -4  -9   6 44118.7 5113.66   3
  -4  -9   6 51533.6 4826.87   1
  -4  -9   7 35442.7 4780.98  12
  -4  -9   7 25560.8 3863.72   3
  -4  -9   7 27202.5 3513.58   1
  -4  -9   8 2783.21 1248.88   1
  -4  -9   8 2199.00 1203.44   3
  -4  -9   9 18371.2 3023.42   1
  -4  -9   9 21681.6 3459.30   3
  -4  -9  10 9258.66 2256.54   3
  -4  -8  -6 32842.8 4236.30   1
  -4  -8  -5 5503.56 1825.79   1
  -4  -8  -4 2564.84 1060.36   2
  -4  -8  -4 6383.01 1697.63   1
  -4  -8  -3 95005.1 7175.48   9
  -4  -8  -3 85793.8 6456.47   1
  -4  -8  -2 9558.82 2055.97  12
  -4  -8  -2 14373.9 2668.59   9
  -4  -8  -2 11812.3 2284.27   1
  -4  -8  -2 10693.7 2202.13   2
  -4  -8  -1 18694.6 2771.86   1
  -4  -8  -1 14598.8 2580.29  12
  -4  -8  -1 15980.7 2773.16   9
  -4  -8  -1 17348.3 2609.94   2
  -4  -8   0 92226.4 6626.72  12
  -4  -8   0 83385.1 6356.48   9
  -4  -8   0 83750.5 6078.62   1
  -4  -8   1 28543.4 3626.41  12
  -4  -8   1 23498.5 3031.74   1
  -4  -8   2 14159.1 2368.05   1
  -4  -8   2 20640.9 3057.12  12
  -4  -8   3 60387.0 4929.38   1
  -4  -8   3 64390.1 5712.38  12
  -4  -8   4 44183.1 4765.47  12
  -4  -8   4 38692.8 3884.02   1
  -4  -8   5 23251.0 3574.51  12
  -4  -8   5 34594.0 4276.82   3
  -4  -8   5 32327.8 3501.38   1
  -4  -8   6 47912.3 5169.00  12
  -4  -8   6 45870.7 4953.58   3
  -4  -8   6 46822.8 4304.14   1
  -4  -8   7 17488.0 2982.15   3
  -4  -8   7 13393.3 2262.25   1
  -4  -8   7 14103.6 2825.89  12
  -4  -8   8 15552.1 2545.49   1
  -4  -8   8 13236.4 2680.68   3
  -4  -8   8 10829.4 2505.58   4
  -4  -8   8 16556.4 3243.72  12
  -4  -8   9 49003.9 4595.37   1
  -4  -8   9 52300.9 5811.54  12
  -4  -8   9 51812.3 5245.07   3
  -4  -8   9 44067.5 5198.30   4
  -4  -8  10 6299.66 2186.20  12
  -4  -8  10 6923.00 2204.41   4
  -4  -8  10 6086.72 1827.98   3
  -4  -8  11 13337.3 2670.31   3
  -4  -8  11 17211.7 3364.21   4
  -4  -8  12 29349.7 4626.13   4
  -4  -7  -8-2392.76 1292.03   1
  -4  -7  -7 38483.3 4499.18   1
  -4  -7  -7 43995.5 4994.79   9
  -4  -7  -6 59312.1 5712.96   9
  -4  -7  -6 60713.0 5453.46   1
  -4  -7  -5 1017.84 915.829   2
  -4  -7  -5 422.702 717.851   9
  -4  -7  -5 44.0645 697.411   1
  -4  -7  -4 66220.0 5437.62   1
  -4  -7  -4 69411.9 5672.36   2
  -4  -7  -4 69657.9 6022.08   9
  -4  -7  -3 64970.7 4920.15  12
  -4  -7  -3 77742.8 5723.46   2
  -4  -7  -3 62361.1 5550.29   9
  -4  -7  -3 65240.8 5265.86   1
  -4  -7  -2 6356.88 1534.82   2
  -4  -7  -2 2937.55 1053.38  12
  -4  -7  -2 3661.52 1235.99   1
  -4  -7  -2 3926.88 1360.75   9
  -4  -7  -1 84043.9 5728.91   2
  -4  -7  -1 99131.5 6299.98  12
  -4  -7  -1 96492.0 6604.93   9
  -4  -7  -1 93896.7 6143.04   1
  -4  -7   0 69815.2 5131.28   1
  -4  -7   0 84771.6 5396.89   2
  -4  -7   0 76864.3 5602.71  12
  -4  -7   0 72133.8 5543.07   9
  -4  -7   1 6791.85 1405.15   2
  -4  -7   1 4953.01 1260.42   1
  -4  -7   1 7105.19 1606.64   9
  -4  -7   1 6812.56 1692.24  12
  -4  -7   2 79969.0 4974.48   2
  -4  -7   2 83057.3 5462.71   1
  -4  -7   2 77549.0 5493.66   9
  -4  -7   2 89723.8 6212.04  12
  -4  -7   3 72119.5 5049.31   1
  -4  -7   3 77421.2 5925.18  12
  -4  -7   3 77414.7 4664.87   2
  -4  -7   4 504.869 528.783   4
  -4  -7   4 418.900 508.843   1
  -4  -7   4-188.279 589.395  12
  -4  -7   5 56327.2 4880.78   4
  -4  -7   5 60609.9 4570.50   1
  -4  -7   5 64520.6 5589.86   3
  -4  -7   5 63218.0 5501.83  12
  -4  -7   6 75314.0 6247.09  12
  -4  -7   6 82064.7 6354.41   3
  -4  -7   6 78488.4 6032.29   4
  -4  -7   6 69683.9 5011.29   1
  -4  -7   7 724.420 774.590   3
  -4  -7   7 439.526 646.240   4
  -4  -7   7-162.403 489.700   1
  -4  -7   7 1216.45 841.725  12
  -4  -7   8 36296.4 4366.58   4
  -4  -7   8 37890.6 4569.34  12
  -4  -7   8 35887.7 4101.93   3
  -4  -7   8 35560.6 3557.68   1
  -4  -7   9 46083.8 5149.00  12
  -4  -7   9 38763.5 4348.07   3
  -4  -7   9 42115.5 4878.46   4
  -4  -7  10 2920.54 1532.62   4
  -4  -7  10 188.239 757.198   3
  -4  -7  10 2653.60 1176.15  12
  -4  -7  11 53774.2 5135.23   3
  -4  -7  11 57931.7 6130.08   4
  -4  -7  11 50023.8 5824.38  12
  -4  -7  12 35983.7 4930.38   4
  -4  -7  12 26578.8 4272.42  12
  -4  -7  13 142.864 1115.83   4
  -4  -6  -9 25928.0 3816.45   9
  -4  -6  -8 2604.04 1000.55   2
  -4  -6  -8 12614.4 2687.84   9
  -4  -6  -7 74191.1 6318.92   2
  -4  -6  -7 82483.3 6301.86   1
  -4  -6  -7 65638.8 6007.95   9
  -4  -6  -6 29716.0 3707.04   2
  -4  -6  -6 31155.8 3916.38   9
  -4  -6  -6 29337.4 3569.49   1
  -4  -6  -5 7732.10 1782.29   1
  -4  -6  -5 7927.68 2001.13   9
  -4  -6  -5 5466.40 1534.18   2
  -4  -6  -4 58489.0 4183.46  12
  -4  -6  -4 66962.9 5237.38   2
  -4  -6  -4 60196.3 5293.75   9
  -4  -6  -4 65149.3 5033.55   1
  -4  -6  -3 10265.3 1718.60  12
  -4  -6  -3 6375.11 1529.20   2
  -4  -6  -3 7404.98 1782.81   9
  -4  -6  -3 10651.0 1958.37   1
  -4  -6  -2 12935.4 2095.76   2
  -4  -6  -2 12068.3 2038.97   1
  -4  -6  -2 18045.6 2676.91   9
  -4  -6  -2 13432.5 1999.66  12
  -4  -6  -1 79694.1 5169.55   2
  -4  -6  -1 76062.2 5509.50   9
  -4  -6  -1 69921.9 4904.81   1
  -4  -6  -1 77497.5 5084.53  12
  -4  -6   0 45825.0 3788.46   1
  -4  -6   0 52003.5 4160.36  12
  -4  -6   0 47599.8 4133.83   9
  -4  -6   0 47029.0 3782.54   2
  -4  -6   1 22821.6 2747.48  12
  -4  -6   1 21794.6 2694.91   9
  -4  -6   1 20831.9 2428.63   1
  -4  -6   1 19099.7 2004.25   4
  -4  -6   1 22816.9 2494.43   2
  -4  -6   2 120227. 6623.99   9
  -4  -6   2 121593. 6991.32  12
  -4  -6   2 125747. 6221.86   2
  -4  -6   2 114530. 6026.94   4
  -4  -6   2 123477. 6405.90   1
  -4  -6   3 38441.3 3453.65   4
  -4  -6   3 44977.9 4122.26  12
  -4  -6   3 43676.5 3291.91   2
  -4  -6   3 36291.5 3308.44   9
  -4  -6   3 43658.4 3510.70   1
  -4  -6   4 23296.2 2563.08   9
  -4  -6   4 30084.0 3206.36   4
  -4  -6   4 31660.6 2940.02   1
  -4  -6   4 31765.4 2701.05   2
  -4  -6   4 31021.7 3465.35  12
  -4  -6   5 72136.3 5373.42   4
  -4  -6   5 74168.7 5696.69   3
  -4  -6   5 76196.4 4781.74   1
  -4  -6   5 77749.4 5820.86  12
  -4  -6   6 61110.4 5259.28  12
  -4  -6   6 59282.0 5046.39   3
  -4  -6   6 54346.1 4843.52   4
  -4  -6   6 58537.1 4149.05   1
  -4  -6   7 13858.7 2513.62   4
  -4  -6   7 7099.23 1770.50   3
  -4  -6   7 11554.4 2293.75  12
  -4  -6   7 11313.1 1798.39   1
  -4  -6   8 122599. 8269.52   4
  -4  -6   8 144949. 8916.70  12
  -4  -6   8 146743. 8406.39   3
  -4  -6   8 138567. 7139.24   1
  -4  -6   9 51410.2 5255.39   4
  -4  -6   9 50759.1 4732.27   3
  -4  -6   9 63168.8 5771.83  12
  -4  -6  10 13094.3 2371.48   3
  -4  -6  10 9665.17 2444.47   4
  -4  -6  10 13829.1 2821.47  12
  -4  -6  11 73513.1 6694.42   4
  -4  -6  11 59843.6 6093.85  12
  -4  -6  12 23509.1 3904.13  12
  -4  -6  12 20661.5 3678.49   4
  -4  -6  13 2039.20 1539.07   4
  -4  -6  13 1674.10 1319.04  12
  -4  -6  14 48963.2 5926.43  12
  -4  -6  14 39159.1 5347.71   4
  -4  -5 -11 31249.7 4301.22   9
  -4  -5 -10 129014. 8866.21   9
  -4  -5  -9 6884.47 2014.43   2
  -4  -5  -9 10169.2 2393.63   9
  -4  -5  -8 50808.0 5085.15   2
  -4  -5  -8 51100.8 5127.51   9
  -4  -5  -7 80951.3 6239.88   2
  -4  -5  -7 82289.0 6455.95   9
  -4  -5  -6 15734.1 2702.55   9
  -4  -5  -6 14068.5 2414.68   2
  -4  -5  -5 88138.1 5978.38   2
  -4  -5  -5 78440.9 6032.94   9
  -4  -5  -4 127355. 7186.55   2
  -4  -5  -4 119188. 7423.68   9
  -4  -5  -4 115677. 6772.87   1
  -4  -5  -4 133022. 6111.35  12
  -4  -5  -3 30209.2 3151.17   2
  -4  -5  -3 27869.5 2553.12  12
  -4  -5  -3 27848.9 3273.18   9
  -4  -5  -3 24929.4 2788.92   1
  -4  -5  -3 30274.0 2214.75   8
  -4  -5  -2 77147.6 4700.70  12
  -4  -5  -2 97672.9 4564.42   8
  -4  -5  -2 91746.8 5403.79   1
  -4  -5  -2 94812.6 5622.68   2
  -4  -5  -2 79523.4 5640.47   9
  -4  -5  -1 103914. 6257.44   9
  -4  -5  -1 99780.4 5443.20  12
  -4  -5  -1 101254. 4028.01   4
  -4  -5  -1 96617.4 5481.82   1
  -4  -5  -1 104664. 5849.01   2
  -4  -5   0 2612.26 657.510   4
  -4  -5   0 4256.58 1055.08   2
  -4  -5   0 3276.05 897.186   1
  -4  -5   0 4009.48 1024.14  12
  -4  -5   0 3256.82 1074.48   9
  -4  -5   1 56454.3 4065.89  12
  -4  -5   1 47747.4 3516.61   1
  -4  -5   1 52346.4 3991.80   9
  -4  -5   1 54460.9 3493.13   4
  -4  -5   1 58039.0 3906.47   2
  -4  -5   2 65632.2 4177.45   2
  -4  -5   2 65727.2 4219.41   4
  -4  -5   2 67742.8 4684.45  12
  -4  -5   2 70974.6 4221.54   1
  -4  -5   2 78517.1 4746.64   9
  -4  -5   3 22734.4 2241.28   1
  -4  -5   3 28437.5 3001.36  12
  -4  -5   3 22226.9 2352.19   9
  -4  -5   3 21642.8 2473.22   4
  -4  -5   4 61331.2 4662.80  12
  -4  -5   4 58050.1 3728.55   1
  -4  -5   4 57582.3 4359.20   4
  -4  -5   4 55996.5 3741.53   9
  -4  -5   5 141157. 6240.73   9
  -4  -5   5 133697. 7595.21  12
  -4  -5   5 126757. 7494.18   3
  -4  -5   5 139897. 6365.53   1
  -4  -5   5 137324. 7485.80   4
  -4  -5   6 10442.7 1983.73   4
  -4  -5   6 14317.6 1806.46   1
  -4  -5   6 15168.6 2363.02   3
  -4  -5   6 17434.3 2587.46  12
  -4  -5   7 88326.7 6339.79  12
  -4  -5   7 89789.6 6068.29   3
  -4  -5   7 94303.4 5119.31   1
  -4  -5   7 82167.6 6080.94   4
  -4  -5   8 58748.7 5241.60   4
  -4  -5   8 63905.4 5048.11   3
  -4  -5   8 64824.4 5472.71  12
  -4  -5   9 20417.9 3135.25  12
  -4  -5   9 18777.5 3009.53   4
  -4  -5   9 18677.7 2711.49   3
  -4  -5  10 35781.7 4260.16   4
  -4  -5  10 23845.6 3563.60  12
  -4  -5  11 98713.0 7526.30   4
  -4  -5  11 85138.4 7108.68  12
  -4  -5  12 12028.3 2724.02  12
  -4  -5  12 15224.1 3009.43   4
  -4  -5  13 59583.7 6234.18  12
  -4  -5  13 55480.5 5952.24   4
  -4  -5  14 54911.5 6174.81  12
  -4  -5  14 60554.3 6369.85   4
  -4  -5  15 12783.4 3096.43   4
  -4  -5  15 7679.47 2433.52  12
  -4  -4 -12 3745.91 1554.44   9
  -4  -4 -11 36619.6 4439.90   9
  -4  -4 -10 60921.9 5665.04   9
  -4  -4 -10 52169.1 5420.41   2
  -4  -4  -9-612.811 924.198   2
  -4  -4  -9 1221.48 1035.69   9
  -4  -4  -8 112202. 7486.19   2
  -4  -4  -8 133191. 8247.33   9
  -4  -4  -7 81478.4 6263.66   9
  -4  -4  -7 94491.5 6395.36   2
  -4  -4  -6 650.251 703.773   2
  -4  -4  -6 349.066 730.672   9
  -4  -4  -5 153153. 7930.30   2
  -4  -4  -5 137497. 8041.02   9
  -4  -4  -5 147451. 5730.25   8
  -4  -4  -4 96286.2 6329.14   9
  -4  -4  -4 103720. 4592.55   8
  -4  -4  -4 97662.5 5957.20   2
  -4  -4  -4 102825. 4721.05  12
  -4  -4  -3 18771.0 1918.05   7
  -4  -4  -3 22582.4 2798.51   9
  -4  -4  -3 17518.6 1762.37  12
  -4  -4  -3 18606.2 2318.70   2
  -4  -4  -3 19073.8 1814.50   8
  -4  -4  -2 175869. 5813.27   4
  -4  -4  -2 172946. 7680.09   1
  -4  -4  -2 196205. 7337.94  12
  -4  -4  -2 168145. 8446.39   9
  -4  -4  -2 194137. 7252.22   8
  -4  -4  -2 180963. 8176.96   2
  -4  -4  -1 148513. 7509.15   9
  -4  -4  -1 153979. 4992.49   6
  -4  -4  -1 155590. 6608.23  12
  -4  -4  -1 157509. 5763.14   4
  -4  -4  -1 153021. 6806.28   1
  -4  -4  -1 161751. 7314.23   2
  -4  -4   0 1614.24 680.218   2
  -4  -4   0 726.649 349.385   4
  -4  -4   0 1052.98 328.626   6
  -4  -4   0 474.592 362.347  12
  -4  -4   0 552.527 441.566   1
  -4  -4   0 1245.65 692.782   9
  -4  -4   1 257872. 9234.27   4
  -4  -4   1 248817. 9664.14  12
  -4  -4   1 240126. 9002.90   1
  -4  -4   1 255552. 10014.5   9
  -4  -4   1 254160. 7998.08   6
  -4  -4   2 164119. 6641.62   1
  -4  -4   2 165781. 7268.13   9
  -4  -4   2 175448. 7624.85  12
  -4  -4   2 164080. 7172.19   4
  -4  -4   2 165692. 6066.21   6
  -4  -4   3 26291.2 2672.06  12
  -4  -4   3 19418.5 2051.66   9
  -4  -4   3 26879.4 2176.44   1
  -4  -4   3 25313.5 1960.15   6
  -4  -4   3 23823.4 2500.03   4
  -4  -4   4 217431. 8023.41   1
  -4  -4   4 221385. 9421.30   4
  -4  -4   4 218712. 8267.11   9
  -4  -4   4 232991. 9999.48   3
  -4  -4   4 209161. 9381.42  12
  -4  -4   5 100209. 4640.66   9
  -4  -4   5 88691.9 5742.33   3
  -4  -4   5 92190.6 5774.86   4
  -4  -4   5 94896.4 4605.47   1
  -4  -4   5 91822.8 5783.94  12
  -4  -4   6 1410.30 519.953   9
  -4  -4   6-642.467 604.660   3
  -4  -4   6 999.238 654.846  12
  -4  -4   6 1519.61 463.780  11
  -4  -4   6 1082.37 723.841   4
  -4  -4   6 867.364 412.373   1
  -4  -4   7 101147. 4253.27  11
  -4  -4   7 99224.7 5051.59   1
  -4  -4   7 111729. 6522.07   3
  -4  -4   7 115736. 6911.25   4
  -4  -4   7 108464. 6795.24  12
  -4  -4   8 117758. 7332.77  12
  -4  -4   8 103550. 6424.31   3
  -4  -4   8 112216. 7172.54   4
  -4  -4   9 12973.4 2452.64  12
  -4  -4   9 13582.6 2235.00   3
  -4  -4   9 17336.9 2750.69   4
  -4  -4  10 135346. 8488.72   4
  -4  -4  10 139655. 8768.21  12
  -4  -4  11 69419.6 6058.48   4
  -4  -4  11 75502.4 6437.96  12
  -4  -4  12 75.9533 773.713   4
  -4  -4  12-130.317 818.976  12
  -4  -4  13 72486.7 6802.85  12
  -4  -4  13 75389.1 6720.50   4
  -4  -4  14 70672.3 6727.21   4
  -4  -4  14 74408.1 7064.98  12
  -4  -4  15 14728.6 3179.28   4
  -4  -4  15 13975.6 3075.38  12
  -4  -4  16 58514.6 6439.80   4
  -4  -4  16 58902.1 6682.74  12
  -4  -3 -13 27781.9 3886.30   9
  -4  -3 -12 5918.12 1775.41   9
  -4  -3 -11 65603.4 6172.69   2
  -4  -3 -11 101349. 7237.92   9
  -4  -3 -10 31305.3 3945.25   2
  -4  -3 -10 33501.6 4009.58   9
  -4  -3  -9 24726.6 3353.46   9
  -4  -3  -9 17998.3 2828.95   2
  -4  -3  -8 89561.1 6515.42   9
  -4  -3  -8 103331. 6688.50   2
  -4  -3  -7 42575.0 2847.81   8
  -4  -3  -7 42975.1 4239.95   9
  -4  -3  -7 41933.0 3979.58   2
  -4  -3  -6 56800.1 4815.24   9
  -4  -3  -6 61231.5 3497.97   8
  -4  -3  -6 62151.7 4704.81   2
  -4  -3  -5 163117. 5023.64   4
  -4  -3  -5 164229. 8074.86   2
  -4  -3  -5 183264. 6801.30   8
  -4  -3  -5 160637. 8472.17   9
  -4  -3  -4 34510.6 2097.98  12
  -4  -3  -4 42983.0 2792.98   8
  -4  -3  -4 33415.8 3180.82   2
  -4  -3  -4 36567.7 1792.32   4
  -4  -3  -4 38183.1 2643.70   7
  -4  -3  -4 37258.8 3605.25   9
  -4  -3  -3 36707.7 2174.56   6
  -4  -3  -3 38744.8 2695.14   8
  -4  -3  -3 41792.7 3658.21   9
  -4  -3  -3 33975.5 2633.10   7
  -4  -3  -3 39425.6 2308.82  12
  -4  -3  -3 38987.9 2020.47   4
  -4  -3  -3 35321.6 3133.04   2
  -4  -3  -2 232109. 7540.08   6
  -4  -3  -2 227659. 9376.95   2
  -4  -3  -2 241489. 8022.41  12
  -4  -3  -2 237574. 8688.09   8
  -4  -3  -2 240072. 10033.0   9
  -4  -3  -2 238596. 7657.58   4
  -4  -3  -1 113116. 5208.97   1
  -4  -3  -1 114148. 4684.65   4
  -4  -3  -1 111045. 4830.25  12
  -4  -3  -1 123150. 5429.61   8
  -4  -3  -1 112055. 4353.96   6
  -4  -3  -1 111897. 6050.38   9
  -4  -3   0 63075.6 3474.38   1
  -4  -3   0 64006.4 3582.73  12
  -4  -3   0 65946.4 3079.12   6
  -4  -3   0 63420.8 4181.17   9
  -4  -3   0 67104.9 3528.00   4
  -4  -3   1 293180. 10043.8   4
  -4  -3   1 288722. 10631.6   9
  -4  -3   1 281800. 9502.20   1
  -4  -3   1 297067. 10211.2  12
  -4  -3   1 292908. 9240.80   6
  -4  -3   2 100120. 5058.08   4
  -4  -3   2 99847.0 4348.16   6
  -4  -3   2 99944.1 4321.66   1
  -4  -3   2 97526.8 4985.70   9
  -4  -3   2 110874. 5317.66  12
  -4  -3   3 37015.9 3007.28   4
  -4  -3   3 37490.1 2318.87   1
  -4  -3   3 37224.5 3039.65  12
  -4  -3   3 41236.4 3449.82   3
  -4  -3   3 38786.7 2491.03   6
  -4  -3   3 38679.6 2743.36   9
  -4  -3   4 202088. 7474.03   9
  -4  -3   4 206834. 8808.16  12
  -4  -3   4 203102. 7075.31   1
  -4  -3   4 211237. 9059.38   3
  -4  -3   4 204510. 8722.92   4
  -4  -3   5 111958. 6199.64  12
  -4  -3   5 107070. 4624.11   9
  -4  -3   5 112138. 4928.80  11
  -4  -3   5 106264. 6087.34   3
  -4  -3   5 112267. 4666.44   1
  -4  -3   5 114575. 6223.43   4
  -4  -3   6 64333.8 3120.26   9
  -4  -3   6 66946.3 3432.84   1
  -4  -3   6 66073.0 4801.63  12
  -4  -3   6 62466.1 4613.87   4
  -4  -3   6 66631.7 3415.73  11
  -4  -3   6 59864.5 4409.33   3
  -4  -3   7 134678. 5219.33  11
  -4  -3   7 135559. 7106.08   3
  -4  -3   7 139852. 7639.98  12
  -4  -3   7 132432. 7376.80   4
  -4  -3   8 90858.9 3772.26  11
  -4  -3   8 91582.8 6278.16  12
  -4  -3   8 89927.7 5655.50   3
  -4  -3   8 81190.2 5813.73   4
  -4  -3   9 46783.7 2316.62  11
  -4  -3   9 51336.3 4759.08  12
  -4  -3   9 45935.6 4376.40   4
  -4  -3  10 84147.3 6265.02   4
  -4  -3  10 83542.4 6430.63  12
  -4  -3  11 27844.4 3771.67  12
  -4  -3  11 30486.2 3816.73   4
  -4  -3  12 93264.2 7287.02  12
  -4  -3  12 73831.0 6295.73   4
  -4  -3  13 118174. 8718.40  12
  -4  -3  13 122728. 8476.14   4
  -4  -3  14 24929.5 3783.72   4
  -4  -3  14 19014.3 3495.55  12
  -4  -3  15 23885.4 3853.28   4
  -4  -3  15 24008.7 4028.31  12
  -4  -3  16 100593. 8760.55  12
  -4  -3  16 110482. 8694.67   4
  -4  -3  17 6628.13 2389.24  12
  -4  -3  17 5994.84 1933.43   4
  -4  -2 -14 115753. 8233.30   9
  -4  -2 -13 12092.3 2498.50   9
  -4  -2 -12 8171.10 2121.99   2
  -4  -2 -12 33163.2 4034.05   9
  -4  -2 -11 71737.6 5950.39   9
  -4  -2 -11 69137.0 5983.39   2
  -4  -2 -10 6075.75 1670.96   9
  -4  -2 -10 4751.37 1526.13   2
  -4  -2  -9 68578.3 5375.22   2
  -4  -2  -9 69469.6 5602.17   9
  -4  -2  -9 66430.0 4256.98   8
  -4  -2  -8 154141. 8236.24   2
  -4  -2  -8 153055. 6908.86   8
  -4  -2  -7 5468.82 1299.42   2
  -4  -2  -7 5274.54 1045.34   8
  -4  -2  -6 66214.9 2257.76  12
  -4  -2  -6 70983.0 4085.09   8
  -4  -2  -6 60802.1 3200.71   4
  -4  -2  -6 69158.0 3812.08   7
  -4  -2  -6 63693.6 4600.61   2
  -4  -2  -5 107425. 3259.75  12
  -4  -2  -5 104487. 3325.51  12
  -4  -2  -5 114640. 5341.34   8
  -4  -2  -5 111631. 6082.52   2
  -4  -2  -5 115166. 4531.25   4
  -4  -2  -5 101976. 4923.33   7
  -4  -2  -4 27853.6 2166.75   6
  -4  -2  -4 27796.3 1343.83  12
  -4  -2  -4 28811.4 2370.26   8
  -4  -2  -4 25565.8 2617.13   2
  -4  -2  -4 27964.7 1295.69  12
  -4  -2  -4 28919.8 2322.48   7
  -4  -2  -3 196534. 7211.98   6
  -4  -2  -3 204533. 6075.52  12
  -4  -2  -3 206572. 7878.00   8
  -4  -2  -3 191250. 8313.74   2
  -4  -2  -2 223509. 7025.91  12
  -4  -2  -2 235350. 7824.39   6
  -4  -2  -2 229380. 7629.04   4
  -4  -2  -2 222083. 8419.57   8
  -4  -2  -1 3528.48 627.361  12
  -4  -2  -1 3879.91 851.266   8
  -4  -2  -1 5271.84 812.343   6
  -4  -2  -1 4254.64 771.017   4
  -4  -2   0 201768. 6968.97   6
  -4  -2   0 199616. 6990.36  12
  -4  -2   0 194109. 7149.02   4
  -4  -2   1 379462. 11646.5   6
  -4  -2   1 380102. 12017.9  12
  -4  -2   1 378437. 11170.8   1
  -4  -2   1 375695. 12116.0   4
  -4  -2   2 27677.6 1697.30   1
  -4  -2   2 30206.0 2405.87   4
  -4  -2   2 27742.1 2326.80  12
  -4  -2   2 27908.2 2028.97   6
  -4  -2   2 27497.3 2616.42   3
  -4  -2   3 142075. 6398.46  12
  -4  -2   3 139794. 6287.64   4
  -4  -2   3 134525. 4794.72   1
  -4  -2   3 151101. 5917.54   9
  -4  -2   3 146441. 6812.52   3
  -4  -2   4 335114. 10527.4   9
  -4  -2   4 338770. 12196.2   3
  -4  -2   4 326934. 9686.97   1
  -4  -2   4 325194. 11797.0   4
  -4  -2   4 342976. 12132.7  12
  -4  -2   5 22015.4 1886.65  11
  -4  -2   5 23601.5 1674.69   9
  -4  -2   5 19327.3 2264.87   4
  -4  -2   5 23705.0 2480.22   3
  -4  -2   5 22110.2 2491.90  12
  -4  -2   6 203318. 6447.83   9
  -4  -2   6 204656. 9237.30  12
  -4  -2   6 201225. 7211.36  11
  -4  -2   6 200827. 8707.76   3
  -4  -2   6 189567. 8695.06   4
  -4  -2   7 218630. 10005.1  12
  -4  -2   7 218964. 6421.78   9
  -4  -2   7 204220. 7391.57  11
  -4  -2   7 209803. 9475.65   4
  -4  -2   8 18452.9 2514.38   4
  -4  -2   8 20962.5 2832.84  12
  -4  -2   8 16719.5 1477.36  11
  -4  -2   9 110090. 7136.12  12
  -4  -2   9 108519. 6693.14   4
  -4  -2   9 102973. 4264.42  11
  -4  -2  10 232477. 11014.7   4
  -4  -2  10 236271. 11708.0  12
  -4  -2  11 2397.59 1179.24  12
  -4  -2  11 4167.15 1482.16   4
  -4  -2  12 56415.5 5220.84   4
  -4  -2  12 52870.5 5412.77  12
  -4  -2  13 157977. 9540.70   4
  -4  -2  13 157933. 10145.6  12
  -4  -2  14 70.4672 794.138   4
  -4  -2  14-350.869 875.519  12
  -4  -2  15 47462.6 5615.69  12
  -4  -2  15 43237.9 5051.35   4
  -4  -2  16 126509. 9195.41   4
  -4  -2  16 131704. 9921.08  12
  -4  -2  17 15393.6 3398.07  12
  -4  -2  17 8528.76 2369.09   4
  -4  -1 -15 78801.4 6562.62   9
  -4  -1 -14 45878.6 4880.46   9
  -4  -1 -13 2112.15 1171.73   9
  -4  -1 -12 94870.6 7200.44   2
  -4  -1 -11 151553. 7838.37   8
  -4  -1 -11 162339. 9186.06   2
  -4  -1 -10 22603.8 2648.48   8
  -4  -1 -10 19586.0 2839.87   2
  -4  -1  -9 113745. 6327.55   8
  -4  -1  -9 130222. 7326.09   2
  -4  -1  -8 75424.0 5263.23   2
  -4  -1  -8 79369.4 4881.35   8
  -4  -1  -7 1692.10 673.623   8
  -4  -1  -7 1234.92 725.223   2
  -4  -1  -6 240641. 8986.72   4
  -4  -1  -6 263995. 9901.70   8
  -4  -1  -6 263100. 10458.4   2
  -4  -1  -5 201499. 8123.42   8
  -4  -1  -5 192528. 8446.96   2
  -4  -1  -4 10881.4 1509.48   8
  -4  -1  -4 11180.9 1635.46   2
  -4  -1  -3 220975. 8450.55   8
  -4  -1  -3 210164. 7876.23   6
  -4  -1  -2 162658. 6796.84   8
  -4  -1  -2 155349. 6204.28   6
  -4  -1  -1 9052.42 1155.14   6
  -4  -1  -1 10212.8 1402.64   8
  -4  -1  -1 10246.3 857.143  12
  -4  -1   0 167728. 6321.57   6
  -4  -1   0 168582. 6937.44   8
  -4  -1   0 172556. 6475.24   4
  -4  -1   0 161053. 5742.72  12
  -4  -1   1 250828. 8388.28   6
  -4  -1   1 240234. 7180.05   1
  -4  -1   1 251155. 8588.45   4
  -4  -1   1 238075. 8208.50  12
  -4  -1   1 228992. 8989.74   3
  -4  -1   2 12864.7 1683.55   3
  -4  -1   2 17779.6 1630.32   6
  -4  -1   2 16094.0 957.814   1
  -4  -1   2 18579.0 1796.79   4
  -4  -1   2 15565.4 1639.97  12
  -4  -1   3 263127. 9922.83   3
  -4  -1   3 264737. 7356.72   1
  -4  -1   3 278202. 9744.42   4
  -4  -1   3 275857. 9857.95  12
  -4  -1   4 342393. 11930.9   3
  -4  -1   4 324963. 11918.1  12
  -4  -1   4 334656. 10925.6  11
  -4  -1   4 341210. 11721.2   4
  -4  -1   5 26746.7 2739.59  12
  -4  -1   5 30250.0 2729.21   3
  -4  -1   5 29976.8 2666.67   4
  -4  -1   6 251552. 7538.74   9
  -4  -1   6 244813. 10481.9  12
  -4  -1   6 259545. 10057.0   4
  -4  -1   7 283115. 11043.4   4
  -4  -1   7 270833. 7558.30   9
  -4  -1   7 280463. 11662.7  12
  -4  -1   8 58499.0 4430.89   4
  -4  -1   8 61239.7 4923.24  12
  -4  -1   9 206569. 9627.66   4
  -4  -1   9 204760. 10328.8  12
  -4  -1  10 142495. 8569.58  12
  -4  -1  10 137577. 7799.10   4
  -4  -1  11 23366.5 3072.62   4
  -4  -1  11 17138.3 2867.44  12
  -4  -1  12 135819. 8242.91   4
  -4  -1  12 139498. 9040.04  12
  -4  -1  12 137247. 5526.61  11
  -4  -1  13 91624.1 6715.08   4
  -4  -1  13 77118.2 6846.59  12
  -4  -1  14 4923.13 1652.43   4
  -4  -1  14 4832.49 1808.12  12
  -4  -1  15 168409. 10269.3   4
  -4  -1  15 182066. 11441.1  12
  -4  -1  16 26511.4 3958.43   4
  -4  -1  16 29629.2 4484.50  12
  -4  -1  17 10323.5 2534.88   4
  -4  -1  17 9279.39 2685.48  12
  -4  -1  18 41209.4 5617.23  12
  -4  -1  18 38566.1 5069.80   4
  -4   0 -12 48177.8 4851.55   2
  -4   0 -12 68396.2 5267.73   8
  -4   0 -11 36533.8 3736.62   8
  -4   0 -11 42646.4 4288.60   2
  -4   0 -10 5031.24 1368.92   2
  -4   0 -10 5004.32 1335.44   8
  -4   0  -9 228455. 10234.1   8
  -4   0  -9 241113. 10502.4   2
  -4   0  -8 113112. 6358.81   8
  -4   0  -8 112346. 6341.04   2
  -4   0  -7 93108.5 5518.14   8
  -4   0  -7 93853.9 5521.58   2
  -4   0  -6 191531. 8411.26   2
  -4   0  -6 205010. 8679.99   8
  -4   0  -5 63034.3 4181.00   8
  -4   0  -5 63074.7 4073.02   2
  -4   0  -4 51806.8 3648.34   8
  -4   0  -3 280896. 10369.5   8
  -4   0  -2 117240. 5689.07   8
  -4   0  -1 77308.6 3983.85   3
  -4   0  -1 78137.3 4366.83   8
  -4   0   0 456530. 14800.8   8
  -4   0   0 431270. 14131.5   3
  -4   0   0 477083. 12913.6  12
  -4   0   1 81191.7 4209.50   3
  -4   0   1 78944.4 4389.26   8
  -4   0   1 84719.7 3714.64  12
  -4   0   2 186567. 7338.47   3
  -4   0   2 184977. 7204.65   4
  -4   0   2 186015. 6970.19  12
  -4   0   3 301232. 10447.2   3
  -4   0   3 293198. 10333.2  12
  -4   0   3 289703. 10209.5   4
  -4   0   4 88468.4 4595.40   4
  -4   0   4 78495.4 4598.20  12
  -4   0   5 64888.4 4328.08  12
  -4   0   5 59265.7 3835.63   4
  -4   0   6 352506. 13342.2  12
  -4   0   6 362415. 12706.2   4
  -4   0   7 59463.0 4052.10   4
  -4   0   7 46129.1 4068.41  12
  -4   0   8 67511.4 4558.69   4
  -4   0   8 53803.4 4631.42  12
  -4   0   9 368724. 15074.4  12
  -4   0   9 375867. 14061.2   4
  -4   0  10 60272.9 5262.26  12
  -4   0  10 54787.9 4473.55   4
  -4   0  11 62931.1 5039.24   4
  -4   0  11 62860.1 5561.91  12
  -4   0  12 309909. 13877.8  12
  -4   0  12 284133. 12301.1   4
  -4   0  13 16280.4 1770.70  11
  -4   0  13 16665.4 2738.43   4
  -4   0  13 21940.4 3506.22  12
  -4   0  14 38750.9 2782.15  11
  -4   0  14 45146.4 5192.86  12
  -4   0  14 30542.2 3848.76   4
  -4   0  15 114633. 8732.91  12
  -4   0  15 103886. 7606.77   4
  -4   0  16 11522.7 2575.09   4
  -4   0  16 13632.9 3070.51  12
  -4   0  17 29863.4 4240.15   4
  -4   0  17 31401.0 4741.90  12
  -4   0  18 125873. 9985.61  12
  -4   0  18 106954. 8538.13   4
  -4   1 -13 29645.3 3618.62   7
  -4   1 -12 78037.5 6203.00   2
  -4   1 -12 119733. 7500.04   8
  -4   1 -11 10980.0 2014.47   2
  -4   1 -11 5383.03 1555.45   8
  -4   1 -10 77768.1 5696.80   8
  -4   1 -10 80502.9 5499.24   2
  -4   1  -9 114903. 6484.94   2
  -4   1  -9 115076. 6964.39   8
  -4   1  -8 20751.9 2445.66   2
  -4   1  -8 20404.9 2632.70   8
  -4   1  -7 34869.0 3369.50   8
  -4   1  -7 35251.6 3074.72   2
  -4   1  -6 289509. 11461.3   8
  -4   1  -6 284102. 10691.2   2
  -4   1  -5 20308.5 2381.74   8
  -4   1  -5 20570.6 2143.63   2
  -4   1  -4 169735. 6284.94   5
  -4   1  -4 185571. 8017.02   8
  -4   1  -3 426753. 12505.4   3
  -4   1  -3 399993. 12352.6   5
  -4   1  -3 430704. 14385.8   8
  -4   1  -2 67850.7 3209.33   5
  -4   1  -2 72861.7 4344.13   8
  -4   1  -2 63816.8 3238.97   3
  -4   1  -1 226776. 7954.31   3
  -4   1  -1 253165. 9373.46   8
  -4   1   0 439837. 13374.9   3
  -4   1   0 467651. 14644.3   8
  -4   1   0 428817. 12159.2   1
  -4   1   1 26338.9 1230.51   1
  -4   1   1 22048.1 2213.36   8
  -4   1   2 163145. 6976.01   8
  -4   1   2 157753. 6190.18  13
  -4   1   2 159469. 6214.14  12
  -4   1   3 792394. 22038.3  13
  -4   1   3 779162. 22779.0  12
  -4   1   4 942.764 529.257  12
  -4   1   4 691.040 468.396   4
  -4   1   4 1190.56 379.975  13
  -4   1   5 129224. 5952.76   4
  -4   1   5 113566. 6048.36  12
  -4   1   6 355340. 12598.8   4
  -4   1   6 365116. 13417.0  12
  -4   1   7 11578.8 1949.26  12
  -4   1   7 14255.3 1905.43   4
  -4   1   8 104887. 5801.19   4
  -4   1   8 106526. 3648.19   9
  -4   1   8 97773.0 6366.11  12
  -4   1   9 198110. 5805.45   9
  -4   1   9 190716. 8762.94   4
  -4   1   9 172835. 9453.00  12
  -4   1  10 4560.58 1457.78  12
  -4   1  10 5353.55 1369.63   4
  -4   1  11 158462. 9301.84  12
  -4   1  11 156138. 8253.37   4
  -4   1  12 94360.9 5399.25  11
  -4   1  12 120226. 7138.32   4
  -4   1  12 115838. 7975.05  12
  -4   1  13 1680.24 910.800   4
  -4   1  13 77.2400 606.452  12
  -4   1  13 2995.61 927.199  11
  -4   1  14 109203. 7362.14   4
  -4   1  14 106734. 8197.92  12
  -4   1  14 111964. 5696.11  11
  -4   1  15 138252. 8845.29   4
  -4   1  15 157154. 10366.9  12
  -4   1  15 152432. 7003.24  11
  -4   1  16 1206.53 1060.34  12
  -4   1  16 1537.96 1092.35   4
  -4   1  17 66920.1 6926.40  12
  -4   1  17 61899.6 6040.40   4
  -4   1  18 68407.8 7275.65  12
  -4   1  18 73270.3 6768.36   4
  -4   1  19 279.512 759.819   4
  -4   2 -14 882.828 923.143   7
  -4   2 -13 74251.0 6202.84   7
  -4   2 -12 32047.9 3732.29   2
  -4   2 -12 61844.1 5474.91   8
  -4   2 -11 1549.58 999.220   8
  -4   2 -11 41.5527 520.695   2
  -4   2 -10 64520.0 5412.11   8
  -4   2 -10 72033.4 4993.64   2
  -4   2  -9 89879.4 6295.79   8
  -4   2  -9 89386.5 5400.67   2
  -4   2  -8 17250.4 2569.44   8
  -4   2  -8 14436.2 1973.14   2
  -4   2  -7 117015. 5888.87   2
  -4   2  -7 113241. 6805.89   8
  -4   2  -6 106622. 5208.59   2
  -4   2  -6 97258.1 5975.24   8
  -4   2  -6 100726. 3460.88   3
  -4   2  -5-199.508 467.076   2
  -4   2  -5 342.941 275.990   5
  -4   2  -5 830.969 633.251   8
  -4   2  -5 302.887 180.218   3
  -4   2  -4 242236. 9923.83   8
  -4   2  -4 226787. 7227.71   5
  -4   2  -4 225786. 6921.72   3
  -4   2  -3 48949.8 2400.18   5
  -4   2  -3 52424.2 3882.63   8
  -4   2  -2 68795.2 2884.43   5
  -4   2  -2 61942.9 4226.19   8
  -4   2  -2 60745.0 3252.19   1
  -4   2  -1 400040. 13965.3   8
  -4   2  -1 406655. 11973.3   1
  -4   2   0 289046. 8831.92   1
  -4   2   0 310584. 11110.8   8
  -4   2   1 23076.1 1376.84   1
  -4   2   1 23973.4 2366.46   8
  -4   2   2 365224. 12864.9   8
  -4   2   2 378496. 10451.3   1
  -4   2   3 199885. 8195.74   8
  -4   2   4 1956.81 469.109  13
  -4   2   4 653.424 469.077   8
  -4   2   5 358159. 10763.3  13
  -4   2   5 364191. 12406.5   4
  -4   2   5 354040. 12956.2  12
  -4   2   6 174015. 8313.59  12
  -4   2   6 184496. 6204.60  13
  -4   2   6 186611. 7796.25   4
  -4   2   7 1727.14 851.046  12
  -4   2   7 1067.05 635.540   4
  -4   2   8 275526. 10751.3   4
  -4   2   8 273849. 11840.1  12
  -4   2   8 272079. 8593.65   9
  -4   2   9 78788.6 5004.01   4
  -4   2   9 68388.6 5448.85  12
  -4   2   9 72842.8 3238.67   9
  -4   2  10 4436.46 1241.90   4
  -4   2  10 4951.00 732.974   9
  -4   2  10 5613.08 1580.92  12
  -4   2  11 150152. 7692.01   4
  -4   2  11 115248. 7981.67  12
  -4   2  12 76912.5 6413.51  12
  -4   2  12 68086.4 4701.15  11
  -4   2  12 78172.5 5567.00   4
  -4   2  13 11375.9 2545.45  12
  -4   2  13 9421.37 1665.21  11
  -4   2  13 10422.3 2094.70   4
  -4   2  14 120616. 7756.99   4
  -4   2  14 122345. 8916.33  12
  -4   2  14 136597. 6809.31  11
  -4   2  15 36448.9 4842.59  12
  -4   2  15 43334.1 3591.23  11
  -4   2  15 33537.4 4024.94   4
  -4   2  16 8607.58 2167.21   4
  -4   2  16 10043.0 2702.88  12
  -4   2  16 7578.37 1544.70  11
  -4   2  17 110827. 8075.33   4
  -4   2  17 111189. 9155.35  12
  -4   2  18 34083.2 5112.55  12
  -4   2  18 34701.9 4521.15   4
  -4   2  19 2874.84 1452.76   4
  -4   3 -15 10991.1 2438.40   7
  -4   3 -14 18513.4 3327.37   7
  -4   3 -13 112994. 8183.49   7
  -4   3 -12 24608.7 3658.24   8
  -4   3 -11 14045.2 2637.56   8
  -4   3 -11 10150.6 1859.80   2
  -4   3 -10 121626. 6600.72   2
  -4   3 -10 123506. 8069.69   8
  -4   3  -9 39429.4 4248.75   8
  -4   3  -9 38631.8 3276.14   2
  -4   3  -8 13709.7 1809.55   2
  -4   3  -8 13357.0 2394.49   8
  -4   3  -7 181405. 7604.70   2
  -4   3  -7 182262. 9390.21   8
  -4   3  -6 29964.2 3323.02   8
  -4   3  -6 27577.4 2401.46   2
  -4   3  -5 81525.3 5548.71   8
  -4   3  -4 188236. 8673.51   8
  -4   3  -4 167047. 5149.08   5
  -4   3  -3 123031. 6687.94   8
  -4   3  -3 123300. 3989.98   5
  -4   3  -2 51028.8 3940.02   8
  -4   3  -1 372369. 11593.4   1
  -4   3  -1 383393. 13593.7   8
  -4   3   0 9418.09 1073.96   1
  -4   3   0 9945.19 1580.91   8
  -4   3   1 60462.7 4050.26   8
  -4   3   1 52967.2 2712.73   1
  -4   3   2 382892. 13286.4   8
  -4   3   2 375261. 11177.7   1
  -4   3   3 89476.8 5046.76   8
  -4   3   4 51066.1 3615.00   8
  -4   3   5 300423. 11138.3   8
  -4   3   6 21198.1 2245.43   4
  -4   3   6 22187.5 2338.74   8
  -4   3   7 75235.5 4576.43   4
  -4   3   7 75155.2 2898.11  13
  -4   3   8 141386. 4669.12  13
  -4   3   8 141433. 6932.75   4
  -4   3   9 29671.3 2940.23   4
  -4   3  10 25597.0 2820.60   4
  -4   3  11 93524.5 5778.37   4
  -4   3  11 86490.0 6641.66  12
  -4   3  12 16684.5 2962.21  12
  -4   3  12 14401.9 2168.71  11
  -4   3  12 17551.7 2530.89   4
  -4   3  13 46343.1 5168.77  12
  -4   3  13 41012.3 4091.59   4
  -4   3  13 50557.1 4107.36  11
  -4   3  14 118910. 6734.34  11
  -4   3  14 111062. 8580.59  12
  -4   3  14 126413. 7729.77   4
  -4   3  15 6445.51 1762.30   4
  -4   3  15 9157.49 1809.14  11
  -4   3  16 15433.3 2320.11  11
  -4   3  16 14227.2 2696.35   4
  -4   3  17 70312.3 5261.39  11
  -4   3  17 68954.9 6115.54   4
  -4   3  18 6575.82 1845.57   4
  -4   4 -15-878.259 1062.87   7
  -4   4 -14 38460.8 4985.42   7
  -4   4 -13 71570.9 6704.89   7
  -4   4 -12 6008.21 1970.24   8
  -4   4 -11 51736.5 5354.15   8
  -4   4 -11 34225.2 3379.31   2
  -4   4 -10 109827. 6046.24   2
  -4   4 -10 118087. 8135.06   8
  -4   4  -9 252.707 407.382   2
  -4   4  -9 2657.37 1272.59   8
  -4   4  -8 143509. 8676.87   8
  -4   4  -8 139770. 6394.78   2
  -4   4  -7 92999.7 4775.90   2
  -4   4  -7 93878.3 6659.06   8
  -4   4  -6 7727.08 1178.68   2
  -4   4  -6 4354.95 1453.84   8
  -4   4  -5 113448. 6982.11   8
  -4   4  -4 212346. 9991.48   8
  -4   4  -3 999.237 681.849   8
  -4   4  -2 90256.5 5695.95   8
  -4   4  -1 167744. 8066.23   8
  -4   4   0 49902.2 3881.53   8
  -4   4   1 262240. 10544.0   8
  -4   4   2 221830. 9266.60   8
  -4   4   3-29.3401 383.741   8
  -4   4   4 158161. 7337.10   8
  -4   4   5 155921. 7246.55   8
  -4   4   6 6823.54 1328.09   8
  -4   4   7 125838. 6288.59   4
  -4   4   7 118559. 6214.29   8
  -4   4   8 225146. 9193.72   4
  -4   4   8 198656. 8853.28   8
  -4   4   9 480.776 490.112   8
  -4   4   9 246.247 417.091   4
  -4   4  10 221802. 9721.86   8
  -4   4  10 238161. 10052.8   4
  -4   4  11 88040.3 6152.92  11
  -4   4  11 114623. 6455.37   4
  -4   4  12 474.044 620.256   4
  -4   4  12-272.170 740.640  11
  -4   4  13 60274.1 4979.13   4
  -4   4  13 75360.4 5374.67  11
  -4   4  14 64204.0 5008.50  11
  -4   4  14 56964.6 4986.83   4
  -4   4  15 1713.13 882.471  11
  -4   4  15 1316.35 984.709   4
  -4   4  16 67301.7 5798.02   4
  -4   4  16 73682.9 5593.36  11
  -4   4  17 57445.8 4996.33  11
  -4   4  18 1707.54 1077.71  11
  -4   5 -14 51797.7 6002.43   7
  -4   5 -13 14237.0 3091.31   7
  -4   5 -12 7142.60 2187.20   7
  -4   5 -12 9262.34 2347.18   8
  -4   5 -11 109960. 8435.98   8
  -4   5 -10 28257.1 4028.10   8
  -4   5  -9 4146.48 1670.43   8
  -4   5  -8 82869.8 4425.99   2
  -4   5  -8 86505.8 6820.27   8
  -4   5  -7 94028.6 4595.07   2
  -4   5  -7 91088.2 6869.35   8
  -4   5  -6 49889.1 3025.85   2
  -4   5  -6 46791.8 4646.85   8
  -4   5  -5 168919. 9272.02   8
  -4   5  -4 75856.0 5663.13   8
  -4   5  -3 6050.89 1493.34   8
  -4   5  -2 256251. 11236.6   8
  -4   5  -1 48825.8 4132.29   8
  -4   5  -1 48228.0 2119.26   5
  -4   5   0 9581.27 1725.68   8
  -4   5   0 11653.3 1092.96   5
  -4   5   1 94421.1 5709.57   8
  -4   5   2 50524.0 3948.75   8
  -4   5   3 5589.39 1281.97   8
  -4   5   4 108749. 5974.68   8
  -4   5   5 75740.6 4779.50   8
  -4   5   6 10733.3 1683.72   8
  -4   5   7 93376.8 5477.14   8
  -4   5   7 106075. 5774.93   4
  -4   5   8 43967.4 3527.28   4
  -4   5   8 34655.2 3140.63   8
  -4   5   9 6766.99 1367.56   8
  -4   5   9 4826.81 1254.06   4
  -4   5  10 93743.7 5497.43   8
  -4   5  10 96906.0 5729.98   4
  -4   5  11 49206.8 4085.61   4
  -4   5  11 42726.4 3617.43   8
  -4   5  11 40921.4 4189.10  11
  -4   5  12 12690.3 2335.47  11
  -4   5  12 10426.7 1946.76   4
  -4   5  13 173303. 8961.86   4
  -4   5  13 178518. 9344.34  11
  -4   5  14 36017.1 3889.80  11
  -4   5  14 25917.1 3261.47   4
  -4   5  14 26790.9 3549.11   5
  -4   5  15 16667.4 2887.57   5
  -4   5  15 10728.3 2231.30  11
  -4   5  16 73943.8 6415.73   5
  -4   5  16 73369.5 5894.34  11
  -4   5  17 14356.5 2643.15  11
  -4   6 -13 11016.1 2975.34   7
  -4   6 -12 10508.4 2737.55   7
  -4   6 -11 37364.0 4958.96   8
  -4   6 -10 7119.05 2223.78   8
  -4   6  -9 56025.9 5801.20   8
  -4   6  -8 65340.3 6131.90   8
  -4   6  -7 8683.58 2143.64   8
  -4   6  -6 23459.5 3446.38   8
  -4   6  -5 82690.3 3774.93   2
  -4   6  -5 78167.4 6258.94   8
  -4   6  -4 6739.49 1784.03   8
  -4   6  -3 96365.7 6598.84   8
  -4   6  -2 88123.4 6139.93   8
  -4   6  -1 7321.28 748.129   5
  -4   6  -1 9119.39 1799.79   8
  -4   6   0 81855.9 5698.20   8
  -4   6   0 90704.7 3749.93   5
  -4   6   1 144547. 5658.54   5
  -4   6   1 147606. 7754.25   8
  -4   6   2 8692.68 1665.92   8
  -4   6   2 12750.3 1487.78   5
  -4   6   3 45956.6 3831.86   8
  -4   6   3 43131.2 3029.99   5
  -4   6   4 119838. 6442.80   8
  -4   6   4 110435. 5565.62   5
  -4   6   5 11729.9 1837.41   8
  -4   6   5 10271.2 1593.68   5
  -4   6   6 43623.5 3574.11   8
  -4   6   6 39855.7 3388.49   5
  -4   6   7 92021.9 5414.99   8
  -4   6   7 89550.3 5553.60   5
  -4   6   8 8065.20 1549.20   4
  -4   6   8 7516.53 1424.14   8
  -4   6   8 7118.50 1614.75   5
  -4   6   9 13892.2 2430.09  11
  -4   6   9 19860.8 2438.43   4
  -4   6   9 21725.5 2427.50   8
  -4   6   9 20303.8 2707.34   5
  -4   6  10 65694.4 5603.49  11
  -4   6  10 68962.6 5285.67   5
  -4   6  10 69507.2 4848.79   4
  -4   6  11 10718.3 2087.58   5
  -4   6  11 13428.5 2501.16  11
  -4   6  11 9286.83 1738.23   4
  -4   6  12 29987.8 3289.50   4
  -4   6  12 33101.3 3835.25   5
  -4   6  12 33966.3 3931.83  11
  -4   6  13 54784.7 5073.42  11
  -4   6  13 58924.4 5323.64   5
  -4   6  14 19535.1 3128.52   5
  -4   6  14 18190.3 2929.96  11
  -4   6  15 39760.8 4400.56  11
  -4   6  15 29555.9 3977.79   5
  -4   6  16 41639.9 4601.25  11
  -4   7 -11 53035.9 6188.44   8
  -4   7 -11 64671.9 6964.42   7
  -4   7 -10-400.071 985.198   8
  -4   7  -9 53954.5 5944.42   8
  -4   7  -8 56463.8 5903.66   8
  -4   7  -7 2905.05 1404.86   8
  -4   7  -6 102445. 7729.60   8
  -4   7  -5 33929.7 4212.04   8
  -4   7  -4 3592.87 1317.50   8
  -4   7  -3 95065.7 6903.38   8
  -4   7  -2 65496.5 5481.52   8
  -4   7  -1 9911.59 2005.86   8
  -4   7   0 108778. 6903.20   8
  -4   7   0 110495. 4516.91   5
  -4   7   1 72009.3 3732.13   5
  -4   7   1 70102.6 5262.64   8
  -4   7   2 1655.78 650.883   5
  -4   7   2 1187.35 720.297   8
  -4   7   3 141982. 6447.60   5
  -4   7   3 146625. 7692.33   8
  -4   7   4 53292.9 4237.26   8
  -4   7   4 55739.5 3857.69   5
  -4   7   5 3620.54 999.913   8
  -4   7   5 2122.71 845.414   5
  -4   7   6 60299.7 4377.88   8
  -4   7   6 65286.3 4545.57   5
  -4   7   7 55941.7 4148.74   8
  -4   7   7 66271.9 4740.19   5
  -4   7   8 199.854 501.578   4
  -4   7   8-12.3623 508.943   5
  -4   7   8 684.652 633.623  11
  -4   7   9 73481.0 4983.94   4
  -4   7   9 65584.7 5161.92   5
  -4   7   9 67972.0 5850.36  11
  -4   7  10 30276.4 3542.07   5
  -4   7  10 33393.8 4025.20  11
  -4   7  10 30220.0 3166.76   4
  -4   7  11 1221.88 929.018  11
  -4   7  11-495.732 786.783   5
  -4   7  12 56014.0 5275.15   5
  -4   7  12 73533.7 6036.85  11
  -4   7  13 15879.1 2811.87  11
  -4   7  13 13819.2 2734.14   5
  -4   7  14 1466.85 1200.01  11
  -4   8 -10 8314.92 2598.63   7
  -4   8  -9 48834.1 5872.68   8
  -4   8  -8 7443.58 2235.80   8
  -4   8  -7 34771.2 4707.45   8
  -4   8  -6 61073.0 6119.73   8
  -4   8  -5 9339.02 2318.14   8
  -4   8  -4 36955.6 4475.17   8
  -4   8  -3 42025.3 4660.76   8
  -4   8  -2 13283.7 2572.19   8
  -4   8  -1 36854.5 4140.85   8
  -4   8   0 168303. 9310.91   8
  -4   8   1 4557.26 1387.52   8
  -4   8   2 47304.7 3278.14   5
  -4   8   2 47935.7 4361.09   8
  -4   8   3 93418.7 5078.66   5
  -4   8   3 77863.3 5599.33   8
  -4   8   4 18066.0 2481.43   8
  -4   8   4 15530.9 2058.57   5
  -4   8   5 21802.3 2553.63   5
  -4   8   5 20375.1 2581.98   8
  -4   8   6 97105.4 5861.43   5
  -4   8   6 64627.8 5910.04  11
  -4   8   7 6941.16 1949.10  11
  -4   8   7 11286.5 2024.18   5
  -4   8   8 39379.4 3931.07   5
  -4   8   8 38278.4 3553.30   4
  -4   8   8 33505.3 4174.58  11
  -4   8   9 90793.7 6911.55  11
  -4   8   9 74600.1 5788.70   5
  -4   8  10 16082.0 2907.61  11
  -4   8  10 12774.8 2391.41   5
  -4   8  11 26597.9 3584.53   5
  -4   8  11 28598.9 3864.02  11
  -4   8  12 48312.4 5011.15   5
  -4   8  12 56446.4 5540.51  11
  -4   9  -8-1801.15 1591.46   7
  -4   9  -8-396.184 920.937   8
  -4   9  -7 39912.6 5208.18   8
  -4   9  -6 41824.5 5246.72   8
  -4   9  -5 539.336 708.420   8
  -4   9  -4 90882.0 7476.13   8
  -4   9  -3 91361.0 7323.29   8
  -4   9  -2 427.579 938.057   8
  -4   9  -1 32766.0 4029.45   8
  -4   9   0 26354.8 3517.81   8
  -4   9   1 6663.78 1782.54   8
  -4   9   2 24192.4 3171.73   8
  -4   9   4-214.654 1231.23  11
  -4   9   4 1603.79 843.098   5
  -4   9   5 42796.1 4816.76  11
  -4   9   5 50177.4 4148.13   5
  -4   9   6 34303.3 3566.77   5
  -4   9   6 43082.0 4761.54  11
  -4   9   7 759.856 813.544   5
  -4   9   7 1302.53 836.688  11
  -4   9   8 48809.5 4627.68   5
  -4   9   8 54245.6 5405.43  11
  -4   9   9 43349.1 4865.15  11
  -4   9   9 39062.9 4261.00   5
  -4   9  10-888.705 848.701   5
  -4   9  11 55785.5 5423.41   5
  -4  10  -6 20639.5 3830.73   8
  -4  10  -6 25224.3 4329.35   7
  -4  10  -5 28720.8 4416.20   8
  -4  10  -4 76597.3 7103.39   8
  -4  10  -3 20287.1 3500.49   8
  -4  10  -2 20488.4 3380.28   8
  -4  10  -1 99919.1 7579.87   8
  -4  10   0 22764.1 3450.13  11
  -4  10   0 39479.2 4448.18   8
  -4  10   1 18167.4 3124.51  11
  -4  10   2 53324.5 5398.70  11
  -4  10   3 7997.30 2163.44  11
  -4  10   4 4871.79 1642.65  11
  -4  10   5 83433.7 6883.48  11
  -4  10   6 27780.0 3964.67  11
  -4  10   7 15127.7 2945.83  11
  -4  10   7 12337.9 2303.55   5
  -4  10   8 41026.1 4399.47   5
  -4  10   9 16094.9 2853.51   5
  -4  11  -3 9968.58 2615.59   7
  -4  11  -2 51686.7 6036.11   7
  -4  11   0 4394.22 1668.67  11
  -4  11   1 37488.6 4464.14  11
  -4  11   2 92869.5 7258.81  11
  -4  11   3 5201.92 1848.68  11
  -3 -10  -2 59465.3 5843.50  12
  -3 -10  -1 12807.1 2667.84  12
  -3 -10   0 30424.8 4183.18  12
  -3 -10   1 86056.0 6842.68   1
  -3 -10   1 91141.4 7476.71  12
  -3 -10   2 9838.65 2435.26  12
  -3 -10   2 4386.70 1560.32   1
  -3 -10   3 25606.6 3542.61   1
  -3 -10   3 24200.3 3876.77  12
  -3 -10   4 105791. 7555.03   1
  -3 -10   5 8961.99 2161.49   1
  -3 -10   6 31513.6 3989.15   1
  -3 -10   6 29640.3 4176.23   3
  -3 -10   7 50609.0 5456.28   3
  -3 -10   8 2426.79 1435.71   3
  -3  -9  -4 1355.27 1116.59   1
  -3  -9  -3 61506.5 5572.13  12
  -3  -9  -3 66033.9 5810.17   1
  -3  -9  -2 113310. 7736.43  12
  -3  -9  -2 102305. 7320.03   1
  -3  -9  -1-877.033 802.868   1
  -3  -9  -1 558.625 878.895  12
  -3  -9   0 60678.5 5686.68  12
  -3  -9   0 70285.5 5743.33   1
  -3  -9   1 97169.8 6920.17   1
  -3  -9   1 109470. 7791.38  12
  -3  -9   2 1426.83 795.482   1
  -3  -9   2 933.795 942.033  12
  -3  -9   3 67942.1 5590.93   1
  -3  -9   3 76199.5 6552.67  12
  -3  -9   4 69080.9 6296.97  12
  -3  -9   4 57444.0 5127.75   1
  -3  -9   5 369.264 699.830  12
  -3  -9   5 85.2738 792.692   1
  -3  -9   6 67543.1 6067.62   3
  -3  -9   6 72188.4 5796.46   1
  -3  -9   6 73544.2 6759.94  12
  -3  -9   7 65197.6 6425.20  12
  -3  -9   7 65907.4 5947.04   3
  -3  -9   7 61291.7 5377.88   1
  -3  -9   8 721.318 735.789   1
  -3  -9   8-890.212 815.856   3
  -3  -9   8 1915.49 1336.96  12
  -3  -9   9 45419.7 4722.98   1
  -3  -9   9 43284.1 4700.61   3
  -3  -8  -7 2077.39 1151.68   1
  -3  -8  -6 62052.1 5922.58   9
  -3  -8  -6 58472.0 5566.33   1
  -3  -8  -5 62328.2 5751.37   9
  -3  -8  -5 50293.3 5018.35   1
  -3  -8  -4 10452.8 2362.15   9
  -3  -8  -4 7059.83 1811.13   1
  -3  -8  -3 83948.8 6345.44   1
  -3  -8  -3 99270.2 7038.47   9
  -3  -8  -2 52181.1 4777.40   1
  -3  -8  -2 62486.4 5422.80   9
  -3  -8  -1 5504.42 1549.17   9
  -3  -8  -1 691.407 657.342   2
  -3  -8  -1 5205.72 1558.80  12
  -3  -8  -1 5959.44 1593.16   1
  -3  -8   0 125050. 7619.03  12
  -3  -8   0 128912. 7357.63   1
  -3  -8   1 51489.9 4890.93  12
  -3  -8   1 57268.3 4749.47   1
  -3  -8   2 14983.3 2423.62   1
  -3  -8   2 17328.9 2780.22  12
  -3  -8   3 131476. 8390.06  12
  -3  -8   3 136020. 7678.80   1
  -3  -8   4 41983.8 4016.86   1
  -3  -8   4 41919.5 4564.39  12
  -3  -8   5 5665.27 1530.66   1
  -3  -8   5 7460.51 2006.69  12
  -3  -8   6 103315. 7743.58  12
  -3  -8   6 107093. 7430.42   3
  -3  -8   6 118968. 7115.18   1
  -3  -8   7 43222.3 4943.91  12
  -3  -8   7 46061.7 4279.43   1
  -3  -8   7 42609.2 4473.05   3
  -3  -8   8 23281.2 3675.91  12
  -3  -8   8 27494.4 3556.85   3
  -3  -8   8 24523.9 3154.04   1
  -3  -8   9 91408.2 6474.31   1
  -3  -8   9 96941.8 6870.97   6
  -3  -8   9 90795.2 7594.56  12
  -3  -8   9 77771.1 6217.78   3
  -3  -8  10 32048.5 4515.93  12
  -3  -8  10 28519.6 3813.17   6
  -3  -8  10 22290.6 3199.67   3
  -3  -8  11 13477.5 2758.40   6
  -3  -8  11 20338.7 3672.39  12
  -3  -8  11 15096.1 2635.75   3
  -3  -8  12 78490.2 7003.10   6
  -3  -8  13 30837.9 4472.38   6
  -3  -7  -9 49432.3 5396.72   9
  -3  -7  -9 52152.8 5429.65   1
  -3  -7  -8 7595.49 1962.35   1
  -3  -7  -8 5444.87 1880.91   9
  -3  -7  -7 43062.0 4761.48   9
  -3  -7  -7 41685.9 4549.70   1
  -3  -7  -6 62234.6 5434.54   1
  -3  -7  -6 65448.5 5753.72   9
  -3  -7  -5 2411.08 1308.95   9
  -3  -7  -5 3665.60 1341.42   1
  -3  -7  -4 19431.6 2955.15   9
  -3  -7  -4 11480.5 2171.04   2
  -3  -7  -4 15932.4 2547.43   1
  -3  -7  -3 80078.8 5770.18   2
  -3  -7  -3 83831.8 6172.74   9
  -3  -7  -3 87101.7 5983.58   1
  -3  -7  -2 24467.0 2858.14   2
  -3  -7  -2 23377.8 2932.52   1
  -3  -7  -2 25201.3 3185.30   9
  -3  -7  -1 108470. 6595.74   1
  -3  -7  -1 121595. 6504.49   2
  -3  -7  -1 109941. 6741.78  12
  -3  -7  -1 108627. 6830.77   9
  -3  -7   0 147336. 8045.22  12
  -3  -7   0 148219. 7967.37   9
  -3  -7   0 137553. 7553.29   1
  -3  -7   0 165832. 7498.60   2
  -3  -7   1 7575.28 1740.14  12
  -3  -7   1 9469.15 1533.41   2
  -3  -7   1 9427.71 1781.90   1
  -3  -7   1 8387.33 1729.95   9
  -3  -7   2 30303.8 3485.64  12
  -3  -7   2 33402.6 3276.31   1
  -3  -7   2 33242.2 2751.34   2
  -3  -7   3 147231. 7639.02   1
  -3  -7   3 156917. 6573.66   2
  -3  -7   3 148630. 8486.04  12
  -3  -7   4 8488.89 1911.05  12
  -3  -7   4 11193.6 1889.49   1
  -3  -7   5 64681.1 5490.67  12
  -3  -7   5 62734.0 4268.58   6
  -3  -7   5 63344.4 4670.35   1
  -3  -7   6 175198. 8393.78   6
  -3  -7   6 181279. 9966.12  12
  -3  -7   6 168438. 9173.27   3
  -3  -7   6 186853. 8749.82   1
  -3  -7   6 166036. 9282.49   4
  -3  -7   7 5192.80 1628.18   4
  -3  -7   7 8988.37 1739.51   1
  -3  -7   7 8207.35 1745.55   6
  -3  -7   7 5894.86 1613.52   3
  -3  -7   7 9652.54 2182.18  12
  -3  -7   8 59552.5 5547.78   4
  -3  -7   8 48181.7 4530.03   3
  -3  -7   8 58371.1 4619.07   1
  -3  -7   8 57421.2 5498.36  12
  -3  -7   9 86284.1 7081.04   4
  -3  -7   9 97319.2 6614.14   3
  -3  -7   9 100084. 7604.62  12
  -3  -7  10 1175.28 1050.75   4
  -3  -7  10 4119.64 1432.69   3
  -3  -7  10 1793.09 1389.23  12
  -3  -7  11 30149.7 4296.33  12
  -3  -7  11 29986.9 4343.93   4
  -3  -7  12 71088.9 6924.16   4
  -3  -7  12 68491.5 6787.23  12
  -3  -7  13-368.973 1357.65   4
  -3  -7  13 2199.88 1373.94  12
  -3  -7  14 24988.3 4114.10   6
  -3  -6 -11 927.983 909.941   9
  -3  -6 -10 56620.2 5591.76   9
  -3  -6  -9 43563.2 4776.12   9
  -3  -6  -8 2518.17 1202.00   9
  -3  -6  -7 51492.5 4960.43   9
  -3  -6  -6 70123.4 5516.57   1
  -3  -6  -6 60668.2 5336.59   2
  -3  -6  -5 1277.91 800.431   9
  -3  -6  -5 1433.92 1004.93   2
  -3  -6  -5 730.591 566.765   1
  -3  -6  -4 132238. 7526.82   1
  -3  -6  -4 151473. 7935.87   2
  -3  -6  -4 144291. 8116.93   9
  -3  -6  -3 24111.9 2769.45   2
  -3  -6  -3 28395.1 3223.33   9
  -3  -6  -3 24846.1 2873.96   1
  -3  -6  -2 8029.48 1495.65   2
  -3  -6  -2 8416.47 1798.52   9
  -3  -6  -2 4949.85 1263.81   1
  -3  -6  -1 26275.3 2634.67   2
  -3  -6  -1 24936.1 2899.02   9
  -3  -6  -1 24077.2 2667.32   1
  -3  -6   0 49526.4 3998.82   9
  -3  -6   0 48018.3 3810.76   1
  -3  -6   0 53364.3 3702.09   2
  -3  -6   0 47916.6 3946.60  12
  -3  -6   1 1240.33 677.790   9
  -3  -6   1 1435.14 293.708   6
  -3  -6   1 51.9218 504.413   1
  -3  -6   1 1068.25 532.714   2
  -3  -6   1 293.019 575.867  12
  -3  -6   2 140319. 6563.07   4
  -3  -6   2 135754. 7373.24  12
  -3  -6   2 139821. 6161.67   2
  -3  -6   2 144415. 6971.45   9
  -3  -6   2 138415. 5309.53   6
  -3  -6   2 138340. 6809.30   1
  -3  -6   3 89220.6 5322.74   4
  -3  -6   3 87793.0 5832.07  12
  -3  -6   3 87198.0 4385.50   6
  -3  -6   3 86346.8 4439.90   2
  -3  -6   3 89404.3 5215.62   1
  -3  -6   4 2716.50 670.500   2
  -3  -6   4 2609.77 863.538   1
  -3  -6   4 2906.15 1069.06   4
  -3  -6   4 4082.29 1393.04  12
  -3  -6   5 97002.4 4334.41   2
  -3  -6   5 79759.6 5871.69  12
  -3  -6   5 89825.4 5939.80   4
  -3  -6   5 88259.0 5242.21   1
  -3  -6   6 48441.3 4475.39  12
  -3  -6   6 42992.1 3534.33   1
  -3  -6   6 39992.2 3893.60   3
  -3  -6   6 42016.7 4116.33   4
  -3  -6   7 301.917 686.228  12
  -3  -6   7 1728.69 763.159   1
  -3  -6   7 1668.17 880.993   3
  -3  -6   7 3034.01 1289.62   4
  -3  -6   8 80357.5 5235.40   1
  -3  -6   8 73063.5 5385.21   3
  -3  -6   8 81220.1 6288.81   4
  -3  -6   8 88597.9 6547.30  12
  -3  -6   9 79912.8 5636.33   3
  -3  -6   9 85085.7 6648.75   4
  -3  -6   9 71247.2 6076.10  12
  -3  -6  10 2837.50 1350.15  12
  -3  -6  10 2376.33 1018.93   3
  -3  -6  10 1922.65 1023.78   4
  -3  -6  11 82576.4 7018.66  12
  -3  -6  11 92934.1 7459.77   4
  -3  -6  12 42841.2 5149.47   4
  -3  -6  12 50502.8 5484.71  12
  -3  -6  13 892.606 1083.35   4
  -3  -6  13 1351.09 1021.09  12
  -3  -6  14 71355.1 7162.10   4
  -3  -6  14 86782.9 7837.57  12
  -3  -5 -13 46763.6 5162.91   9
  -3  -5 -12 10113.2 2239.27   9
  -3  -5 -11 17345.1 2904.00   9
  -3  -5 -10 70161.8 6028.75   9
  -3  -5  -9 31000.3 3805.59   9
  -3  -5  -8 16701.8 2746.18   2
  -3  -5  -8 21844.9 3126.53   9
  -3  -5  -7 132380. 7933.65   9
  -3  -5  -7 123344. 7713.77   2
  -3  -5  -6 11024.4 2063.05   2
  -3  -5  -6 12224.1 2244.86   9
  -3  -5  -5 53160.1 4552.98   9
  -3  -5  -5 55199.3 4431.26   2
  -3  -5  -4 131134. 7421.26   9
  -3  -5  -4 136552. 4502.85   8
  -3  -5  -4 125887. 6926.66   1
  -3  -5  -4 142905. 7263.89   2
  -3  -5  -3 77871.4 3277.97   8
  -3  -5  -3 66982.9 4561.26   2
  -3  -5  -3 65266.0 4528.66   1
  -3  -5  -3 58966.3 4641.92   9
  -3  -5  -2 51801.9 4072.25   9
  -3  -5  -2 44891.5 3065.12   7
  -3  -5  -2 46854.8 3628.12   1
  -3  -5  -2 58639.9 3956.82   2
  -3  -5  -1 273709. 10951.4   9
  -3  -5  -1 268940. 10414.1   1
  -3  -5  -1 279571. 10413.4   2
  -3  -5   0 23133.3 1848.15   4
  -3  -5   0 23422.9 2360.99   1
  -3  -5   0 25155.1 2369.58   2
  -3  -5   0 24862.8 2512.21  12
  -3  -5   0 24833.6 2559.37   9
  -3  -5   1 42700.4 1995.49   6
  -3  -5   1 43191.3 3193.26   1
  -3  -5   1 41402.0 3412.31  12
  -3  -5   1 41407.5 3302.67   9
  -3  -5   1 43347.1 2903.44   4
  -3  -5   1 47827.7 3168.05   2
  -3  -5   2 135883. 4927.77   6
  -3  -5   2 129635. 6722.98  12
  -3  -5   2 134002. 6233.24   4
  -3  -5   2 133736. 6292.17   9
  -3  -5   2 137359. 5874.74   2
  -3  -5   2 133860. 6188.03   1
  -3  -5   3 16675.6 1912.31   1
  -3  -5   3 21176.5 2494.85  12
  -3  -5   3 18383.0 1970.32   9
  -3  -5   3 20842.3 2310.37   4
  -3  -5   4 20911.0 2055.13   9
  -3  -5   4 22724.6 2683.25  12
  -3  -5   4 23956.8 2296.91   1
  -3  -5   4 22503.0 2572.54   4
  -3  -5   5 145658. 7577.12  12
  -3  -5   5 135837. 5378.56  11
  -3  -5   5 128814. 7039.81   3
  -3  -5   5 131594. 6245.52   1
  -3  -5   5 136637. 7276.38   4
  -3  -5   6 9486.27 1093.39  11
  -3  -5   6 14914.7 2283.39   4
  -3  -5   6 12463.2 1980.11   3
  -3  -5   6 11856.7 2058.76  12
  -3  -5   6 13664.2 1756.96   1
  -3  -5   7 21448.6 2886.70   4
  -3  -5   7 20430.5 2583.09   3
  -3  -5   7 22408.3 2943.47  12
  -3  -5   7 18167.7 2137.24   1
  -3  -5   8 129901. 7795.70  12
  -3  -5   8 116426. 7474.76   4
  -3  -5   8 124464. 6874.46   3
  -3  -5   9 5997.59 1426.99   3
  -3  -5   9 6916.68 1794.25   4
  -3  -5   9 6137.21 1633.10  12
  -3  -5  10 18214.7 2940.84   4
  -3  -5  10 14472.0 2653.85  12
  -3  -5  11 106682. 7649.77  12
  -3  -5  11 87407.2 7078.00   4
  -3  -5  12 17107.7 3131.36   4
  -3  -5  12 15442.5 2972.60  12
  -3  -5  13 25254.5 3952.54  12
  -3  -5  13 35331.7 4570.50   4
  -3  -5  14 85655.0 7516.34  12
  -3  -5  14 75222.6 7101.44   4
  -3  -5  15 12630.6 3012.61   4
  -3  -5  15 15290.6 3299.59  12
  -3  -5  16 29736.3 4644.00  12
  -3  -4 -14 43116.3 4847.90   9
  -3  -4 -13 28900.1 3885.81   9
  -3  -4 -12 810.976 654.862   9
  -3  -4 -11 49894.0 4926.49   9
  -3  -4 -10 57633.9 5179.41   9
  -3  -4  -9-659.826 1208.04   2
  -3  -4  -9 1786.48 928.732   9
  -3  -4  -8 77304.1 5789.35   9
  -3  -4  -8 81543.2 6009.64   2
  -3  -4  -7 67882.7 5117.11   2
  -3  -4  -7 59636.8 4894.41   9
  -3  -4  -6 1375.73 904.266   9
  -3  -4  -6 65.9821 608.394   2
  -3  -4  -6 358.365 147.156   8
  -3  -4  -5 99862.3 6092.85   9
  -3  -4  -5 92212.8 3515.16   8
  -3  -4  -5 91270.3 3542.87   7
  -3  -4  -5 100627. 5817.64   2
  -3  -4  -4 156558. 7890.60   9
  -3  -4  -4 152711. 7450.95   2
  -3  -4  -4 165474. 5527.20   8
  -3  -4  -4 156654. 5680.73   7
  -3  -4  -3 1273.46 488.262   7
  -3  -4  -3 1532.70 686.625   2
  -3  -4  -3 1089.67 759.273   9
  -3  -4  -3 786.867 341.170   8
  -3  -4  -2 149685. 7189.54   9
  -3  -4  -2 139693. 6528.79   1
  -3  -4  -2 142245. 5904.44   7
  -3  -4  -2 153802. 5631.10   8
  -3  -4  -2 146488. 6701.23   2
  -3  -4  -1 132596. 5751.40  12
  -3  -4  -1 131565. 5964.69   2
  -3  -4  -1 125920. 6267.77   9
  -3  -4  -1 120460. 5731.97   1
  -3  -4  -1 115436. 5473.94   7
  -3  -4  -1 129165. 4563.98   4
  -3  -4   0 8002.49 1267.31  12
  -3  -4   0 7600.73 1193.55   2
  -3  -4   0 7921.41 1015.12   4
  -3  -4   0 8828.21 1426.44   9
  -3  -4   0 6722.39 1158.07   1
  -3  -4   0 7359.92 651.097   6
  -3  -4   1 151517. 6309.47   4
  -3  -4   1 163721. 6994.83  12
  -3  -4   1 163540. 6929.07   9
  -3  -4   1 146447. 6353.18   1
  -3  -4   1 170940. 5325.61   6
  -3  -4   2 75440.1 3262.99   6
  -3  -4   2 72085.1 4028.64   9
  -3  -4   2 75481.9 4444.66  12
  -3  -4   2 76490.9 3962.79   1
  -3  -4   2 73102.4 4131.80   4
  -3  -4   3-441.309 403.706   1
  -3  -4   3 159.935 283.298   9
  -3  -4   3-165.348 442.006  12
  -3  -4   3 69.4669 334.163   4
  -3  -4   4 78095.6 4869.24  12
  -3  -4   4 74095.5 3954.51   1
  -3  -4   4 76124.0 3858.02   9
  -3  -4   4 80994.5 3726.78  11
  -3  -4   4 73966.7 4655.71   4
  -3  -4   5 151448. 7475.55  12
  -3  -4   5 152415. 7441.86   4
  -3  -4   5 146996. 7215.31   3
  -3  -4   5 158851. 6360.12   1
  -3  -4   5 144976. 5403.49  11
  -3  -4   6 2946.48 761.256   1
  -3  -4   6 2115.14 846.648   3
  -3  -4   6 2005.08 845.151   4
  -3  -4   6 2936.21 493.250  11
  -3  -4   6 2744.95 952.062  12
  -3  -4   7 75717.5 4286.40   1
  -3  -4   7 71717.0 4779.63   3
  -3  -4   7 71657.9 5218.15   4
  -3  -4   7 72521.6 5256.84  12
  -3  -4   7 76316.1 2814.39  11
  -3  -4   8 55986.4 4193.19   3
  -3  -4   8 53007.3 4551.77   4
  -3  -4   8 51484.6 4516.54  12
  -3  -4   9 1261.76 766.893   4
  -3  -4   9 2055.00 1082.48  12
  -3  -4  10 170895. 9431.79  12
  -3  -4  10 152021. 8996.43   4
  -3  -4  11 48685.8 4912.52   4
  -3  -4  11 45251.2 4777.14  12
  -3  -4  12-186.274 1020.13  12
  -3  -4  12 465.677 1018.80   4
  -3  -4  13 120859. 8679.94  12
  -3  -4  13 111081. 8171.05   4
  -3  -4  14 45819.3 5202.30   4
  -3  -4  14 43509.2 5234.97  12
  -3  -4  15 446.067 962.683  12
  -3  -4  15 1034.60 1026.87   4
  -3  -4  16 65859.7 6676.68   4
  -3  -4  16 52365.1 6145.23  12
  -3  -4  17 71894.7 7486.16  12
  -3  -3 -15 5969.22 1853.52   9
  -3  -3 -14 44798.9 4780.22   9
  -3  -3 -13 14732.3 2619.75   9
  -3  -3 -12 11091.4 2283.67   9
  -3  -3 -11 81791.1 6174.79   9
  -3  -3 -10 8797.84 1966.25   2
  -3  -3 -10 7815.59 1842.66   9
  -3  -3  -9 20278.9 2911.64   2
  -3  -3  -9 20770.9 2839.99   9
  -3  -3  -8 86970.1 4020.15   8
  -3  -3  -8 99683.1 6297.07   2
  -3  -3  -8 92771.6 6121.51   9
  -3  -3  -7 43839.7 2542.38   8
  -3  -3  -7 38149.8 3727.74   9
  -3  -3  -6 34193.2 3256.49   2
  -3  -3  -6 34837.0 1977.83   7
  -3  -3  -6 42418.0 3735.01   9
  -3  -3  -6 37495.0 2524.71  12
  -3  -3  -6 36512.3 2221.40   8
  -3  -3  -5 145515. 7363.83   9
  -3  -3  -5 148898. 5736.65  12
  -3  -3  -5 147308. 7049.79   2
  -3  -3  -5 141555. 5303.95   8
  -3  -3  -5 138541. 5117.13   7
  -3  -3  -4 29298.2 1938.63   7
  -3  -3  -4 29528.5 2889.71   9
  -3  -3  -4 31905.3 2033.42   8
  -3  -3  -4 26884.0 2620.29   2
  -3  -3  -3 26783.2 2687.19   9
  -3  -3  -3 31362.1 2077.98   7
  -3  -3  -3 28130.6 1959.91   8
  -3  -3  -3 33092.7 2748.61   2
  -3  -3  -2 270931. 7860.34   6
  -3  -3  -2 268531. 9896.41   2
  -3  -3  -2 277918. 10438.7   9
  -3  -3  -2 293029. 9054.27   8
  -3  -3  -2 264677. 7924.97   4
  -3  -3  -2 282126. 9152.33   7
  -3  -3  -1 28090.8 2213.45   1
  -3  -3  -1 30806.6 2140.70  12
  -3  -3  -1 32880.2 2527.15   2
  -3  -3  -1 29928.9 2610.78   9
  -3  -3  -1 30902.6 2267.68   7
  -3  -3  -1 30050.6 1790.36   4
  -3  -3  -1 28572.6 1490.89   6
  -3  -3   0 10687.1 1269.16  12
  -3  -3   0 9442.35 1291.27   7
  -3  -3   0 8455.05 1306.14   9
  -3  -3   0 9034.72 821.458   6
  -3  -3   0 9522.90 1180.41   1
  -3  -3   0 9942.25 1116.52   4
  -3  -3   1 178258. 6883.39  12
  -3  -3   1 178333. 5761.50   6
  -3  -3   1 177135. 6946.03   9
  -3  -3   1 171285. 6352.55   1
  -3  -3   1 169366. 6520.60   4
  -3  -3   2 130609. 4781.27   6
  -3  -3   2 136046. 5859.00  12
  -3  -3   2 127347. 5589.46   4
  -3  -3   2 126820. 5416.31   9
  -3  -3   2 131903. 5124.83   1
  -3  -3   2 127162. 5400.93  11
  -3  -3   3 19458.6 1673.65  11
  -3  -3   3 17717.7 1521.48   1
  -3  -3   3 17820.4 1607.27   9
  -3  -3   3 17804.6 1911.21   4
  -3  -3   3 18346.4 1972.85  12
  -3  -3   4 129346. 5047.02  11
  -3  -3   4 123176. 4926.21   9
  -3  -3   4 138926. 6432.09  12
  -3  -3   4 123050. 6065.34   4
  -3  -3   4 131410. 5146.56   1
  -3  -3   4 135718. 6360.10   3
  -3  -3   5 5319.58 1165.36   3
  -3  -3   5 6784.77 833.919  11
  -3  -3   5 5828.55 785.552   9
  -3  -3   5 6915.46 1342.36  12
  -3  -3   5 6633.71 961.927   1
  -3  -3   5 6002.75 1255.71   4
  -3  -3   6 4053.80 589.487  11
  -3  -3   6 4581.49 1186.42   4
  -3  -3   6 2951.34 706.577   1
  -3  -3   6 3079.38 929.896   3
  -3  -3   6 4153.23 1071.18  12
  -3  -3   7 196805. 9185.87  12
  -3  -3   7 186655. 8405.50   3
  -3  -3   7 202528. 6041.76  11
  -3  -3   7 195516. 9068.00   4
  -3  -3   8 46413.8 4133.43   4
  -3  -3   8 49448.5 4308.57  12
  -3  -3   8 52299.4 1881.70  11
  -3  -3   9 3685.46 1221.85   4
  -3  -3   9 4497.32 1384.96  12
  -3  -3  10 73786.7 5845.62  12
  -3  -3  10 81496.1 5937.71   4
  -3  -3  11 14163.9 2648.87  12
  -3  -3  11 12998.0 2424.54   4
  -3  -3  12 13304.2 2513.27   4
  -3  -3  12 17432.8 3006.90  12
  -3  -3  13 69555.8 6066.04   4
  -3  -3  13 56944.2 5710.08  12
  -3  -3  14 68569.7 6230.82   4
  -3  -3  14 68514.4 6495.13  12
  -3  -3  15 13517.1 2808.27   4
  -3  -3  15 15559.3 3255.16  12
  -3  -3  16 94312.6 8179.75  12
  -3  -3  16 75060.3 7014.11   4
  -3  -3  17 16550.9 3341.46   4
  -3  -3  17 14716.9 3312.09  12
  -3  -2 -16 5374.28 1702.67   9
  -3  -2 -15 46284.3 4785.38   9
  -3  -2 -14 102368. 7207.39   9
  -3  -2 -13 4561.69 1524.50   9
  -3  -2 -12 63704.0 5344.96   9
  -3  -2 -11 96120.1 6529.52   9
  -3  -2 -10 500.300 719.423   9
  -3  -2 -10 1969.47 992.988   2
  -3  -2  -9 67224.7 5128.38   9
  -3  -2  -9 77070.6 5445.68   2
  -3  -2  -9 62488.3 3853.93   8
  -3  -2  -8 151613. 7981.32   9
  -3  -2  -8 153050. 6462.47   8
  -3  -2  -8 157710. 7981.63   2
  -3  -2  -7 4662.19 766.152   4
  -3  -2  -7 6468.08 928.614   7
  -3  -2  -7 6626.04 926.474  12
  -3  -2  -7 6855.56 1110.78   8
  -3  -2  -7 5744.00 1307.52   2
  -3  -2  -6 126578. 4822.22   4
  -3  -2  -6 131722. 6595.67   2
  -3  -2  -6 135811. 5006.75  12
  -3  -2  -6 130409. 5088.24   7
  -3  -2  -6 127098. 5436.51   8
  -3  -2  -5 149243. 6931.08   2
  -3  -2  -5 149920. 5878.73   8
  -3  -2  -5 147533. 5601.53   7
  -3  -2  -5 158447. 5369.97  12
  -3  -2  -5 152149. 5228.76   4
  -3  -2  -4 1028.97 309.997  12
  -3  -2  -4 614.333 467.505   2
  -3  -2  -4 1211.37 453.713   8
  -3  -2  -4 1318.59 418.211   7
  -3  -2  -3 91760.9 3875.12   6
  -3  -2  -3 93795.6 4170.40   7
  -3  -2  -3 101076. 4345.88   8
  -3  -2  -2 48971.6 2229.15   4
  -3  -2  -2 47542.0 2372.89   6
  -3  -2  -2 47904.0 2277.10  12
  -3  -2  -2 44766.4 3038.20   2
  -3  -2  -2 49564.6 2774.73   7
  -3  -2  -2 49950.1 2777.63   8
  -3  -2  -1 36684.9 2046.48  12
  -3  -2  -1 37807.0 1995.41   6
  -3  -2  -1 34125.5 2340.42   7
  -3  -2  -1 37989.6 2039.38   4
  -3  -2  -1 38711.6 2413.72   8
  -3  -2   0 181097. 6264.56   1
  -3  -2   0 196102. 6078.85   6
  -3  -2   0 175456. 6316.77  12
  -3  -2   0 189045. 7226.55   9
  -3  -2   0 183215. 6317.98   4
  -3  -2   0 181396. 6857.66   7
  -3  -2   1 195206. 7159.28  11
  -3  -2   1 197190. 6898.30  12
  -3  -2   1 183275. 7054.23   9
  -3  -2   1 194390. 6313.42   1
  -3  -2   1 190483. 6310.42   6
  -3  -2   1 187960. 7252.68   7
  -3  -2   1 200185. 6860.06   4
  -3  -2   2 4715.42 796.738  11
  -3  -2   2 4187.63 598.062   1
  -3  -2   2 3098.94 559.035   6
  -3  -2   2 3225.31 733.430  12
  -3  -2   2 2662.84 673.898   4
  -3  -2   2 3351.10 681.076   9
  -3  -2   2 3347.85 770.118   7
  -3  -2   3 167008. 5748.06   6
  -3  -2   3 145737. 6196.85   4
  -3  -2   3 148655. 5476.98   9
  -3  -2   3 138451. 6358.04   3
  -3  -2   3 167470. 5829.16  11
  -3  -2   3 143790. 6272.64  12
  -3  -2   3 145495. 5082.72   1
  -3  -2   4 278994. 8707.07  11
  -3  -2   4 266448. 8256.50   9
  -3  -2   4 277386. 9955.91   3
  -3  -2   4 269857. 8274.02   1
  -3  -2   4 258034. 9869.28  12
  -3  -2   4 275862. 9887.87   4
  -3  -2   5 8561.63 953.428  11
  -3  -2   5 8272.62 1437.58  12
  -3  -2   5 6890.81 727.721   9
  -3  -2   5 7887.52 1349.10   4
  -3  -2   5 8076.80 1334.82   3
  -3  -2   6 256558. 10277.8  12
  -3  -2   6 269670. 9746.93   3
  -3  -2   6 246521. 7710.97  11
  -3  -2   7 87680.8 5648.09  12
  -3  -2   7 99058.4 3703.69  11
  -3  -2   7 103807. 5804.04   4
  -3  -2   8 487.056 621.360   4
  -3  -2   8 495.915 199.591  11
  -3  -2   8 408.123 539.388  12
  -3  -2   9 95102.7 6381.09  12
  -3  -2   9 97455.8 6096.93   4
  -3  -2  10 141335. 4472.40  11
  -3  -2  10 137479. 8189.03  12
  -3  -2  10 137559. 7825.19   4
  -3  -2  11 31078.2 3798.67  12
  -3  -2  11 28191.9 1439.12  11
  -3  -2  11 28016.2 3367.60   4
  -3  -2  12 104225. 7560.05  12
  -3  -2  12 106482. 7143.15   4
  -3  -2  13 75655.8 6136.06   4
  -3  -2  13 69593.9 6291.12  12
  -3  -2  14 1082.59 1019.19  12
  -3  -2  14 236.362 570.775   4
  -3  -2  15 47860.0 5491.70  12
  -3  -2  15 47488.1 5132.67   4
  -3  -2  16 43683.2 5388.36  12
  -3  -2  16 39009.0 4840.63   4
  -3  -2  17 9805.31 2637.69   4
  -3  -2  17 14234.2 3206.11  12
  -3  -2  18 19066.2 3798.49  12
  -3  -2  18 22225.0 3906.93   4
  -3  -1 -15 43141.8 4493.11   9
  -3  -1 -14 24976.9 3328.41   9
  -3  -1 -13 2177.12 1104.83   9
  -3  -1 -11 68997.1 5815.95   2
  -3  -1 -11 125725. 5951.30   7
  -3  -1 -10 3105.87 1162.05   2
  -3  -1 -10 3970.53 1092.86   8
  -3  -1 -10 3535.36 935.541   7
  -3  -1  -9 247838. 10028.1   8
  -3  -1  -9 281414. 11451.2   2
  -3  -1  -8 58384.3 2920.60  12
  -3  -1  -8 54603.0 3726.30   8
  -3  -1  -8 57770.8 4282.33   2
  -3  -1  -7 30183.8 2382.90   4
  -3  -1  -7 27053.3 2748.28   2
  -3  -1  -7 32308.5 1864.84  12
  -3  -1  -7 31290.5 2609.59   8
  -3  -1  -6 212377. 7780.33   4
  -3  -1  -6 214394. 8883.11   2
  -3  -1  -6 230385. 6772.77  12
  -3  -1  -6 212567. 8222.67   8
  -3  -1  -5 101727. 4877.69   8
  -3  -1  -5 103784. 3441.93  12
  -3  -1  -5 109747. 4570.31   4
  -3  -1  -5 109946. 5427.15   2
  -3  -1  -4 4375.87 962.811   2
  -3  -1  -4 5956.75 928.618   6
  -3  -1  -4 5033.78 891.627   8
  -3  -1  -3 364098. 11020.5   7
  -3  -1  -3 343172. 12093.7  10
  -3  -1  -3 355814. 11234.9   8
  -3  -1  -3 329145. 10798.3   6
  -3  -1  -3 354789. 11609.5   2
  -3  -1  -2 172498. 7413.35  10
  -3  -1  -2 178164. 6247.17   6
  -3  -1  -2 174548. 6443.29   7
  -3  -1  -2 181838. 6657.99   8
  -3  -1  -1 127738. 4250.26  12
  -3  -1  -1 149029. 5113.78   6
  -3  -1  -1 141813. 6315.11  10
  -3  -1  -1 138511. 5442.71   8
  -3  -1  -1 128166. 5218.62   5
  -3  -1  -1 130457. 5282.81   7
  -3  -1   0 234533. 7179.96  12
  -3  -1   0 214876. 8740.13  10
  -3  -1   0 239863. 7506.61   6
  -3  -1   0 226603. 7488.22   4
  -3  -1   0 224173. 7957.36   7
  -3  -1   0 241479. 8178.31  11
  -3  -1   1 33698.8 2227.86  11
  -3  -1   1 29029.2 1858.55   6
  -3  -1   1 30568.8 2020.15   4
  -3  -1   1 28944.0 2530.03  10
  -3  -1   1 30570.5 2218.39   7
  -3  -1   1 28211.2 2114.30  13
  -3  -1   1 31817.6 1500.88   1
  -3  -1   1 28614.2 1928.84  12
  -3  -1   2 723.605 358.527   7
  -3  -1   2 1672.48 438.090   6
  -3  -1   2 694.675 296.815  11
  -3  -1   2 1054.80 531.977  10
  -3  -1   2 1270.59 408.834   4
  -3  -1   2 1032.22 441.046   3
  -3  -1   2 655.449 191.673   1
  -3  -1   2 150.693 181.996  12
  -3  -1   3 386927. 10385.8   1
  -3  -1   3 381386. 12395.8   7
  -3  -1   3 376243. 12888.7  10
  -3  -1   3 385585. 11639.6   6
  -3  -1   3 387660. 12174.0   4
  -3  -1   3 385031. 12427.6   3
  -3  -1   3 386770. 11600.2  11
  -3  -1   3 383471. 12412.9  12
  -3  -1   4 38079.4 2855.67  12
  -3  -1   4 40925.9 2764.10   4
  -3  -1   4 35320.4 2618.97   3
  -3  -1   5 8837.47 1446.91  12
  -3  -1   5 9063.24 1371.25  10
  -3  -1   5 8918.17 694.122   9
  -3  -1   5 10296.9 1436.56   4
  -3  -1   6 203420. 8668.01  12
  -3  -1   6 201799. 8089.47   4
  -3  -1   6 188523. 5160.75   9
  -3  -1   6 187149. 7774.42  10
  -3  -1   7 204282. 8247.44  10
  -3  -1   7 201446. 9263.71  12
  -3  -1   7 216643. 8903.13   4
  -3  -1   8 22883.7 2789.75  12
  -3  -1   8 22253.7 2213.33  10
  -3  -1   8 26624.0 2772.74   4
  -3  -1   9 223740. 10608.4  12
  -3  -1   9 219971. 8776.08  10
  -3  -1   9 248365. 10258.5   4
  -3  -1  10 79366.9 4492.72  10
  -3  -1  10 94175.9 6448.61  12
  -3  -1  10 81254.8 3644.90  11
  -3  -1  10 77567.2 5386.83   4
  -3  -1  11 21491.0 1607.52  11
  -3  -1  11 21237.3 2101.42  10
  -3  -1  11 18734.2 2687.97   4
  -3  -1  11 23454.8 3254.39  12
  -3  -1  12 133518. 5029.28  11
  -3  -1  12 125375. 8359.38  12
  -3  -1  12 122050. 7579.52   4
  -3  -1  13 56710.0 2942.93  11
  -3  -1  13 53974.6 5466.00  12
  -3  -1  13 51018.7 4872.02   4
  -3  -1  14 3266.75 1316.91   4
  -3  -1  14 6547.50 1973.69  12
  -3  -1  15 119309. 8847.07  12
  -3  -1  15 118707. 8182.76   4
  -3  -1  16 32036.1 4200.44   4
  -3  -1  16 24869.2 4025.55  12
  -3  -1  17 18955.7 3367.06   4
  -3  -1  17 17180.2 3478.77  12
  -3  -1  18 52395.3 5866.29   4
  -3  -1  18 63212.1 6791.14  12
  -3   0 -15 76883.3 5959.99   9
  -3   0 -12 99713.4 6061.62   7
  -3   0 -11 6673.69 1435.00   7
  -3   0 -11 2126.67 824.819   2
  -3   0 -10 26353.0 2868.92   8
  -3   0 -10 24212.5 2905.32   2
  -3   0  -9 132340. 6932.37   2
  -3   0  -9 122847. 6615.16   8
  -3   0  -8 48378.7 2615.82  12
  -3   0  -8 52611.0 3914.77   2
  -3   0  -7 65833.7 4218.81   2
  -3   0  -7 64471.1 4188.58   8
  -3   0  -7 67784.3 2902.58  12
  -3   0  -6 172637. 7343.74   2
  -3   0  -6 171485. 5343.76  12
  -3   0  -6 160488. 7053.35  10
  -3   0  -5 88539.3 4752.06  10
  -3   0  -5 98282.5 4907.37   8
  -3   0  -5 94221.2 4779.42   2
  -3   0  -4 280533. 9583.57   6
  -3   0  -4 278416. 9580.67   2
  -3   0  -4 284523. 9764.13   8
  -3   0  -4 257624. 9772.05  10
  -3   0  -4 261578. 8808.04   5
  -3   0  -3 154189. 6862.94  10
  -3   0  -3 172057. 6566.38   6
  -3   0  -3 176665. 6771.25   8
  -3   0  -3 168039. 5992.46   5
  -3   0  -2 136019. 5627.93   8
  -3   0  -2 134526. 5358.27   6
  -3   0  -2 125579. 5896.57  10
  -3   0  -2 131398. 4928.86   5
  -3   0  -1 39490.2 2500.58  11
  -3   0  -1 35114.4 2425.90   8
  -3   0  -1 34383.3 2204.33   6
  -3   0   0 412445. 13766.9  10
  -3   0   0 441125. 12954.8  11
  -3   0   0 432117. 13092.1   8
  -3   0   0 420774. 12566.9   6
  -3   0   0 405339. 12580.1   3
  -3   0   0 394679. 12776.6  13
  -3   0   0 439292. 12995.4   7
  -3   0   0 430336. 11677.7  12
  -3   0   1 15361.9 1295.86  12
  -3   0   1 16929.9 1486.40  13
  -3   0   1 16513.6 1846.91  10
  -3   0   1 16963.9 1512.99   3
  -3   0   1 18465.0 1625.82   7
  -3   0   1 12205.2 1233.28   6
  -3   0   2 157475. 5563.45   6
  -3   0   2 142119. 5550.20   4
  -3   0   2 140741. 6353.58  10
  -3   0   2 141925. 5380.13  13
  -3   0   2 153315. 5882.44   7
  -3   0   2 150252. 5768.58   3
  -3   0   2 135478. 5548.61  12
  -3   0   3 207152. 8482.24  10
  -3   0   3 217532. 8232.74  12
  -3   0   3 237324. 8079.18   4
  -3   0   3 240724. 7804.49   6
  -3   0   3 236764. 8225.84   7
  -3   0   4 113679. 5519.68  10
  -3   0   4 117219. 5603.66  12
  -3   0   4 118710. 5232.87   4
  -3   0   4 124496. 5329.49   7
  -3   0   4 122246. 4983.00   6
  -3   0   5 102634. 4851.46   4
  -3   0   5 88455.0 4701.73  10
  -3   0   5 93273.4 5135.96  12
  -3   0   6 142617. 6349.38  10
  -3   0   6 148767. 7235.53  12
  -3   0   6 157128. 6688.41   4
  -3   0   7 18537.6 1920.44  10
  -3   0   7 25148.5 2760.04  12
  -3   0   7 24388.3 2366.21   4
  -3   0   8 117416. 5978.26   4
  -3   0   8 108629. 6487.03  12
  -3   0   8 101668. 5001.48  10
  -3   0   9 189433. 8472.76   4
  -3   0   9 190531. 9374.93  12
  -3   0   9 173280. 7039.48  10
  -3   0  10 22550.4 2649.20   4
  -3   0  10 17876.3 1735.85  11
  -3   0  10 21042.5 1910.54  10
  -3   0  10 21669.2 3010.28  12
  -3   0  11 82572.0 5661.84   4
  -3   0  11 85125.0 4096.03  10
  -3   0  11 97658.0 4396.67  11
  -3   0  11 86887.0 6458.35  12
  -3   0  12 174152. 9144.14   4
  -3   0  12 182674. 6947.78  11
  -3   0  12 189114. 10339.0  12
  -3   0  13 29128.0 2315.79  11
  -3   0  13 33754.2 3783.58   4
  -3   0  13 32591.7 4122.30  12
  -3   0  14 60401.8 5264.14   4
  -3   0  14 53397.0 3345.30  11
  -3   0  14 58212.9 5752.31  12
  -3   0  15 132375. 8492.09   4
  -3   0  15 131524. 9265.88  12
  -3   0  16 19608.4 3216.50   4
  -3   0  16 18004.9 3404.41  12
  -3   0  17 47155.9 5200.19   4
  -3   0  17 49848.3 5849.46  12
  -3   0  18 74307.8 6811.76   4
  -3   0  18 81005.2 7677.32  12
  -3   0  19 11761.9 2567.77   4
  -3   1 -14 1747.96 842.645   7
  -3   1 -13 102148. 6752.57   7
  -3   1 -12 60963.0 4925.20   7
  -3   1 -11 1059.50 716.700   7
  -3   1 -11 938.453 753.069   8
  -3   1 -11-250.797 846.002   2
  -3   1 -10 133231. 7128.25   2
  -3   1 -10 128459. 7316.41   8
  -3   1  -9 104160. 5882.73   2
  -3   1  -9 112399. 6478.11   8
  -3   1  -8 258.986 555.284   2
  -3   1  -8 1198.15 668.947   8
  -3   1  -7 228778. 9071.37   2
  -3   1  -7 246497. 9953.53   8
  -3   1  -6 181245. 7440.58   2
  -3   1  -6 195567. 8270.06   8
  -3   1  -5 5405.67 980.251   2
  -3   1  -5 4081.05 995.819   8
  -3   1  -5 6282.03 830.725   5
  -3   1  -4 247401. 9188.22   8
  -3   1  -4 231772. 7484.47   5
  -3   1  -3 368588. 12412.6   8
  -3   1  -3 372670. 10764.9   5
  -3   1  -2 3114.45 684.358  11
  -3   1  -2 1828.63 405.172   3
  -3   1  -2 1737.62 563.749   6
  -3   1  -2 2174.61 673.768  10
  -3   1  -2 1491.89 546.200   8
  -3   1  -2 1292.05 336.008   5
  -3   1  -1 480401. 15328.4  10
  -3   1  -1 511173. 14744.3   6
  -3   1  -1 478438. 14924.3   8
  -3   1  -1 474373. 13605.8   3
  -3   1   0 495016. 14153.0   6
  -3   1   0 445153. 14727.5  10
  -3   1   0 464815. 14414.2   8
  -3   1   0 460278. 13408.1   3
  -3   1   0 470879. 12679.2   1
  -3   1   1 143302. 5593.80   6
  -3   1   1 143533. 5898.75   8
  -3   1   1 137009. 6152.56  10
  -3   1   1 155130. 5875.36   7
  -3   1   1 144595. 4226.43   1
  -3   1   2 222892. 7190.78  13
  -3   1   2 217922. 7587.39  12
  -3   1   2 228430. 7672.07   6
  -3   1   2 221775. 8000.05   8
  -3   1   2 234006. 7917.24   7
  -3   1   3 358993. 10989.2   6
  -3   1   3 352945. 10225.5  13
  -3   1   3 361291. 11222.2   7
  -3   1   3 337330. 11274.7  12
  -3   1   4 593.625 362.534   7
  -3   1   4 1369.04 480.828   6
  -3   1   4 298.327 311.922   4
  -3   1   4 833.510 364.889  12
  -3   1   4 1933.11 609.735  10
  -3   1   5 227073. 9025.84  12
  -3   1   5 216604. 8296.76  10
  -3   1   5 234759. 8321.51   7
  -3   1   5 236015. 8441.87   4
  -3   1   6 278876. 9860.72  10
  -3   1   6 271902. 10958.1  12
  -3   1   7 2996.11 423.018   9
  -3   1   7 2160.39 598.082  10
  -3   1   7 2566.98 780.081   4
  -3   1   8 163361. 5021.80   9
  -3   1   8 173341. 7440.68   4
  -3   1   9 133306. 7657.99  12
  -3   1   9 144272. 6976.27   4
  -3   1  10-534.608 547.319   4
  -3   1  10-299.354 387.790  11
  -3   1  11 158968. 6676.99  11
  -3   1  11 146704. 8740.66  12
  -3   1  11 150677. 7839.90   4
  -3   1  12 148695. 6338.35  11
  -3   1  12 139793. 7702.39   4
  -3   1  13 1473.28 1062.54  12
  -3   1  13 802.286 450.753  11
  -3   1  13 246.047 616.853   4
  -3   1  14 163351. 7151.61  11
  -3   1  14 156730. 8914.20   4
  -3   1  14 166669. 10215.3  12
  -3   1  15 71984.1 4449.51  11
  -3   1  15 76625.2 6058.76   4
  -3   1  15 70256.9 6574.90  12
  -3   1  16 1112.58 1121.70  12
  -3   1  16 1000.80 964.938   4
  -3   1  17 91335.8 7943.95  12
  -3   1  17 85612.6 6994.78   4
  -3   1  18 49458.7 5377.07   4
  -3   1  18 53624.1 6186.62  12
  -3   1  19-1401.47 1194.57   4
  -3   2 -15 29984.7 3879.23   7
  -3   2 -14 4543.13 1444.68   7
  -3   2 -13 92610.6 6803.48   7
  -3   2 -12 79411.7 6055.72   7
  -3   2 -11 15222.2 2534.42   8
  -3   2 -10 123296. 6602.63   2
  -3   2 -10 117332. 7299.42   8
  -3   2  -9 86917.2 5112.00   2
  -3   2  -9 93950.2 6148.50   8
  -3   2  -8 58442.1 3818.75   2
  -3   2  -8 56816.1 4551.15   8
  -3   2  -7 177200. 8377.15   8
  -3   2  -7 165369. 6990.44   2
  -3   2  -6 171447. 6886.63   2
  -3   2  -6 179199. 8260.69   8
  -3   2  -5 33672.1 2384.84   2
  -3   2  -5 32044.5 1309.02   3
  -3   2  -5 35047.5 3102.53   8
  -3   2  -4 328182. 11936.8   8
  -3   2  -4 327578. 9265.43   5
  -3   2  -3 154844. 6099.28   1
  -3   2  -3 163498. 7065.46   8
  -3   2  -3 156675. 4842.30   5
  -3   2  -2 70648.2 4165.95   8
  -3   2  -2 71838.0 3436.59   1
  -3   2  -2 76699.9 2696.77   5
  -3   2  -1 332763. 9998.15   1
  -3   2  -1 335829. 11426.7   8
  -3   2   0 228833. 8128.11   6
  -3   2   0 220464. 8360.82   8
  -3   2   0 222123. 6946.71   1
  -3   2   1 111966. 4820.07   6
  -3   2   1 104311. 4956.47   8
  -3   2   1 104033. 3723.00   1
  -3   2   2 468866. 12634.9   1
  -3   2   2 476753. 14378.9   8
  -3   2   3 181593. 6752.16   7
  -3   2   3 172703. 6659.37   6
  -3   2   3 178265. 6930.02   8
  -3   2   4 81774.4 4012.12   7
  -3   2   4 78551.1 2980.06  13
  -3   2   5 437036. 13582.5   7
  -3   2   5 444123. 14814.8  12
  -3   2   5 433430. 13750.8   4
  -3   2   6 24522.7 1619.00   9
  -3   2   6 18808.0 1938.72   4
  -3   2   6 22569.7 2517.91  12
  -3   2   7 72465.5 4185.54   4
  -3   2   7 73348.4 3179.71   9
  -3   2   7 63206.1 4646.90  12
  -3   2   8 179354. 8767.52  12
  -3   2   8 179947. 6146.12   9
  -3   2   8 178999. 7667.16   4
  -3   2   9 124835. 6332.10   4
  -3   2   9 127342. 4797.00   9
  -3   2   9 134751. 7625.38  12
  -3   2  10 66887.1 4505.42   4
  -3   2  10 56674.5 3989.37  11
  -3   2  10 67790.8 5350.38  12
  -3   2  11 216144. 9588.56   4
  -3   2  11 232462. 9126.38  11
  -3   2  12 39057.1 3166.28  11
  -3   2  12 33522.9 4056.88  12
  -3   2  12 41684.6 3828.27   4
  -3   2  13 32806.6 2914.97  11
  -3   2  13 30679.1 3993.00  12
  -3   2  13 22466.8 2929.32   4
  -3   2  14 108912. 8197.88  12
  -3   2  14 130680. 6508.39  11
  -3   2  14 115881. 7335.78   4
  -3   2  15 49944.2 3872.25  11
  -3   2  15 47285.4 5349.53  12
  -3   2  15 38191.4 4242.28   4
  -3   2  16 14086.8 2062.95  11
  -3   2  16 15517.0 2733.06   4
  -3   2  16 18046.2 3349.76  12
  -3   2  17 76936.2 6427.10   4
  -3   2  17 83164.7 7604.57  12
  -3   2  18 42940.4 5547.10  12
  -3   2  18 35155.0 4401.34   4
  -3   3 -16 26804.8 3984.73   7
  -3   3 -15 26661.2 3947.04   7
  -3   3 -14 48910.0 5190.16   7
  -3   3 -13 102485. 7550.39   7
  -3   3 -12 33832.7 4118.40   7
  -3   3 -11 98649.4 7076.21   8
  -3   3 -10 196467. 10049.1   8
  -3   3 -10 161441. 7807.39   2
  -3   3  -9 31175.0 2701.19   2
  -3   3  -9 23563.4 3145.18   8
  -3   3  -8 66495.7 3894.70   2
  -3   3  -8 57501.2 4865.53   8
  -3   3  -7 333230. 13137.4   8
  -3   3  -7 308937. 10648.5   2
  -3   3  -6 33636.8 3317.16   8
  -3   3  -6 33574.2 2403.73   2
  -3   3  -5 77913.3 3791.33   2
  -3   3  -5 83678.8 5280.91   8
  -3   3  -4 287749. 11310.0   8
  -3   3  -3 193878. 8425.50   8
  -3   3  -2 112126. 5771.26   8
  -3   3  -1 424890. 12760.2   1
  -3   3  -1 427333. 14193.4   8
  -3   3   0 118165. 5565.57   8
  -3   3   0 110170. 4459.00   1
  -3   3   1 182852. 6236.52   1
  -3   3   1 173503. 7250.25   8
  -3   3   2 460737. 13413.8   1
  -3   3   2 468417. 14745.4   8
  -3   3   3 28605.3 2359.48   8
  -3   3   4 76992.6 4139.31   8
  -3   3   4 78517.4 3958.76   7
  -3   3   5 394521. 12561.2   7
  -3   3   5 402973. 12960.2   8
  -3   3   6 97751.5 4818.39   4
  -3   3   6 92701.2 4723.63   8
  -3   3   7 360861. 12257.4   4
  -3   3   8 404378. 13649.5   4
  -3   3   9 2784.98 846.666   4
  -3   3   9 1630.27 676.583  11
  -3   3  10 98022.2 5619.01   4
  -3   3  10 104967. 5941.50  11
  -3   3  11 124940. 6812.65   4
  -3   3  11 145128. 7056.24  11
  -3   3  12 24854.9 2889.36   4
  -3   3  12 31097.7 2999.00  11
  -3   3  13 86770.3 5483.54  11
  -3   3  13 103653. 6382.41   4
  -3   3  14 114371. 6467.67  11
  -3   3  14 103036. 6723.22   4
  -3   3  15 8793.94 1720.74  11
  -3   3  15 9625.96 2012.70   4
  -3   3  16 55005.4 4532.50  11
  -3   3  16 54854.5 5046.07   4
  -3   3  17 49051.8 4368.89  11
  -3   3  17 51938.6 5111.87   5
  -3   4 -16 64875.2 6567.73   7
  -3   4 -15-1266.50 1101.51   7
  -3   4 -14 68818.9 6523.63   7
  -3   4 -13 94566.0 7567.98   7
  -3   4 -12 86.3727 736.786   7
  -3   4 -11 61989.0 5712.32   7
  -3   4 -11 63180.3 5774.96   8
  -3   4 -10 203277. 10890.7   8
  -3   4  -9-9.42759 318.396   2
  -3   4  -9 1012.42 990.199   8
  -3   4  -8 158210. 6443.32   2
  -3   4  -8 149452. 8679.01   8
  -3   4  -7 269363. 9283.78   2
  -3   4  -7 283232. 12352.7   8
  -3   4  -6 153.087 268.566   2
  -3   4  -6 1374.27 737.045   8
  -3   4  -5 221766. 7529.11   2
  -3   4  -5 228258. 10205.0   8
  -3   4  -4 291069. 11748.8   8
  -3   4  -3 1481.08 768.023   8
  -3   4  -2 169211. 7845.24   8
  -3   4  -1 231047. 6682.06   5
  -3   4  -1 230471. 9365.72   8
  -3   4   0 1389.17 633.659   8
  -3   4   1 175869. 7479.63   8
  -3   4   2 214310. 8430.17   8
  -3   4   3 1127.16 564.028   8
  -3   4   4 368117. 12355.0   8
  -3   4   5 226166. 8555.76   8
  -3   4   6 4245.46 971.811   4
  -3   4   6 3063.70 768.911   8
  -3   4   7 131368. 6054.95   8
  -3   4   7 146986. 6390.78   4
  -3   4   8 208775. 8147.68   4
  -3   4   8 173535. 7537.97   8
  -3   4   9-524.242 734.660  11
  -3   4   9 632.644 578.186   4
  -3   4   9 34.5903 311.940   8
  -3   4  10 318482. 11914.0   4
  -3   4  10 318507. 12624.2  11
  -3   4  11 229053. 9878.00  11
  -3   4  11 200459. 9104.60   4
  -3   4  12 3189.20 1098.77   4
  -3   4  12 5241.91 1343.21  11
  -3   4  13 114956. 6703.59  11
  -3   4  13 104840. 6468.27   4
  -3   4  14 114517. 6970.88   4
  -3   4  14 105626. 7157.85   5
  -3   4  14 116671. 6918.53  11
  -3   4  15 3775.95 1353.48   4
  -3   4  15 3672.19 1319.22   5
  -3   4  15 1648.89 873.126  11
  -3   4  16 90670.4 6261.17  11
  -3   4  16 82834.6 6627.38   5
  -3   4  17 80210.4 6602.45   5
  -3   4  17 77514.6 5927.71  11
  -3   4  18 4334.08 1457.39  11
  -3   5 -15 5577.85 1724.15   7
  -3   5 -14 55959.9 6147.16   7
  -3   5 -13 28394.2 4291.23   7
  -3   5 -12 15579.6 3086.40   7
  -3   5 -11 128790. 8990.97   7
  -3   5 -10 50195.0 5214.40   8
  -3   5  -9 15520.9 2800.19   8
  -3   5  -8 138898. 5776.04   2
  -3   5  -8 150000. 8882.09   8
  -3   5  -7 92072.3 4067.30   2
  -3   5  -7 87589.1 6485.58   8
  -3   5  -6 22977.9 1679.25   2
  -3   5  -6 26692.6 3307.55   8
  -3   5  -5 250926. 11382.5   8
  -3   5  -5 248769. 7874.50   2
  -3   5  -4 109957. 6648.11   8
  -3   5  -3 54885.3 4386.29   8
  -3   5  -2 331839. 12827.5   8
  -3   5  -1 140455. 7160.72   8
  -3   5  -1 146028. 4726.58   5
  -3   5   0 30075.6 2872.18   8
  -3   5   0 28050.6 1739.69   5
  -3   5   1 289387. 9181.27   5
  -3   5   1 283922. 10885.2   8
  -3   5   2 165217. 7301.92   8
  -3   5   2 164485. 6281.05   5
  -3   5   3 45281.7 3305.38   8
  -3   5   3 47056.0 2982.45   5
  -3   5   4 177763. 7470.31   8
  -3   5   4 184704. 7362.77   5
  -3   5   5 42342.5 3062.17   8
  -3   5   5 43312.9 3191.11   5
  -3   5   6 21850.6 2126.48   8
  -3   5   6 19771.2 2221.35   5
  -3   5   7 211823. 8281.30   8
  -3   5   7 224553. 9258.10   5
  -3   5   7 213474. 8562.12   4
  -3   5   8 56579.5 3559.20   8
  -3   5   8 54688.0 4133.87   5
  -3   5   8 60065.8 3864.59   4
  -3   5   8 45337.4 4158.16  11
  -3   5   9 25607.5 3032.52  11
  -3   5   9 20995.8 2133.88   8
  -3   5   9 24261.5 2457.10   4
  -3   5   9 22339.2 2653.69   5
  -3   5  10 83450.4 5664.78  11
  -3   5  10 83391.3 4934.91   4
  -3   5  10 71199.5 4209.67   8
  -3   5  10 71753.5 5244.23   5
  -3   5  11 77343.4 5421.14  11
  -3   5  11 70583.9 5301.81   5
  -3   5  11 61126.2 4397.22   4
  -3   5  12 50339.7 4430.86  11
  -3   5  12 47164.0 3906.53   4
  -3   5  12 50314.0 4534.49   5
  -3   5  13 114290. 6674.92   4
  -3   5  13 120737. 7616.52   5
  -3   5  13 117879. 7275.62  11
  -3   5  14 44712.2 4290.03  11
  -3   5  14 39754.7 4340.20   5
  -3   5  15 14057.4 2510.44  11
  -3   5  15 17701.9 2979.77   5
  -3   5  16 87336.8 6414.49  11
  -3   5  16 69583.7 6270.17   5
  -3   5  17 18829.5 3018.66  11
  -3   6 -14 109407. 9130.72   7
  -3   6 -13 26233.5 4229.53   7
  -3   6 -12 14779.6 3124.08   7
  -3   6 -11 106897. 8489.15   7
  -3   6 -10 14661.0 2935.32   8
  -3   6 -10 13032.7 2819.65   7
  -3   6  -9 46270.1 5089.82   8
  -3   6  -8 181750. 10466.8   8
  -3   6  -7 18021.5 2971.14   8
  -3   6  -6 53627.9 4993.72   8
  -3   6  -5 199632. 6183.92   2
  -3   6  -5 201896. 10298.1   8
  -3   6  -4 13717.2 2293.77   8
  -3   6  -3 90553.9 6119.66   8
  -3   6  -2 270124. 11555.9   8
  -3   6  -1 40535.4 2102.64   5
  -3   6  -1 37057.4 3542.62   8
  -3   6   0 152413. 5653.92   5
  -3   6   0 161788. 7814.60   8
  -3   6   1 233150. 9769.34   8
  -3   6   1 233092. 8076.12   5
  -3   6   2 12344.7 1457.35   5
  -3   6   2 12711.9 1826.89   8
  -3   6   3 70243.0 4394.03   8
  -3   6   3 66535.6 3894.80   5
  -3   6   4 244552. 9503.90   8
  -3   6   4 243727. 9339.90   5
  -3   6   5 16481.2 1988.98   5
  -3   6   5 13031.8 1706.15   8
  -3   6   6 63249.2 3902.56   8
  -3   6   6 67427.6 4445.62   5
  -3   6   7 150441. 6666.82   4
  -3   6   7 130403. 6029.67   8
  -3   6   7 147162. 7222.23   5
  -3   6   8 10705.3 2108.89  11
  -3   6   8 14891.7 1877.72   4
  -3   6   8 12049.7 1529.98   8
  -3   6   8 13285.2 2091.56   5
  -3   6   9 80948.1 4849.73   4
  -3   6   9 80885.0 5589.76   5
  -3   6   9 87509.5 6088.53  11
  -3   6  10 137236. 7841.42  11
  -3   6  10 118731. 7223.95   5
  -3   6  10 130202. 6533.56   4
  -3   6  11 1798.28 782.023   4
  -3   6  11 4736.25 1523.26  11
  -3   6  11 3686.12 1396.75   5
  -3   6  12 48815.8 4622.10  11
  -3   6  12 45397.4 4509.45   5
  -3   6  13 116247. 7565.42  11
  -3   6  13 113125. 7626.88   5
  -3   6  14 2649.91 1324.02  11
  -3   6  14 2519.31 1284.57   5
  -3   6  15 42771.3 4609.09  11
  -3   6  15 40944.8 4685.36   5
  -3   6  16 83564.2 6709.97  11
  -3   7 -12 60851.3 6732.53   7
  -3   7 -11 71268.3 7129.68   7
  -3   7 -10 897.696 945.745   7
  -3   7  -9 87136.1 7606.11   7
  -3   7  -9 98958.5 7868.26   8
  -3   7  -8 76389.5 6712.12   8
  -3   7  -7 3240.44 1302.93   8
  -3   7  -6 103486. 7506.62   8
  -3   7  -5 166145. 9572.31   8
  -3   7  -4 224.820 612.242   8
  -3   7  -3 168515. 9201.54   8
  -3   7  -2 157551. 8566.43   8
  -3   7  -1 7454.10 955.424   5
  -3   7  -1 6847.64 1559.12   8
  -3   7   0 183474. 6677.26   5
  -3   7   0 169159. 8618.54   8
  -3   7   1 148755. 6085.16   5
  -3   7   1 141916. 7490.07   8
  -3   7   2-178.326 614.776   8
  -3   7   2 482.126 417.990   5
  -3   7   3 149736. 7167.83   8
  -3   7   3 139126. 6509.29   5
  -3   7   4 92576.4 5282.94   5
  -3   7   4 104252. 5546.10   8
  -3   7   5 866.818 562.983   5
  -3   7   5-199.554 1058.91  11
  -3   7   5 1431.12 615.946   8
  -3   7   6 145832. 8385.53  11
  -3   7   6 148264. 7436.13   5
  -3   7   6 143780. 6526.98   8
  -3   7   7 99793.2 6064.97   5
  -3   7   7 102775. 6835.99  11
  -3   7   7 96650.4 5391.42   4
  -3   7   8 8121.29 1913.15  11
  -3   7   8 7840.73 1433.19   4
  -3   7   8 8361.59 1794.16   5
  -3   7   9 78923.4 4785.13   4
  -3   7   9 88247.4 6256.09  11
  -3   7   9 70063.3 5403.57   5
  -3   7  10 73031.0 5692.26   5
  -3   7  10 80542.8 6092.57  11
  -3   7  11 1329.56 993.189   5
  -3   7  11 952.108 971.297  11
  -3   7  12 60335.0 5466.73   5
  -3   7  12 66580.2 5720.74  11
  -3   7  13 48159.2 4974.58   5
  -3   7  13 47512.2 4931.34  11
  -3   7  14-342.913 705.381  11
  -3   8 -11 3883.30 1911.04   7
  -3   8 -10 17574.6 3630.66   7
  -3   8  -9 62940.9 6651.98   7
  -3   8  -8 33618.1 4704.60   7
  -3   8  -7 16648.1 3133.10   8
  -3   8  -6 137391. 9199.48   8
  -3   8  -5 27672.7 3807.79   8
  -3   8  -4 21350.5 3231.29   8
  -3   8  -3 71263.7 5883.52   8
  -3   8  -2 29996.6 3594.63   8
  -3   8  -1 3196.08 1254.64   8
  -3   8   0 95800.7 4641.87   5
  -3   8   0 107368. 6677.38   8
  -3   8   1 35270.9 2770.49   5
  -3   8   1 36648.7 3613.48   8
  -3   8   2 24217.4 2398.68   5
  -3   8   2 27388.8 2992.41   8
  -3   8   3 120579. 6450.84   8
  -3   8   3 118973. 6022.30   5
  -3   8   4 22455.6 3181.29  11
  -3   8   4 27260.5 2774.60   5
  -3   8   4 27960.6 2789.84   8
  -3   8   5 15724.4 2675.16  11
  -3   8   5 21552.5 2574.29   5
  -3   8   6 94436.4 6580.50  11
  -3   8   6 81092.9 5532.89   5
  -3   8   7 24275.5 3267.72  11
  -3   8   7 19979.5 2688.28   5
  -3   8   8 21152.5 3130.54  11
  -3   8   8 18759.9 2712.04   5
  -3   8   9 177188. 9790.64  11
  -3   8   9 163975. 9112.51   5
  -3   8  10 12381.2 2524.34  11
  -3   8  10 13486.9 2460.90   5
  -3   8  11 20828.9 3282.85  11
  -3   8  11 20449.7 3168.29   5
  -3   8  12 83394.2 6828.86  11
  -3   8  12 83489.4 6721.95   5
  -3   9  -9 93351.8 8558.98   7
  -3   9  -8 1497.86 1036.70   7
  -3   9  -7 46388.1 5626.46   7
  -3   9  -6 89751.5 7849.91   7
  -3   9  -5 1471.22 1012.74   8
  -3   9  -5 787.039 1044.73   7
  -3   9  -4 48075.9 5138.61   8
  -3   9  -3 119393. 8107.64   8
  -3   9  -2 3163.25 1372.38   8
  -3   9  -1 65355.5 5347.07   8
  -3   9  -1 32767.0 3830.97  11
  -3   9   0 54495.4 4769.66   8
  -3   9   0 39780.3 4160.56  11
  -3   9   1 8227.22 1938.69  11
  -3   9   1 9231.25 1942.57   8
  -3   9   2 30107.5 3687.62  11
  -3   9   2 32700.9 2979.75   5
  -3   9   3 46777.7 4630.32  11
  -3   9   3 52771.4 4021.84   5
  -3   9   4 3986.54 1102.46   5
  -3   9   4 4287.29 1553.36  11
  -3   9   5 33108.5 3413.13   5
  -3   9   5 40503.2 4283.86  11
  -3   9   6 92855.4 6807.27  11
  -3   9   6 81960.3 5804.76   5
  -3   9   7 672.296 906.918  11
  -3   9   7 1598.25 805.886   5
  -3   9   8 30581.9 3911.81  11
  -3   9   8 21232.7 3021.89   5
  -3   9   9 59758.7 5605.68  11
  -3   9   9 58637.7 5337.70   5
  -3   9  10 7484.27 1952.92  11
  -3   9  10 12158.2 2504.12   5
  -3   9  11 50768.8 5218.63   5
  -3  10  -7 66908.5 7166.29   7
  -3  10  -6 23979.9 4117.99   7
  -3  10  -5 2153.91 1284.07   7
  -3  10  -4 71274.7 6909.24   7
  -3  10  -3 26668.1 4063.87   7
  -3  10  -2 4324.75 1438.71  11
  -3  10  -2 4392.47 1703.36   7
  -3  10  -1 77610.2 6759.78   7
  -3  10  -1 75964.7 5842.69  11
  -3  10   0 22438.0 3158.74  11
  -3  10   1 5862.86 1708.38  11
  -3  10   2 65354.8 5552.72  11
  -3  10   3 26503.7 3571.87  11
  -3  10   4 6287.78 1724.73  11
  -3  10   5 65726.7 5725.39  11
  -3  10   5 57417.1 4833.21   5
  -3  10   6 19424.5 3175.32  11
  -3  10   6 24764.5 3220.86   5
  -3  10   7 2584.03 1350.58  11
  -3  10   7 2764.16 1190.49   5
  -3  10   8 69231.2 5873.07   5
  -3  10   9 17424.9 2955.11   5
  -3  11  -4 39309.8 5294.88   7
  -3  11  -3 2708.36 1584.53   7
  -3  11  -2 19983.5 3590.20   7
  -3  11   0 10260.1 2228.18  11
  -3  11   1 19029.6 2997.14  11
  -3  11   2 62931.0 5643.65  11
  -3  11   3 12596.9 2562.74  11
  -3  11   4 12832.6 2641.18  11
  -2 -10  -2 85475.3 6881.15   1
  -2 -10  -1 9524.88 2161.30   1
  -2 -10  -1 6886.06 1889.29  12
  -2 -10   0 45850.8 5121.03  12
  -2 -10   0 40386.1 4613.24   1
  -2 -10   1 68397.3 6374.43  12
  -2 -10   1 58495.9 5483.95   1
  -2 -10   2 426.239 862.088  12
  -2 -10   2 306.217 710.666   1
  -2 -10   3 64125.9 6281.02  12
  -2 -10   3 56480.8 5346.71   1
  -2 -10   4 77976.2 6337.81   1
  -2 -10   4 79106.9 7134.11  12
  -2 -10   5-1172.03 949.606   1
  -2 -10   5 878.483 983.166  12
  -2 -10   6 49213.5 5128.10   3
  -2 -10   6 50499.4 5094.47   1
  -2 -10   7 64389.6 5874.18   1
  -2  -9  -6 57404.6 5664.32   1
  -2  -9  -5 60423.8 5713.82   1
  -2  -9  -4 2815.45 1289.61   1
  -2  -9  -3 95982.2 7044.36   1
  -2  -9  -2 92828.4 6784.73   1
  -2  -9  -1 2489.23 1009.66   1
  -2  -9   0 115598. 7869.26  12
  -2  -9   0 110352. 7306.89   1
  -2  -9   1 66454.3 5486.43   1
  -2  -9   1 63269.9 5781.23  12
  -2  -9   2 49.8601 832.514  12
  -2  -9   2 376.546 866.425   1
  -2  -9   3 116834. 7496.97   1
  -2  -9   3 122354. 8383.17  12
  -2  -9   4 63719.5 5368.10   1
  -2  -9   4 63447.7 5940.32  12
  -2  -9   5 2276.65 935.615   1
  -2  -9   5-88.7475 723.402  12
  -2  -9   6 99820.4 7903.77  12
  -2  -9   6 110737. 7496.59   3
  -2  -9   6 112799. 7369.22   1
  -2  -9   7 77231.1 6064.26   1
  -2  -9   7 71501.9 5868.42   3
  -2  -9   7 78309.1 6944.43  12
  -2  -9   8 3412.33 1494.10   1
  -2  -9   8 2811.03 1376.54  12
  -2  -9   8 2850.52 1186.01   3
  -2  -9   9 76081.2 6286.93   1
  -2  -9   9 88452.2 7615.95  12
  -2  -9  12 97639.4 8049.46   6
  -2  -8  -8 16721.8 3045.30   9
  -2  -8  -8 18735.5 3182.32   1
  -2  -8  -7 9081.13 2230.98   9
  -2  -8  -7 9588.41 2228.13   1
  -2  -8  -6 77805.4 6414.81   9
  -2  -8  -6 84038.7 6538.04   1
  -2  -8  -5 63187.6 5630.30   9
  -2  -8  -5 66338.6 5611.71   1
  -2  -8  -4 20516.1 3078.90   9
  -2  -8  -4 20878.9 3013.71   1
  -2  -8  -3 155287. 8706.10   1
  -2  -8  -2 53757.9 4721.89   1
  -2  -8  -1 23780.3 3001.53   1
  -2  -8   0 144444. 8016.54   1
  -2  -8   1 59057.7 4794.63   1
  -2  -8   1 62662.5 5255.23  12
  -2  -8   2 25258.1 3048.89   1
  -2  -8   2 22995.0 3189.44  12
  -2  -8   3 172489. 8866.96   1
  -2  -8   3 176589. 9780.32  12
  -2  -8   4 79191.3 5632.48   1
  -2  -8   4 82137.9 6411.00  12
  -2  -8   5 55983.3 5297.90  12
  -2  -8   5 48841.3 4367.72   1
  -2  -8   6 168644. 8328.70   6
  -2  -8   6 171799. 9974.94  12
  -2  -8   6 155297. 8771.02   3
  -2  -8   6 166243. 8764.57   1
  -2  -8   7 34862.6 3780.60   3
  -2  -8   7 30018.1 3365.84   6
  -2  -8   7 27778.1 3896.38  12
  -2  -8   7 35682.7 3765.30   1
  -2  -8   8 24225.2 3190.44   1
  -2  -8   8 22656.9 3017.16   3
  -2  -8   8 23331.4 3157.21   6
  -2  -8   8 26156.4 3805.49  12
  -2  -8   9 146953. 9626.12  12
  -2  -8   9 136023. 8208.19   1
  -2  -8   9 128132. 7742.30   3
  -2  -8   9 140414. 8600.75   6
  -2  -8  10 16540.4 2549.20   3
  -2  -8  10 14759.0 2998.88  12
  -2  -8  10 20250.1 3141.06   6
  -2  -8  11 34955.3 4487.08   6
  -2  -8  11 37782.2 4907.70  12
  -2  -8  12 58688.2 6078.29   6
  -2  -8  12 75179.1 7145.89  12
  -2  -8  13 31210.5 4519.60   6
  -2  -7 -11 1218.90 1183.65   9
  -2  -7 -10 33798.5 4264.58   9
  -2  -7  -9 96193.7 7397.34   1
  -2  -7  -9 102925. 7516.06   9
  -2  -7  -8 5953.59 1704.03   1
  -2  -7  -8 2153.69 1154.90   9
  -2  -7  -7 101483. 7177.59   9
  -2  -7  -7 106443. 7285.75   1
  -2  -7  -6 114477. 7477.55   9
  -2  -7  -6 106021. 7153.36   1
  -2  -7  -5 573.229 635.839   1
  -2  -7  -5 237.527 543.137   9
  -2  -7  -4 66859.3 5248.63   9
  -2  -7  -4 57195.7 4788.98   1
  -2  -7  -3 78039.6 5588.09   9
  -2  -7  -3 73791.1 5355.03   1
  -2  -7  -2 8284.00 1695.11   1
  -2  -7  -2 6764.73 1552.53   9
  -2  -7  -1 103327. 6266.75   1
  -2  -7  -1 109452. 6512.64   9
  -2  -7   0 117452. 6238.02   2
  -2  -7   0 183905. 8219.96   1
  -2  -7   1 13049.0 2206.83  12
  -2  -7   1 11237.6 1531.68   2
  -2  -7   2 151004. 7711.71   1
  -2  -7   2 147255. 6322.70   2
  -2  -7   2 165805. 5982.81   6
  -2  -7   2 159428. 8458.16  12
  -2  -7   3 134112. 5559.41   2
  -2  -7   3 142619. 7336.54   1
  -2  -7   3 141481. 5995.64   6
  -2  -7   3 143867. 8087.35  12
  -2  -7   4 6316.28 1219.98   6
  -2  -7   4 3782.36 1289.86  12
  -2  -7   4 5110.41 1298.14   1
  -2  -7   5 83265.4 5090.44   6
  -2  -7   5 82284.2 5411.46   1
  -2  -7   5 87824.2 6275.17  12
  -2  -7   6 165960. 8631.49   3
  -2  -7   6 175652. 8527.86   1
  -2  -7   6 172754. 9573.89  12
  -2  -7   6 176988. 8466.09   6
  -2  -7   7 12155.8 2101.56   6
  -2  -7   7 9100.68 1840.33   3
  -2  -7   7 11025.5 1930.69   1
  -2  -7   7 10186.1 2210.95  12
  -2  -7   8 149329. 8339.20   6
  -2  -7   8 146778. 7915.47   1
  -2  -7   8 145366. 8964.72  12
  -2  -7   8 135816. 7609.52   3
  -2  -7   9 146202. 8596.34   6
  -2  -7   9 138670. 7662.93   3
  -2  -7   9 146149. 9209.10  12
  -2  -7  10 5560.78 1915.43  12
  -2  -7  10 4505.09 1310.05   3
  -2  -7  10 6929.47 1753.11   6
  -2  -7  11 86820.8 6981.25   6
  -2  -7  11 86209.6 7254.19  12
  -2  -7  12 89715.3 7414.78   6
  -2  -7  12 108653. 8361.39  12
  -2  -7  13-716.981 926.455   6
  -2  -7  13 320.227 1141.35  12
  -2  -7  14 59445.4 6297.26   6
  -2  -6 -13 46732.6 5127.52   9
  -2  -6 -12 66538.3 6018.85   9
  -2  -6 -11-1225.59 938.697   9
  -2  -6 -10 102509. 7330.05   9
  -2  -6  -9 84601.6 6437.15   9
  -2  -6  -8-952.852 816.954   9
  -2  -6  -7 118683. 7389.66   9
  -2  -6  -6 125420. 7447.71   9
  -2  -6  -6 116262. 7143.23   1
  -2  -6  -5 586.911 668.534   9
  -2  -6  -5 965.631 765.882   1
  -2  -6  -4 203554. 8951.31   1
  -2  -6  -4 199802. 9095.65   9
  -2  -6  -3 208019. 9595.68   2
  -2  -6  -3 228256. 10200.3   9
  -2  -6  -3 245550. 6954.23   8
  -2  -6  -3 219014. 9912.30   1
  -2  -6  -2 1118.73 621.932   2
  -2  -6  -2 1718.13 806.481   9
  -2  -6  -2 2185.19 896.004   1
  -2  -6  -1 121660. 5892.36   2
  -2  -6  -1 114167. 6240.19   1
  -2  -6  -1 124895. 6569.04   9
  -2  -6  -1 116830. 5185.40   8
  -2  -6   0 122328. 6367.07   9
  -2  -6   0 112478. 6140.76   1
  -2  -6   0 125931. 5712.76   2
  -2  -6   1 14562.5 1160.42   6
  -2  -6   1 13414.4 1517.14   2
  -2  -6   1 13808.7 1887.39   1
  -2  -6   2 138499. 6791.69   1
  -2  -6   2 143221. 5711.10   2
  -2  -6   2 145938. 5536.10   6
  -2  -6   2 131306. 7189.36  12
  -2  -6   3 133460. 5180.63   2
  -2  -6   3 127153. 6460.58   1
  -2  -6   3 132916. 5777.49   6
  -2  -6   3 127723. 7099.20  12
  -2  -6   4 2121.73 862.341  12
  -2  -6   4 1831.76 616.044   6
  -2  -6   4 1967.71 451.783   2
  -2  -6   4 1467.08 803.507   4
  -2  -6   4 1742.59 678.054   1
  -2  -6   5 205998. 8933.72   6
  -2  -6   5 228529. 10375.5  12
  -2  -6   5 224111. 6957.18   2
  -2  -6   5 228846. 10174.8   4
  -2  -6   5 207011. 9078.11   1
  -2  -6   6 64308.1 5075.53  12
  -2  -6   6 54877.5 4315.02   3
  -2  -6   6 60831.5 4295.93   1
  -2  -6   6 60472.6 4877.38   4
  -2  -6   6 62245.9 2563.65   2
  -2  -6   7 14668.5 2424.92  12
  -2  -6   7 14059.4 2019.38   1
  -2  -6   7 13068.2 2325.64   4
  -2  -6   7 9894.59 1769.06   3
  -2  -6   8 127659. 6871.20   3
  -2  -6   8 117486. 6697.50   1
  -2  -6   8 123524. 7874.26   4
  -2  -6   8 133492. 8074.36  12
  -2  -6   9 116676. 7805.97  12
  -2  -6   9 126583. 6866.61   3
  -2  -6   9 125770. 8200.29   4
  -2  -6  10 23094.0 3432.64   4
  -2  -6  10 24502.7 3468.43  12
  -2  -6  11 126547. 8729.39   4
  -2  -6  11 116098. 8248.80  12
  -2  -6  12 77093.4 6845.95   4
  -2  -6  12 77391.4 6789.98  12
  -2  -6  13 8711.26 2435.28   4
  -2  -6  13 6543.73 1999.83  12
  -2  -6  14 91392.1 8057.54   4
  -2  -6  14 94475.3 8072.57  12
  -2  -6  15 69198.8 6836.71   6
  -2  -6  15 59968.4 6633.70   4
  -2  -6  15 62907.6 6694.27  12
  -2  -5 -14 12262.3 2567.39   9
  -2  -5 -13 51360.3 5114.64   9
  -2  -5 -12 18549.2 3006.35   9
  -2  -5 -11 19610.3 2971.98   9
  -2  -5 -10 116729. 7510.94   9
  -2  -5  -9 26668.4 3315.65   9
  -2  -5  -8 32824.4 3585.31   9
  -2  -5  -7 176027. 8976.57   9
  -2  -5  -6 53347.5 4606.46   2
  -2  -5  -6 91436.4 5716.50   9
  -2  -5  -5 41285.4 3706.24   2
  -2  -5  -5 44735.2 3874.25   9
  -2  -5  -4 205189. 9317.17   9
  -2  -5  -4 232127. 9462.88   2
  -2  -5  -4 203390. 9125.41   1
  -2  -5  -3 103649. 6007.07   9
  -2  -5  -3 119918. 3937.20   8
  -2  -5  -3 113642. 3985.25   8
  -2  -5  -3 116847. 6133.21   1
  -2  -5  -2 95890.7 4971.10   2
  -2  -5  -2 94210.1 5321.65   9
  -2  -5  -2 85765.5 4985.27   1
  -2  -5  -2 87126.3 3749.17   8
  -2  -5  -1 233286. 9577.10   9
  -2  -5  -1 244312. 8388.27   8
  -2  -5  -1 239854. 9447.30   1
  -2  -5  -1 263275. 9249.37   2
  -2  -5   0 123550. 5326.59   2
  -2  -5   0 118891. 3438.70   6
  -2  -5   0 117824. 5802.80   9
  -2  -5   0 118786. 5298.23   8
  -2  -5   0 111465. 5612.68   1
  -2  -5   0 113390. 3477.97   6
  -2  -5   1 21389.3 1438.64   6
  -2  -5   1 20933.1 2127.89   1
  -2  -5   1 19724.8 1770.86   2
  -2  -5   1 21211.2 2144.17   9
  -2  -5   2 291831. 10761.2   4
  -2  -5   2 319989. 9890.66   6
  -2  -5   2 306404. 10809.1   9
  -2  -5   2 331316. 11839.2  12
  -2  -5   2 293898. 10826.3   1
  -2  -5   2 309106. 9892.20   2
  -2  -5   3 44265.4 3151.06   1
  -2  -5   3 42776.0 3279.82   4
  -2  -5   3 42558.8 3500.26  12
  -2  -5   3 46383.3 2455.15   2
  -2  -5   4 84083.4 3523.51   2
  -2  -5   4 81796.7 5043.29   4
  -2  -5   4 87756.6 5337.62  12
  -2  -5   4 78511.8 4507.55   1
  -2  -5   5 223387. 9689.45   4
  -2  -5   5 214764. 8630.45   1
  -2  -5   5 216031. 9628.05  12
  -2  -5   6 89371.8 4909.61   1
  -2  -5   6 82532.8 5500.99  12
  -2  -5   6 83567.4 5031.50   3
  -2  -5   6 72316.8 5273.98   4
  -2  -5   7 110518. 5795.60   1
  -2  -5   7 106719. 5875.85   3
  -2  -5   7 102557. 6607.18   4
  -2  -5   7 114450. 6797.34  12
  -2  -5   8 200411. 10239.2   4
  -2  -5   8 220635. 9158.95   3
  -2  -5   8 200212. 10025.5  12
  -2  -5   9 25008.5 3335.58   4
  -2  -5   9 24672.6 2694.36   3
  -2  -5   9 24159.6 3204.63  12
  -2  -5  10 59437.7 5435.80   4
  -2  -5  10 69177.6 5684.04  12
  -2  -5  11 224195. 11905.8   4
  -2  -5  11 231057. 11832.1  12
  -2  -5  12 43476.9 4765.23  12
  -2  -5  12 38577.4 4647.09   4
  -2  -5  13 28933.8 4148.20   4
  -2  -5  13 29830.2 4104.84  12
  -2  -5  14 124457. 9153.74   4
  -2  -5  14 122233. 8993.29  12
  -2  -5  15 19488.9 3632.68   4
  -2  -5  15 19296.9 3539.68  12
  -2  -5  16 38994.9 5209.00   4
  -2  -5  16 35855.2 5037.38  12
  -2  -4 -16 31779.0 4050.47   9
  -2  -4 -15-440.315 793.928   9
  -2  -4 -14 26014.8 3538.23   9
  -2  -4 -13 59906.1 5298.38   9
  -2  -4 -12 1903.66 1130.07   9
  -2  -4 -11 64059.2 5245.62   9
  -2  -4 -10 90886.1 6251.15   9
  -2  -4  -9 6623.47 1588.37   9
  -2  -4  -8 60195.1 4690.64   9
  -2  -4  -7 132150. 7684.05   2
  -2  -4  -7 181284. 8432.67   9
  -2  -4  -6 1230.21 803.541   2
  -2  -4  -6 1007.10 699.389   9
  -2  -4  -5 100204. 5770.79   9
  -2  -4  -5 109943. 5936.09   2
  -2  -4  -4 235937. 9718.10   9
  -2  -4  -4 247071. 9617.04   2
  -2  -4  -3 5936.42 739.617   7
  -2  -4  -3 4440.42 1050.24   9
  -2  -4  -3 6018.54 1123.82   2
  -2  -4  -3 4193.90 522.213   8
  -2  -4  -2 52666.4 3361.59   2
  -2  -4  -2 52222.9 3603.61   9
  -2  -4  -2 59038.4 3644.77   1
  -2  -4  -2 57572.1 2930.33   7
  -2  -4  -1 308596. 11164.5   9
  -2  -4  -1 322860. 10982.3   1
  -2  -4  -1 318056. 10465.7   7
  -2  -4  -1 341046. 10856.5   2
  -2  -4   0 1006.86 386.036   2
  -2  -4   0 224.938 202.505   4
  -2  -4   0 569.456 145.730   6
  -2  -4   0 383.154 430.616   9
  -2  -4   0 642.572 185.500   6
  -2  -4   0 350.543 323.164   1
  -2  -4   0 925.830 419.798   7
  -2  -4   1 142274. 6171.11  12
  -2  -4   1 133225. 5683.25   1
  -2  -4   1 136642. 6091.05   7
  -2  -4   1 135659. 5796.67   9
  -2  -4   1 137179. 5498.71   4
  -2  -4   1 129875. 5246.73   2
  -2  -4   2 121097. 4953.88  11
  -2  -4   2 129712. 5933.02  12
  -2  -4   2 116646. 5216.28   1
  -2  -4   2 125099. 5290.39   9
  -2  -4   2 117237. 5384.50   4
  -2  -4   3 9093.87 1014.17  11
  -2  -4   3 9971.07 1486.96  12
  -2  -4   3 5235.68 1101.67   4
  -2  -4   3 7481.80 1130.63   1
  -2  -4   3 7371.35 1042.56   9
  -2  -4   4 148023. 5159.01  11
  -2  -4   4 145887. 6867.56  12
  -2  -4   4 143913. 6040.51   1
  -2  -4   4 136887. 6626.53   4
  -2  -4   5 183092. 7733.12  12
  -2  -4   5 182448. 7242.27   3
  -2  -4   5 182757. 6651.66   1
  -2  -4   5 173211. 7581.53   4
  -2  -4   6 551.509 532.401  12
  -2  -4   6 254.949 513.227   4
  -2  -4   6 518.838 444.928   3
  -2  -4   6 231.788 371.501   1
  -2  -4   7 115424. 6730.65   4
  -2  -4   7 124546. 6037.51   3
  -2  -4   7 115229. 6620.47  12
  -2  -4   8 156445. 8323.89   4
  -2  -4   8 162987. 8318.80  12
  -2  -4   8 152100. 7122.90   3
  -2  -4   9 675.545 684.877   4
  -2  -4   9 788.984 851.999  12
  -2  -4  10 60530.2 5245.95   4
  -2  -4  10 64325.4 5313.84  12
  -2  -4  11 114324. 7546.42  12
  -2  -4  11 105237. 7371.45   4
  -2  -4  12 891.604 775.889  12
  -2  -4  12-977.248 899.263   4
  -2  -4  13 116437. 8170.45  12
  -2  -4  13 96995.8 7528.63   4
  -2  -4  14 132436. 9196.14  12
  -2  -4  14 138629. 9313.43   4
  -2  -4  15 64.9235 936.805   4
  -2  -4  15-305.357 758.640  12
  -2  -4  16 63211.1 6467.81   4
  -2  -4  16 63272.5 6593.60  12
  -2  -4  17 39462.8 5232.16   4
  -2  -4  17 42028.3 5536.03  12
  -2  -3 -15 12335.3 2402.82   9
  -2  -3 -14 81589.2 6159.85   9
  -2  -3 -13 39814.5 4101.79   9
  -2  -3 -12 2207.25 910.165   9
  -2  -3 -11 53766.7 4603.39   9
  -2  -3 -10 98366.9 6276.38   9
  -2  -3  -9 27693.3 3059.31   9
  -2  -3  -8 124499. 4154.07   4
  -2  -3  -8 142290. 7175.40   9
  -2  -3  -7 68370.0 2339.76   4
  -2  -3  -7 79272.3 5019.45   9
  -2  -3  -7 79175.7 5104.64   2
  -2  -3  -6 3805.23 871.284  12
  -2  -3  -6 1636.46 734.081   2
  -2  -3  -6 3427.15 491.739   8
  -2  -3  -5 82053.0 4672.03   2
  -2  -3  -5 74481.7 3850.42  12
  -2  -3  -5 71491.3 2454.90   7
  -2  -3  -5 73233.5 4532.40   9
  -2  -3  -5 71405.1 2723.07   8
  -2  -3  -4 101140. 5336.11   9
  -2  -3  -4 102240. 3499.78   8
  -2  -3  -4 100779. 5156.41   2
  -2  -3  -4 99612.5 3462.39   7
  -2  -3  -3 4714.15 946.807   2
  -2  -3  -3 6211.30 1161.00   9
  -2  -3  -3 5561.64 635.612   8
  -2  -3  -3 6411.78 708.534   7
  -2  -3  -2 243778. 9118.50   9
  -2  -3  -2 248735. 8784.13   2
  -2  -3  -2 251943. 7862.86   7
  -2  -3  -1 89444.5 4294.05   1
  -2  -3  -1 99796.4 4712.20   9
  -2  -3  -1 98095.5 4131.69   7
  -2  -3  -1 97261.3 4403.46   2
  -2  -3  -1 102723. 3462.65   4
  -2  -3   0 24960.7 1144.77   6
  -2  -3   0 23194.1 1782.70   2
  -2  -3   0 25449.0 1948.65  11
  -2  -3   0 23656.3 1960.74   9
  -2  -3   0 23452.7 1833.60   1
  -2  -3   0 24091.9 1883.19   7
  -2  -3   0 23252.8 1556.20   4
  -2  -3   1 319349. 10105.9   1
  -2  -3   1 333925. 10216.6  11
  -2  -3   1 341008. 10454.7   9
  -2  -3   1 328193. 10685.6   7
  -2  -3   1 311139. 10069.3   4
  -2  -3   1 311198. 10504.2  12
  -2  -3   2 236681. 8418.49   4
  -2  -3   2 244391. 8685.38  12
  -2  -3   2 252481. 8134.49   9
  -2  -3   2 247875. 7869.60  11
  -2  -3   2 241854. 8024.33   1
  -2  -3   2 235470. 8772.78   7
  -2  -3   3 66181.1 3775.94  12
  -2  -3   3 59823.5 3088.11   1
  -2  -3   3 64894.0 3054.45   9
  -2  -3   3 60279.3 3598.70   4
  -2  -3   3 66023.4 2837.89  11
  -2  -3   4 292635. 8358.70  11
  -2  -3   4 273572. 10274.5  12
  -2  -3   4 300842. 10226.8   3
  -2  -3   4 288590. 9302.55   1
  -2  -3   4 264643. 10150.7   4
  -2  -3   5 62917.6 2310.48  11
  -2  -3   5 55751.2 3882.77   4
  -2  -3   5 58721.2 3623.41   3
  -2  -3   5 61134.2 3293.82   1
  -2  -3   6 7654.53 1461.47   4
  -2  -3   6 7052.52 1393.55  12
  -2  -3   6 6901.37 1196.18   3
  -2  -3   7 253033. 10380.6  12
  -2  -3   7 245774. 9341.22   3
  -2  -3   7 248652. 10373.2   4
  -2  -3   8 112660. 6625.63   4
  -2  -3   8 124119. 6861.62  12
  -2  -3   9 2412.60 972.532   4
  -2  -3   9 3196.15 1121.59  12
  -2  -3  10 169889. 8910.42   4
  -2  -3  10 159354. 8772.94  12
  -2  -3  11 73119.5 5817.36  12
  -2  -3  11 79412.4 5950.78   4
  -2  -3  12 23646.9 3290.50   4
  -2  -3  12 12828.6 2493.80  12
  -2  -3  13 33070.9 4098.12   4
  -2  -3  13 31283.8 4057.86  12
  -2  -3  14 40821.3 4689.38   4
  -2  -3  14 39847.8 4724.44  12
  -2  -3  15 491.359 811.829   4
  -2  -3  15-214.930 723.570  12
  -2  -3  16 69984.6 6600.00   4
  -2  -3  16 64063.3 6569.45  12
  -2  -3  17 53730.8 6129.45  12
  -2  -3  17 47239.4 5593.88   4
  -2  -3  18 9935.75 2717.65  12
  -2  -2 -15 12197.3 2280.36   9
  -2  -2 -14 98386.8 6617.97   9
  -2  -2 -13 42132.4 4043.98   9
  -2  -2 -12 104034. 6538.56   9
  -2  -2 -11 166379. 8452.34   9
  -2  -2 -10 11147.3 1930.74   9
  -2  -2 -10 10925.5 1262.96   7
  -2  -2  -9 20025.4 1805.40   4
  -2  -2  -9 19881.7 1761.43  10
  -2  -2  -9 20458.5 2531.52   9
  -2  -2  -9 22321.7 1724.35   7
  -2  -2  -8 191841. 9000.96   2
  -2  -2  -8 202213. 8911.23   9
  -2  -2  -8 202725. 7877.22  12
  -2  -2  -8 205837. 7185.48   4
  -2  -2  -8 203513. 6883.61   7
  -2  -2  -8 202104. 7550.66  10
  -2  -2  -7 11553.2 1431.37  10
  -2  -2  -7 12919.4 1222.92   4
  -2  -2  -7 12771.0 1848.35   2
  -2  -2  -7 12064.8 1770.69   9
  -2  -2  -7 13278.8 1326.95   8
  -2  -2  -7 11198.1 1413.27  12
  -2  -2  -6 35666.1 2002.22   4
  -2  -2  -6 35477.5 2623.56  10
  -2  -2  -6 42382.2 3297.19   9
  -2  -2  -6 40438.3 2305.21   8
  -2  -2  -6 41564.7 3222.46   2
  -2  -2  -6 40464.7 2587.29  12
  -2  -2  -5 522445. 14235.4   7
  -2  -2  -5 570913. 15232.9  12
  -2  -2  -5 518405. 15816.3  10
  -2  -2  -5 523309. 16395.7   2
  -2  -2  -5 507582. 16548.9   9
  -2  -2  -5 517901. 14623.1   8
  -2  -2  -5 492936. 14052.3   4
  -2  -2  -4 3523.91 640.799  12
  -2  -2  -4 4051.26 544.246   7
  -2  -2  -4 3596.37 841.349   2
  -2  -2  -4 3185.86 396.604   4
  -2  -2  -4 4306.89 866.481  10
  -2  -2  -4 6369.83 1175.20   9
  -2  -2  -4 4285.13 605.562   8
  -2  -2  -3 51844.7 3188.71  10
  -2  -2  -3 54692.6 1927.70   4
  -2  -2  -3 54894.5 3402.54   9
  -2  -2  -3 55804.0 2486.66   8
  -2  -2  -3 56685.8 2428.03   7
  -2  -2  -3 55959.3 3244.44   2
  -2  -2  -2 164143. 4690.96   4
  -2  -2  -2 159407. 6137.31   2
  -2  -2  -2 171848. 6579.18  10
  -2  -2  -2 157906. 4920.30   6
  -2  -2  -2 154826. 6368.44   9
  -2  -2  -2 171097. 5429.79   8
  -2  -2  -2 172645. 6344.17  13
  -2  -2  -2 154371. 5347.25   7
  -2  -2  -1 16248.2 1283.36   7
  -2  -2  -1 18231.1 1599.18  11
  -2  -2  -1 18305.8 1056.51   4
  -2  -2  -1 14842.2 1608.31  10
  -2  -2  -1 18073.7 978.288   6
  -2  -2  -1 17910.5 1658.19   9
  -2  -2  -1 15691.0 1485.89  13
  -2  -2  -1 17877.9 1547.06   5
  -2  -2   0 115363. 4116.62   4
  -2  -2   0 117230. 4348.74   1
  -2  -2   0 121169. 5247.13  10
  -2  -2   0 119030. 4411.01  12
  -2  -2   0 118277. 4553.86   7
  -2  -2   0 118196. 4770.60   9
  -2  -2   0 108877. 4603.05   5
  -2  -2   0 121159. 4749.41  11
  -2  -2   0 118295. 3732.42   6
  -2  -2   1 120748. 4432.04   4
  -2  -2   1 112216. 4412.24  11
  -2  -2   1 115371. 5132.03  10
  -2  -2   1 110937. 4638.47   7
  -2  -2   1 116196. 3847.29   6
  -2  -2   1 112765. 4441.32   9
  -2  -2   1 113414. 4153.57   1
  -2  -2   1 113439. 4506.84  12
  -2  -2   2 11967.8 1080.97  11
  -2  -2   2 10998.0 1378.33  10
  -2  -2   2 12065.2 1011.05   1
  -2  -2   2 12093.0 1326.43   7
  -2  -2   2 14359.3 1363.32   4
  -2  -2   2 12455.8 1088.17   9
  -2  -2   2 13230.5 1352.92  12
  -2  -2   3 69943.6 3724.10  12
  -2  -2   3 77023.6 3989.39  10
  -2  -2   3 73561.3 2945.68   9
  -2  -2   3 71758.5 3061.75   1
  -2  -2   3 67225.4 3643.68   3
  -2  -2   3 77471.8 3945.21   7
  -2  -2   3 79689.5 3013.62  11
  -2  -2   3 73247.5 3733.13   4
  -2  -2   4 432300. 12723.5   1
  -2  -2   4 460361. 12156.6  11
  -2  -2   4 451249. 12160.8   9
  -2  -2   4 437689. 13695.6   3
  -2  -2   4 429050. 14073.0   7
  -2  -2   4 435521. 13880.0  10
  -2  -2   4 424288. 13999.6  12
  -2  -2   4 448604. 14061.4   4
  -2  -2   5 33783.8 2534.03  10
  -2  -2   5 35301.9 1538.78  11
  -2  -2   5 35564.9 2543.16   3
  -2  -2   5 34542.6 2788.97  12
  -2  -2   5 35255.6 2784.73   4
  -2  -2   6 106421. 3309.47  11
  -2  -2   6 104990. 4981.08  10
  -2  -2   6 111776. 5746.53  12
  -2  -2   6 111463. 5662.60   4
  -2  -2   7 230772. 6146.24  11
  -2  -2   7 215522. 6091.78  11
  -2  -2   7 230043. 9557.23  12
  -2  -2   7 224744. 9335.88   4
  -2  -2   7 233311. 8417.49  10
  -2  -2   8 19846.2 1916.27  10
  -2  -2   8 14452.5 2081.75   4
  -2  -2   8 18073.1 2381.11  12
  -2  -2   8 18124.6 820.116  11
  -2  -2   9 130017. 3837.86  11
  -2  -2   9 124893. 5697.82  10
  -2  -2   9 135933. 7226.81   4
  -2  -2   9 127161. 7238.58  12
  -2  -2  10 134209. 6090.24  10
  -2  -2  10 145237. 8173.20  12
  -2  -2  10 150074. 4461.89  11
  -2  -2  10 145659. 7877.60   4
  -2  -2  11 16048.4 1035.93  11
  -2  -2  11 15525.9 2457.30   4
  -2  -2  11 18166.8 2780.83  12
  -2  -2  11 15515.5 1712.22  10
  -2  -2  12 40962.3 1948.90  11
  -2  -2  12 36780.4 3992.71   4
  -2  -2  12 44613.1 4594.93  12
  -2  -2  13 159987. 9156.73   4
  -2  -2  13 143812. 9218.90  12
  -2  -2  14 3782.22 1438.95   4
  -2  -2  14 2947.90 1312.12  12
  -2  -2  15 66646.5 6048.56   4
  -2  -2  15 67611.0 6440.66  12
  -2  -2  16 59600.3 5941.03   4
  -2  -2  16 67848.0 6620.48  12
  -2  -2  17 2513.63 1451.01  12
  -2  -2  17 4162.27 1650.44   4
  -2  -2  18 14920.7 3156.35   4
  -2  -2  18 17544.7 3545.47  12
  -2  -1 -15 35982.8 3776.03   9
  -2  -1 -14 31957.6 3508.46   9
  -2  -1 -13 8531.48 1738.42   9
  -2  -1 -12 26589.4 3002.04   9
  -2  -1 -12 20921.7 2285.64   7
  -2  -1 -11 81156.6 4634.84   7
  -2  -1 -10 2534.06 734.885   7
  -2  -1  -9 116958. 5362.96   7
  -2  -1  -9 120408. 5411.54  12
  -2  -1  -8 143991. 7012.87   2
  -2  -1  -8 130784. 5308.88  10
  -2  -1  -8 127305. 5806.74   4
  -2  -1  -8 132041. 5957.13   8
  -2  -1  -8 147033. 5903.55  12
  -2  -1  -7 5048.09 874.815   4
  -2  -1  -7 5145.81 1177.46   2
  -2  -1  -7 5808.15 925.042  10
  -2  -1  -7 7772.76 1178.12   8
  -2  -1  -7 6127.14 957.949  12
  -2  -1  -6 167963. 7151.60   2
  -2  -1  -6 175025. 6192.58  12
  -2  -1  -6 177678. 6554.33  10
  -2  -1  -6 165758. 6463.38   8
  -2  -1  -6 165577. 6247.02   4
  -2  -1  -5 110293. 4941.99  10
  -2  -1  -5 118100. 5355.30   2
  -2  -1  -5 118246. 4539.07   4
  -2  -1  -5 117510. 4760.63   8
  -2  -1  -5 112062. 4350.14  12
  -2  -1  -4 102.141 146.266   4
  -2  -1  -4-128.926 362.058   2
  -2  -1  -4 772.575 388.549  10
  -2  -1  -4 223.066 215.132   8
  -2  -1  -4 427.290 329.983   5
  -2  -1  -4 159.414 175.522  12
  -2  -1  -3 279735. 9314.08  11
  -2  -1  -3 274752. 9375.72  10
  -2  -1  -3 283132. 8675.87   6
  -2  -1  -3 286777. 8733.72   8
  -2  -1  -3 272715. 8912.25   5
  -2  -1  -3 286492. 9295.28   2
  -2  -1  -3 280238. 7911.29  12
  -2  -1  -2 140764. 5406.69   2
  -2  -1  -2 148995. 5792.43  10
  -2  -1  -2 144813. 4847.15   6
  -2  -1  -2 149734. 5122.43   8
  -2  -1  -2 141234. 5220.68   5
  -2  -1  -2 142619. 5540.20  11
  -2  -1  -2 140974. 4934.48   7
  -2  -1  -1 3449.20 486.260   6
  -2  -1  -1 4538.26 722.328  11
  -2  -1  -1 3427.47 639.279  13
  -2  -1  -1 3945.01 421.726  12
  -2  -1  -1 3627.42 727.072  10
  -2  -1  -1 3745.67 600.608   8
  -2  -1  -1 3371.51 578.804   5
  -2  -1  -1 4348.65 615.716   7
  -2  -1   0 194812. 5762.79   6
  -2  -1   0 183181. 5756.21   4
  -2  -1   0 185383. 5720.95  12
  -2  -1   0 179757. 6149.55   7
  -2  -1   0 190442. 6366.57  11
  -2  -1   0 184355. 6331.05  13
  -2  -1   0 194527. 6910.23  10
  -2  -1   1 123627. 4228.16   6
  -2  -1   1 129213. 4541.58  12
  -2  -1   1 123925. 5190.17  10
  -2  -1   1 129624. 4607.39  11
  -2  -1   1 124798. 4476.29   4
  -2  -1   1 127582. 3939.32   1
  -2  -1   1 134060. 4828.97   7
  -2  -1   2 1077.41 306.372  11
  -2  -1   2 2039.85 463.837   4
  -2  -1   2 1250.75 240.768   1
  -2  -1   2 756.601 318.913   3
  -2  -1   2 806.428 391.415  10
  -2  -1   2 1521.08 452.485  12
  -2  -1   2 1723.86 455.488   7
  -2  -1   3 142795. 4411.92   1
  -2  -1   3 135157. 5484.67  10
  -2  -1   3 139817. 4303.74   9
  -2  -1   3 138545. 5358.43   4
  -2  -1   3 137930. 5385.87   3
  -2  -1   3 141190. 5490.18   7
  -2  -1   3 138491. 5576.81  12
  -2  -1   4 71700.4 3681.27   7
  -2  -1   4 68395.8 2206.04   9
  -2  -1   4 69814.3 3524.17  10
  -2  -1   4 68555.0 3489.04   3
  -2  -1   4 68391.7 3798.39  12
  -2  -1   4 70864.1 3645.85   4
  -2  -1   5 1517.93 617.485  12
  -2  -1   5 535.567 325.630   7
  -2  -1   5 927.511 353.354  10
  -2  -1   5 225.349 350.497   4
  -2  -1   6 206407. 8082.91   4
  -2  -1   6 209547. 8521.06  12
  -2  -1   6 187276. 7090.31  10
  -2  -1   7 86986.5 4155.95  10
  -2  -1   7 96959.1 5157.74   4
  -2  -1   7 92545.0 5428.44  12
  -2  -1   8 6081.65 962.646  10
  -2  -1   8 9409.02 1532.73   4
  -2  -1   8 9554.15 849.858  11
  -2  -1   8 6144.90 1397.20  12
  -2  -1   9 112846. 4038.60  11
  -2  -1   9 103393. 4681.41  10
  -2  -1   9 113603. 6672.86  12
  -2  -1   9 103859. 6020.39   4
  -2  -1  10 158269. 5359.68  11
  -2  -1  10 146995. 5876.04  10
  -2  -1  10 155118. 8471.19  12
  -2  -1  10 160728. 8027.13   4
  -2  -1  11 418.852 261.526  11
  -2  -1  11 55.5890 769.331  12
  -2  -1  11 1097.91 389.106  10
  -2  -1  11 55.6898 618.422   4
  -2  -1  12 111280. 7677.67  12
  -2  -1  12 134451. 5061.56  11
  -2  -1  12 119231. 7365.93   4
  -2  -1  13 109697. 4665.12  11
  -2  -1  13 109876. 7734.03  12
  -2  -1  13 103104. 6967.13   4
  -2  -1  14 1498.67 985.284   4
  -2  -1  14 636.723 774.693  12
  -2  -1  15 48710.6 4984.03   4
  -2  -1  15 48960.2 5326.70  12
  -2  -1  16 70918.6 6679.70  12
  -2  -1  16 63088.2 5910.27   4
  -2  -1  17 4762.13 1694.63   4
  -2  -1  17 4359.24 1715.33  12
  -2  -1  18 55323.3 5873.79   4
  -2  -1  18 56303.0 6265.49  12
  -2  -1  19 33206.7 4941.37  12
  -2  -1  19 25936.4 4153.32   4
  -2   0 -15 54407.8 4593.69   9
  -2   0 -13 13579.2 2126.02   7
  -2   0 -12 116624. 6511.08   7
  -2   0 -11 3654.90 1114.07   7
  -2   0 -10 18635.9 2196.12   7
  -2   0  -9 202515. 7828.08  12
  -2   0  -9 229211. 9041.20   8
  -2   0  -9 215265. 8598.00   7
  -2   0  -8 21447.8 2259.17   8
  -2   0  -8 19798.2 2253.67   2
  -2   0  -8 19799.2 1815.47  12
  -2   0  -7 35553.9 2262.83  12
  -2   0  -7 31002.5 2601.67   8
  -2   0  -7 30201.3 2620.21   2
  -2   0  -6 250111. 9214.82   2
  -2   0  -6 264812. 9364.64   8
  -2   0  -6 261021. 9190.77   4
  -2   0  -6 260730. 8216.16  12
  -2   0  -5 10267.7 1285.69   2
  -2   0  -5 11149.5 1285.14   4
  -2   0  -5 10163.1 1187.18  10
  -2   0  -5 9276.96 1216.83   8
  -2   0  -5 7862.70 986.681   5
  -2   0  -5 10943.4 947.573  12
  -2   0  -4 24232.8 1911.31  11
  -2   0  -4 26935.5 2023.42   8
  -2   0  -4 26342.2 1963.32  10
  -2   0  -4 24985.9 1699.52   5
  -2   0  -4 26223.9 1329.89  12
  -2   0  -4 26927.2 2001.40   2
  -2   0  -3 365095. 11465.3  10
  -2   0  -3 369073. 11276.6   6
  -2   0  -3 370317. 11233.6   2
  -2   0  -3 378992. 11389.5   8
  -2   0  -3 362550. 10729.1   5
  -2   0  -3 377976. 11417.5  11
  -2   0  -2 148731. 5955.10  10
  -2   0  -2 165889. 5853.33  11
  -2   0  -2 172071. 5881.47   8
  -2   0  -2 160480. 5289.44   5
  -2   0  -2 164585. 5684.45   6
  -2   0  -1 2927.92 500.617   6
  -2   0  -1 1954.75 531.253  10
  -2   0  -1 2390.36 502.134  11
  -2   0  -1 1836.39 455.467   8
  -2   0  -1 1764.47 363.812   5
  -2   0   0 82153.8 3362.69  11
  -2   0   0 82104.8 3204.32   6
  -2   0   0 79595.9 2759.35  12
  -2   0   0 81092.8 3809.85  10
  -2   0   0 79046.8 3326.88  13
  -2   0   0 83239.8 3447.69   8
  -2   0   0 83396.8 3384.89   7
  -2   0   1 67354.1 2793.20   6
  -2   0   1 69125.8 2850.89  13
  -2   0   1 61196.0 3290.87  10
  -2   0   1 67767.4 3003.46   7
  -2   0   1 69588.4 2946.50   3
  -2   0   1 68712.8 2840.68  12
  -2   0   2 29612.9 1699.37   6
  -2   0   2 31112.2 1885.17   7
  -2   0   2 30928.7 1962.77  12
  -2   0   2 32089.6 1833.22   4
  -2   0   2 27612.6 1798.68   3
  -2   0   2 25688.4 1967.85  10
  -2   0   3 94521.0 3931.57   7
  -2   0   3 85830.1 4156.29  12
  -2   0   3 98066.5 3949.42   4
  -2   0   3 87390.1 4036.37  10
  -2   0   4 53950.5 2858.89   7
  -2   0   4 48156.9 2769.97  10
  -2   0   4 56768.9 2987.13   4
  -2   0   4 48077.5 3132.64  12
  -2   0   5 34525.4 2240.25  10
  -2   0   5 36523.7 2504.71   4
  -2   0   5 40279.3 2990.27  12
  -2   0   5 35113.5 2389.23   7
  -2   0   6 98848.3 4742.83   4
  -2   0   6 89580.4 3987.97  10
  -2   0   6 93410.5 4497.65   7
  -2   0   6 89128.4 5119.84  12
  -2   0   7 30234.8 2565.04   4
  -2   0   7 28051.2 1935.28  10
  -2   0   7 31388.2 2987.73  12
  -2   0   8 6580.54 1256.55   4
  -2   0   8 6569.93 883.261  11
  -2   0   8 4910.76 727.111  10
  -2   0   8 6623.45 1460.62  12
  -2   0   9 233549. 7568.50  11
  -2   0   9 212600. 7038.19  10
  -2   0   9 215146. 10055.4  12
  -2   0   9 224365. 9313.27   4
  -2   0  10 14652.9 1129.36  10
  -2   0  10 14191.2 2047.62   4
  -2   0  10 14779.1 1440.62  11
  -2   0  10 13733.6 2296.33  12
  -2   0  11 49068.5 4615.02  12
  -2   0  11 50084.5 2914.76  11
  -2   0  11 48047.4 4065.47   4
  -2   0  12 125580. 5293.98  11
  -2   0  12 110501. 6835.76   4
  -2   0  12 113378. 7545.66  12
  -2   0  13 46383.9 3058.12  11
  -2   0  13 45974.2 4338.01   4
  -2   0  13 52889.3 5109.46  12
  -2   0  14 26326.3 3345.79   4
  -2   0  14 29613.6 2438.32  11
  -2   0  15 117103. 5593.28  11
  -2   0  15 110423. 7546.04   4
  -2   0  15 99518.7 7788.53  12
  -2   0  16 25222.2 3805.19  12
  -2   0  16 21408.8 3276.16   4
  -2   0  17 6958.14 2176.11  12
  -2   0  17 5198.13 1742.09   4
  -2   0  18 70261.5 6484.55   4
  -2   0  18 73913.2 7127.61  12
  -2   0  19 5024.86 1860.13   4
  -2   0  19 6406.76 1933.63   5
  -2   0  19 1105.34 1157.95  12
  -2   1 -15 91198.0 6454.24   7
  -2   1 -14 1214.48 717.565   7
  -2   1 -13 46432.1 4253.97   7
  -2   1 -12 95870.8 6166.80   7
  -2   1 -11 552.347 555.921   7
  -2   1 -10 134473. 7149.49   7
  -2   1  -9 57045.4 4163.46   2
  -2   1  -9 84166.7 5154.75   8
  -2   1  -8-69.7374 374.051   2
  -2   1  -8 322.931 529.048   8
  -2   1  -8 497.529 310.144  12
  -2   1  -7 166982. 6845.53   2
  -2   1  -7 169538. 7485.71   8
  -2   1  -7 160557. 6212.12  12
  -2   1  -6 295808. 9970.44   2
  -2   1  -6 298530. 10797.3   8
  -2   1  -6 295257. 9320.92  12
  -2   1  -5 1315.99 352.415  12
  -2   1  -5 1618.57 492.966  11
  -2   1  -5 1952.26 538.194   2
  -2   1  -5 1108.99 468.501   4
  -2   1  -5 1340.69 550.762   8
  -2   1  -4 164504. 5982.07   2
  -2   1  -4 177091. 6179.03  11
  -2   1  -4 169953. 6681.77   6
  -2   1  -4 167873. 6676.53   8
  -2   1  -4 157331. 5293.42   5
  -2   1  -3 120568. 5050.87   6
  -2   1  -3 122041. 4710.33  11
  -2   1  -3 119244. 5121.89   8
  -2   1  -3 118108. 3927.70   5
  -2   1  -2 44144.6 2398.28  11
  -2   1  -2 47149.6 2631.80   6
  -2   1  -2 47136.7 1869.13   5
  -2   1  -2 45623.9 2692.85   8
  -2   1  -1 408872. 11229.2   1
  -2   1  -1 393889. 11845.5   6
  -2   1  -1 378105. 11972.9   8
  -2   1  -1 408248. 10834.3   3
  -2   1   0 353518. 10259.1   6
  -2   1   0 335869. 10417.7   8
  -2   1   0 338099. 9306.15   1
  -2   1   1 4693.87 665.632   6
  -2   1   1 4496.48 394.122   1
  -2   1   1 5385.25 769.777   8
  -2   1   2 418878. 13119.8  10
  -2   1   2 464248. 12842.5   6
  -2   1   2 457241. 12155.0  13
  -2   1   2 440133. 12886.2   7
  -2   1   2 448927. 13094.8  12
  -2   1   3 15703.2 1281.32   6
  -2   1   3 19288.6 1534.89  10
  -2   1   3 15907.0 1351.88   4
  -2   1   3 14765.6 1268.64   7
  -2   1   3 14660.9 1474.72  12
  -2   1   4 32556.2 2084.23   4
  -2   1   4 27522.4 1842.95   7
  -2   1   4 27408.4 1862.18   6
  -2   1   5 106879. 4443.32   7
  -2   1   5 106531. 4632.09   4
  -2   1   5 110836. 3578.65   9
  -2   1   6 251942. 8999.88   4
  -2   1   6 269091. 7561.49   9
  -2   1   6 253953. 8694.98   7
  -2   1   6 253195. 9956.32  12
  -2   1   7-78.2630 282.982   7
  -2   1   7-11.4042 278.571   4
  -2   1   8 146254. 6571.26   4
  -2   1   8 147035. 6011.71  11
  -2   1   8 145864. 7451.70  12
  -2   1   9 120753. 6153.36   4
  -2   1   9 133594. 5485.32  11
  -2   1   9 113076. 6787.20  12
  -2   1  10 1401.90 688.548  12
  -2   1  10 2131.35 678.230  11
  -2   1  10 813.538 499.469   4
  -2   1  11 83742.5 4315.16  11
  -2   1  11 73035.3 5009.70   4
  -2   1  11 80026.6 5923.86  12
  -2   1  12 107140. 5200.71  11
  -2   1  12 89244.7 6681.91  12
  -2   1  12 107949. 6396.65   4
  -2   1  13 2753.44 1206.87  12
  -2   1  13 1213.95 634.530  11
  -2   1  13 1031.66 702.112   4
  -2   1  14 34764.9 2940.92  11
  -2   1  14 39652.7 3985.96   4
  -2   1  14 32439.0 4141.34  12
  -2   1  15 93725.1 7396.40  12
  -2   1  15 94065.5 6673.06   4
  -2   1  15 90682.3 5235.55  11
  -2   1  16 387.726 940.137  12
  -2   1  16-51.2881 468.814  11
  -2   1  16-4.16562 897.433   4
  -2   1  17 50355.2 5143.63   4
  -2   1  17 51962.9 5780.55  12
  -2   1  18 49057.0 5199.71   4
  -2   1  18 45280.0 4693.14   5
  -2   1  18 53514.5 5949.85  12
  -2   1  19 1002.34 1020.08  12
  -2   1  19-2091.84 1237.62   5
  -2   2 -16 73214.5 6272.09   7
  -2   2 -15 36164.3 4166.53   7
  -2   2 -14 12803.7 2450.64   7
  -2   2 -13 207080. 10581.6   7
  -2   2 -12 25095.5 3234.78   7
  -2   2 -11 7590.76 1722.44   7
  -2   2 -10 170093. 8727.81   7
  -2   2  -9 30233.7 2809.39   2
  -2   2  -9 53574.8 4250.97   8
  -2   2  -8 5778.59 1076.19   2
  -2   2  -8 4852.67 1312.69   8
  -2   2  -7 177103. 6826.94   2
  -2   2  -7 168039. 7991.42   8
  -2   2  -6 34152.8 2349.39   2
  -2   2  -6 39091.6 2429.90  11
  -2   2  -6 37831.7 3161.92   8
  -2   2  -5 1188.86 393.631   2
  -2   2  -5 774.855 311.464  11
  -2   2  -5 1243.41 530.245   8
  -2   2  -4 181033. 6287.60  11
  -2   2  -4 172572. 6008.62   2
  -2   2  -4 181869. 7440.67   8
  -2   2  -3 205334. 7206.64   1
  -2   2  -3 206017. 7735.89   6
  -2   2  -3 210540. 7997.88   8
  -2   2  -2 25815.3 2126.11   8
  -2   2  -2 26549.8 1769.42   1
  -2   2  -2 26907.0 2080.88   6
  -2   2  -1 128797. 5121.27   6
  -2   2  -1 125060. 4508.71   1
  -2   2  -1 126171. 5252.39   8
  -2   2   0 5691.06 663.213   1
  -2   2   0 5885.96 834.137   6
  -2   2   0 5679.78 878.176   8
  -2   2   1 24462.6 1727.68   6
  -2   2   1 24882.7 1818.74   8
  -2   2   1 23001.2 1393.45   1
  -2   2   2 210148. 7027.11   6
  -2   2   2 210477. 7146.45   8
  -2   2   3 278315. 9125.84   6
  -2   2   3 293526. 9297.24   8
  -2   2   4 55905.3 2786.41   7
  -2   2   4 58938.0 3000.48   4
  -2   2   4 55181.8 2869.50   6
  -2   2   5 610012. 17957.6   6
  -2   2   5 642774. 17345.4   9
  -2   2   5 617648. 18002.6   4
  -2   2   5 657006. 17745.6   7
  -2   2   5 606693. 19228.8  12
  -2   2   6 23173.7 1928.42   4
  -2   2   6 21588.4 1687.98   7
  -2   2   6 21520.9 1527.45   9
  -2   2   6 22366.3 2360.73  12
  -2   2   7 78507.0 3976.11   4
  -2   2   7 71012.1 3480.46   7
  -2   2   7 79432.9 3268.83   9
  -2   2   7 67077.8 4545.72  12
  -2   2   8 207706. 8073.41  11
  -2   2   8 203497. 6945.27   9
  -2   2   8 221804. 8208.95   4
  -2   2   8 196946. 7438.10   7
  -2   2   8 197783. 9186.87  12
  -2   2   9 58988.1 4636.15  12
  -2   2   9 63572.4 3828.50  11
  -2   2   9 63138.2 3997.83   4
  -2   2   9 58677.5 3467.07   7
  -2   2  10 13298.4 2229.53  12
  -2   2  10 13127.8 1679.05  11
  -2   2  10 12782.6 1805.91   4
  -2   2  11 123380. 5929.40  11
  -2   2  11 132959. 7794.18  12
  -2   2  12 35821.0 3010.72  11
  -2   2  12 41757.6 4348.23  12
  -2   2  12 38984.3 3559.30   4
  -2   2  13 22971.9 3350.57  12
  -2   2  13 22210.7 2428.02  11
  -2   2  13 23305.9 2869.35   4
  -2   2  14 106101. 5902.66  11
  -2   2  14 100822. 6563.96   4
  -2   2  14 108631. 7775.94  12
  -2   2  15 11133.1 2503.08  12
  -2   2  15 11032.3 1809.63  11
  -2   2  15 9998.86 2072.89   4
  -2   2  16 7439.95 2114.20  12
  -2   2  16 5030.44 1520.66   4
  -2   2  16 5551.08 1631.56   5
  -2   2  16 4883.94 1235.97  11
  -2   2  17 45200.5 3984.88  11
  -2   2  17 44648.3 4676.85   4
  -2   2  17 43683.0 4598.04   5
  -2   2  17 47098.2 5465.56  12
  -2   2  18 9918.31 2625.46  12
  -2   2  18 11326.7 2439.65   5
  -2   3 -17 20417.2 3548.08   7
  -2   3 -16 65039.4 6246.62   7
  -2   3 -15 2330.79 1205.30   7
  -2   3 -14 50974.2 5198.48   7
  -2   3 -13 82390.7 6536.83   7
  -2   3 -12 23902.4 3305.21   7
  -2   3 -11 67951.5 5625.51   7
  -2   3 -10 212955. 10513.1   7
  -2   3  -9 6545.51 735.898   3
  -2   3  -9 10585.6 2024.50   8
  -2   3  -8 59959.0 3629.25   2
  -2   3  -8 87131.5 5654.07   8
  -2   3  -7 220158. 7751.06  11
  -2   3  -7 202104. 9617.83   8
  -2   3  -6 25298.9 1841.39   2
  -2   3  -6 27592.9 2874.63   8
  -2   3  -6 24993.4 1881.45  11
  -2   3  -5 118324. 4802.33  11
  -2   3  -5 125975. 4604.91   2
  -2   3  -5 125145. 6422.56   8
  -2   3  -4 139545. 6582.64   8
  -2   3  -4 130968. 4624.00   2
  -2   3  -3 589.083 382.970   8
  -2   3  -2 35193.8 2310.75   1
  -2   3  -2 37596.4 2661.25   6
  -2   3  -2 35906.2 2753.71   8
  -2   3  -1 238188. 7856.35   1
  -2   3  -1 219611. 8233.39   6
  -2   3  -1 234179. 8589.43   8
  -2   3  -1 239656. 6506.99   5
  -2   3   0 31036.4 1961.79   1
  -2   3   0 28057.2 2098.98   6
  -2   3   0 27590.6 2184.09   8
  -2   3   1 173457. 6603.10   8
  -2   3   1 181038. 6175.89   1
  -2   3   1 177536. 6492.08   6
  -2   3   2 323093. 10092.7   6
  -2   3   2 309750. 10077.8   8
  -2   3   3 9274.12 1100.21   6
  -2   3   3 8514.16 1065.42   8
  -2   3   4 126888. 5219.84   6
  -2   3   4 139765. 5316.85   9
  -2   3   4 129327. 5155.28   8
  -2   3   4 139501. 5110.31   7
  -2   3   5 208826. 7639.66   6
  -2   3   5 214556. 7538.10   8
  -2   3   5 225132. 7764.42   4
  -2   3   5 223437. 7657.44   9
  -2   3   5 236633. 7438.10   7
  -2   3   6 102023. 4519.01   4
  -2   3   6 91130.3 3950.14   7
  -2   3   7 146002. 6016.64   4
  -2   3   7 153613. 5536.93   7
  -2   3   8 327932. 11202.8   4
  -2   3   8 312534. 10326.8   7
  -2   3   9 16071.7 1848.99   4
  -2   3   9 14767.5 1526.18   7
  -2   3  10 88456.3 5003.81   4
  -2   3  10 98391.6 5323.46  11
  -2   3  10 82650.0 4283.49   7
  -2   3  11 249143. 9878.08  11
  -2   3  11 229075. 9657.87   4
  -2   3  12 11312.2 1817.71   4
  -2   3  12 9664.02 1661.02  11
  -2   3  13 39375.1 3513.91  11
  -2   3  13 35865.6 3494.97   4
  -2   3  13 41669.8 3961.45   5
  -2   3  14 86258.4 6100.07   5
  -2   3  14 82779.6 5439.32  11
  -2   3  14 79725.5 5621.14   4
  -2   3  15 7696.25 1762.23   4
  -2   3  15 9323.77 1852.62  11
  -2   3  15 9485.39 2033.40   5
  -2   3  16 71130.7 5806.42   5
  -2   3  16 64007.4 5009.42  11
  -2   3  17 46301.6 4774.16   5
  -2   3  17 47950.8 4383.25  11
  -2   4 -17 63570.2 6556.91   7
  -2   4 -16 30675.8 4400.76   7
  -2   4 -15 59.2714 1205.79   7
  -2   4 -14 100682. 7866.08   7
  -2   4 -13 59891.3 5840.58   7
  -2   4 -12 9478.73 2221.03   7
  -2   4 -11 126344. 8281.56   7
  -2   4 -10 98996.2 7051.68   7
  -2   4  -9 2184.03 1012.79   8
  -2   4  -9 784.918 840.200   7
  -2   4  -8 220356. 10384.5   8
  -2   4  -8 199729. 7223.43  11
  -2   4  -7 107957. 4294.00  11
  -2   4  -7 109918. 6507.39   8
  -2   4  -6 12455.1 1137.31   2
  -2   4  -6 13201.0 1318.57  11
  -2   4  -6 11647.6 1960.28   8
  -2   4  -5 247939. 10670.8   8
  -2   4  -5 262611. 7787.84   2
  -2   4  -4 216346. 6536.07   2
  -2   4  -4 226257. 9489.88   8
  -2   4  -3 2481.06 821.290   8
  -2   4  -2 263148. 10016.0   8
  -2   4  -1 185483. 5542.72   5
  -2   4  -1 170852. 7420.58   8
  -2   4   0 4333.50 873.503   6
  -2   4   0 2705.36 515.430   5
  -2   4   1 298762. 9670.22   6
  -2   4   1 275404. 9675.49   8
  -2   4   1 271553. 8666.73   5
  -2   4   2 54877.5 3112.37   6
  -2   4   2 53312.0 3110.64   8
  -2   4   2 48725.7 2730.03   5
  -2   4   3 4052.06 784.543   6
  -2   4   3 5768.85 914.514   8
  -2   4   3 3323.98 725.135   5
  -2   4   4 336681. 10922.2   6
  -2   4   4 326416. 10649.5   8
  -2   4   4 355051. 11305.3   5
  -2   4   5 75449.0 3831.11   6
  -2   4   5 73076.5 3564.72   8
  -2   4   5 76228.8 4151.84   5
  -2   4   5 72048.2 3389.28   7
  -2   4   6 5921.10 823.648   7
  -2   4   6 3271.00 868.291  11
  -2   4   6 4949.98 885.490   4
  -2   4   6 4306.33 752.237   8
  -2   4   6 4378.13 977.288   5
  -2   4   7 147914. 7238.12  11
  -2   4   7 152840. 5509.79   7
  -2   4   7 149403. 5758.82   8
  -2   4   7 149052. 6896.35   5
  -2   4   7 147900. 6130.16   4
  -2   4   8 102013. 4336.02   7
  -2   4   8 103518. 4628.68   8
  -2   4   8 109072. 5851.06   5
  -2   4   8 112540. 5177.80   4
  -2   4   9 18816.7 1962.12   4
  -2   4   9 18933.6 2307.17  11
  -2   4   9 16170.6 1114.24  13
  -2   4   9 16254.0 1605.95   8
  -2   4   9 16937.1 2195.79   5
  -2   4   9 13630.6 1355.93   7
  -2   4  10 173648. 8039.51  11
  -2   4  10 159167. 5648.98  13
  -2   4  10 171288. 8207.38   5
  -2   4  10 173521. 7404.46   4
  -2   4  11 57932.1 4073.84   4
  -2   4  11 68030.7 4737.42  11
  -2   4  11 61691.1 3132.96  13
  -2   4  11 60816.1 4674.18   5
  -2   4  12 3731.50 1191.02  11
  -2   4  12 3230.52 1028.92   4
  -2   4  12 4790.96 1447.84   5
  -2   4  13 160504. 8190.14  11
  -2   4  13 149550. 8410.40   5
  -2   4  13 152079. 7683.93   4
  -2   4  14 57768.8 4730.63  11
  -2   4  14 58016.7 5081.56   5
  -2   4  15 1087.49 946.280   5
  -2   4  15 1556.88 936.864  11
  -2   4  16 65877.1 5382.69  11
  -2   4  16 64705.3 5753.41   5
  -2   4  17 48577.3 4704.75  11
  -2   4  17 45253.4 4895.54   5
  -2   4  18 1445.64 1005.26  11
  -2   5 -16 43762.7 5522.00   7
  -2   5 -15 10978.5 2750.18   7
  -2   5 -14 92493.1 7833.80   7
  -2   5 -13 38732.7 4797.28   7
  -2   5 -12 12489.3 2715.74   7
  -2   5 -11 129221. 8781.54   7
  -2   5 -10 21549.4 3373.55   7
  -2   5  -9 50269.7 4983.92   7
  -2   5  -8 221736. 11044.3   8
  -2   5  -7 50800.1 4600.13   8
  -2   5  -7 48407.4 2792.28  11
  -2   5  -6 27935.7 3283.78   8
  -2   5  -5 288100. 8029.18   2
  -2   5  -5 288660. 12100.3   8
  -2   5  -4 35197.6 3388.01   8
  -2   5  -4 32472.4 1385.26   2
  -2   5  -3 83416.3 5279.67   8
  -2   5  -2 359836. 13114.2   8
  -2   5  -1 79415.4 3201.83   5
  -2   5  -1 78195.6 4722.22   8
  -2   5   0 92692.2 3883.15   5
  -2   5   0 99204.1 5162.96   8
  -2   5   1 270004. 9766.24   8
  -2   5   1 263332. 8710.17   5
  -2   5   2 90806.3 4638.23   8
  -2   5   2 101450. 4506.31   5
  -2   5   3 51831.3 3154.56   8
  -2   5   3 55362.3 3281.13   6
  -2   5   3 52417.5 3225.33   5
  -2   5   4 183779. 6899.42   8
  -2   5   4 188272. 7511.63   5
  -2   5   5 62101.5 3283.34   8
  -2   5   5 70380.9 4125.88   5
  -2   5   5 65927.9 3248.08   7
  -2   5   6 101890. 5958.94  11
  -2   5   6 102007. 4748.41   4
  -2   5   6 97648.6 4170.03   7
  -2   5   6 99801.2 4333.13   8
  -2   5   6 97354.9 5344.58   5
  -2   5   7 188177. 7441.35   4
  -2   5   7 192401. 6867.26   8
  -2   5   7 202854. 8652.99   5
  -2   5   7 196661. 6730.35   7
  -2   5   8 36320.6 3374.33  11
  -2   5   8 33934.7 2584.22   4
  -2   5   8 27185.3 1945.88   8
  -2   5   8 33785.1 3139.00   5
  -2   5   9 32472.0 2616.38   4
  -2   5   9 35053.7 3366.87  11
  -2   5   9 31468.1 2101.03   8
  -2   5   9 27256.2 2969.81   5
  -2   5  10 164994. 7163.24   4
  -2   5  10 157640. 8202.36  11
  -2   5  10 169890. 8447.09   5
  -2   5  11 22472.0 2366.16   4
  -2   5  11 24304.3 2936.51  11
  -2   5  11 21562.6 2849.94   5
  -2   5  12 58328.6 4796.36  11
  -2   5  12 68195.4 5368.21   5
  -2   5  13 93203.4 6587.67   5
  -2   5  13 94328.1 6415.49  11
  -2   5  14 19829.0 2903.31  11
  -2   5  14 23891.1 3314.02   5
  -2   5  15 19575.2 2950.23  11
  -2   5  15 29825.0 3861.46   5
  -2   5  16 69764.5 5840.36  11
  -2   5  16 69874.0 6186.30   5
  -2   5  17 15191.8 2698.94  11
  -2   6 -14 90504.6 8122.25   7
  -2   6 -13 13584.0 2998.97   7
  -2   6 -12 74561.4 6990.13   7
  -2   6 -11 130765. 9252.75   7
  -2   6 -10 8460.97 2182.96   7
  -2   6  -9 66745.3 6066.81   7
  -2   6  -8 173953. 10170.0   7
  -2   6  -7 23012.8 3225.07   8
  -2   6  -6 84407.4 6190.01   8
  -2   6  -5 288224. 12590.6   8
  -2   6  -4 50236.6 4362.75   8
  -2   6  -3 239825. 10556.6   8
  -2   6  -2 173457. 8341.32   8
  -2   6  -1 29623.7 1980.05   5
  -2   6  -1 35647.9 3206.82   8
  -2   6   0 153590. 5947.48   5
  -2   6   0 161970. 7406.16   8
  -2   6   1 245134. 8544.50   5
  -2   6   1 238273. 9484.48   8
  -2   6   2 14216.8 1609.15   5
  -2   6   2 13968.9 1710.61   8
  -2   6   3 263223. 8983.85   8
  -2   6   3 256207. 9095.95   5
  -2   6   4 179416. 8821.95  11
  -2   6   4 200790. 7486.80   8
  -2   6   4 200468. 8176.02   5
  -2   6   5 2033.86 968.781  11
  -2   6   5 2248.19 837.630   5
  -2   6   5 1997.30 569.819   8
  -2   6   6 167996. 6330.04   8
  -2   6   6 172067. 7997.63   5
  -2   6   7 160576. 8020.55  11
  -2   6   7 153067. 6327.25   4
  -2   6   7 140858. 5354.03   8
  -2   6   7 147443. 7404.55   5
  -2   6   8 1374.39 868.756  11
  -2   6   8 1954.91 656.900   4
  -2   6   8 2170.48 861.196   5
  -2   6   9 144021. 6230.13   4
  -2   6   9 141487. 7757.51  11
  -2   6  10 88492.5 6114.93   5
  -2   6  10 104184. 6570.23  11
  -2   6  11 3479.90 1259.63  11
  -2   6  11 3780.38 1415.57   5
  -2   6  12 58695.4 5202.65   5
  -2   6  12 63534.3 5301.94  11
  -2   6  13 135413. 8280.05  11
  -2   6  13 134057. 8455.70   5
  -2   6  14 2133.05 1113.44  11
  -2   6  14 646.288 808.186   5
  -2   6  15 78790.8 6441.05  11
  -2   7 -13 9290.63 2654.03   7
  -2   7 -12 98608.4 8489.97   7
  -2   7 -11 73142.6 7097.42   7
  -2   7 -10-619.239 893.542   7
  -2   7  -9 147051. 9844.82   7
  -2   7  -8 85157.5 7107.30   7
  -2   7  -7 727.508 797.092   7
  -2   7  -6 202234. 10821.8   8
  -2   7  -6 214159. 11346.7   7
  -2   7  -5 55295.1 4995.65   8
  -2   7  -4 2072.73 1047.50   8
  -2   7  -3 86818.5 5987.52   8
  -2   7  -2 170925. 8684.63   8
  -2   7  -1 16840.3 2302.44   8
  -2   7   0 241073. 8513.33   5
  -2   7   0 226780. 9913.98   8
  -2   7   1 139718. 5957.42   5
  -2   7   1 142903. 6839.70   8
  -2   7   2 24012.2 2851.67  11
  -2   7   2 29110.9 2527.55   5
  -2   7   2 27058.3 2596.07   8
  -2   7   3 163275. 8386.74  11
  -2   7   3 173242. 7502.75   5
  -2   7   3 167566. 7254.08   8
  -2   7   4 146844. 7663.84  11
  -2   7   4 124864. 6502.76   5
  -2   7   4 134690. 5941.06   8
  -2   7   5 11472.7 2053.96  11
  -2   7   5 10797.0 1333.15   8
  -2   7   5 11606.2 1832.39   5
  -2   7   6 282953. 11948.5  11
  -2   7   6 269604. 11249.8   5
  -2   7   7 109204. 6766.31  11
  -2   7   7 108221. 5141.77   4
  -2   7   7 101223. 6263.53   5
  -2   7   8 18622.3 2732.62  11
  -2   7   8 18837.7 2623.81   5
  -2   7   9 168541. 8922.26  11
  -2   7   9 137431. 8081.34   5
  -2   7  10 118250. 7467.08  11
  -2   7  10 105358. 7043.38   5
  -2   7  11 13037.9 2472.44  11
  -2   7  11 15103.1 2614.60   5
  -2   7  12 79433.5 6318.19  11
  -2   7  12 74294.4 6136.08   5
  -2   7  13 39846.4 4523.48   5
  -2   7  13 36958.3 4291.01  11
  -2   7  14 242.111 766.901  11
  -2   8 -11 36309.7 5142.69   7
  -2   8 -10 33120.0 4812.21   7
  -2   8  -9 163430. 10918.3   7
  -2   8  -8 58697.5 6089.35   7
  -2   8  -7 26978.7 3956.17   7
  -2   8  -6 126221. 8753.33   7
  -2   8  -5 75173.3 6406.37   7
  -2   8  -4 48563.0 3941.05  11
  -2   8  -4 81976.2 6427.48   7
  -2   8  -3 164555. 8702.76   8
  -2   8  -3 110829. 6456.31  11
  -2   8  -2 37895.3 3544.48  11
  -2   8  -2 45538.0 4237.35   8
  -2   8  -1 22492.7 2785.46  11
  -2   8  -1 27222.8 3139.37   8
  -2   8   0 71473.3 5027.60   8
  -2   8   0 66002.8 4910.36  11
  -2   8   0 64610.3 3936.99   5
  -2   8   1 37037.5 2978.50   5
  -2   8   1 36421.3 3396.66   8
  -2   8   1 40648.5 3787.38  11
  -2   8   2 72451.2 5211.40  11
  -2   8   2 66111.7 4303.41   5
  -2   8   2 67689.1 4548.42   8
  -2   8   3 152672. 7530.29   5
  -2   8   3 167536. 7432.63   8
  -2   8   4 21477.5 2818.37  11
  -2   8   4 24600.9 2700.82   5
  -2   8   5 50620.7 4484.89  11
  -2   8   5 45650.7 3938.68   5
  -2   8   6 111245. 6774.51   5
  -2   8   6 125271. 7511.76  11
  -2   8   7 40896.4 4176.29  11
  -2   8   7 38160.3 3847.68   5
  -2   8   8 49843.8 4710.43  11
  -2   8   8 44608.7 4303.45   5
  -2   8   9 132416. 8237.50  11
  -2   8   9 122735. 7784.47   5
  -2   8  10 19201.4 3111.47  11
  -2   8  10 18961.3 2985.11   5
  -2   8  11 30426.9 3938.30  11
  -2   8  11 26920.1 3654.75   5
  -2   8  12 94459.0 7289.97  11
  -2   8  12 93193.0 7209.99   5
  -2   9  -9 76203.6 7536.51   7
  -2   9  -8 13700.4 3118.77   7
  -2   9  -7 90773.7 7848.35   7
  -2   9  -6 162112. 10558.0   7
  -2   9  -5 3780.90 1466.66   7
  -2   9  -4 78333.6 6739.31   7
  -2   9  -3 161047. 7826.20  11
  -2   9  -3 142565. 9252.20   7
  -2   9  -2 852.209 670.993  11
  -2   9  -2 798.604 869.502   7
  -2   9  -1 157365. 7990.33  11
  -2   9  -1 141398. 8701.54   7
  -2   9   0 173493. 8624.41  11
  -2   9   0 157462. 9056.51   7
  -2   9   1 1633.98 918.171  11
  -2   9   1 1867.18 802.627   5
  -2   9   1 852.652 712.996   7
  -2   9   2 81361.6 5113.17   5
  -2   9   2 79845.6 5634.16   7
  -2   9   2 76819.9 5650.14  11
  -2   9   3 124298. 7518.83  11
  -2   9   3 132030. 7033.99   5
  -2   9   4-97.6882 678.463  11
  -2   9   4 1464.35 833.412   5
  -2   9   5 114862. 7387.17  11
  -2   9   5 106648. 6663.57   5
  -2   9   6 118648. 7262.78   5
  -2   9   6 117076. 7650.07  11
  -2   9   7 616.590 884.874  11
  -2   9   7 870.168 644.070   5
  -2   9   8 64489.8 5697.27  11
  -2   9   8 58788.5 5273.37   5
  -2   9   9 69882.9 6136.25  11
  -2   9   9 74466.7 6136.02   5
  -2   9  10-414.214 692.504   5
  -2  10  -7 61048.3 6615.87   7
  -2  10  -6 54800.8 6144.50   7
  -2  10  -5 6749.19 2099.46   7
  -2  10  -4 103111. 8162.73   7
  -2  10  -3 54272.9 5711.52   7
  -2  10  -2 4582.71 1666.66   7
  -2  10  -1 84117.8 5832.82  11
  -2  10  -1 92819.8 7053.84   7
  -2  10   0 70698.5 5364.08  11
  -2  10   0 71316.5 5937.23   7
  -2  10   1 11535.7 2224.94  11
  -2  10   2 84532.4 6175.27  11
  -2  10   3 65647.5 5506.23  11
  -2  10   3 62724.7 4874.74   5
  -2  10   4 5082.18 1557.60  11
  -2  10   4 4317.62 1330.47   5
  -2  10   5 83274.7 6466.27  11
  -2  10   5 74695.9 5782.55   5
  -2  10   6 37091.8 4396.89  11
  -2  10   6 48707.2 4675.64   5
  -2  10   7 4371.40 1492.32  11
  -2  10   7 5956.45 1771.13   5
  -2  10   8 65019.0 5800.18   5
  -2  11  -5 9710.80 2501.68   7
  -2  11  -4 57639.8 6234.28   7
  -2  11  -3 14819.0 2949.22   7
  -2  11   1 32738.0 3852.87  11
  -2  11   2 85223.8 6506.95  11
  -2  11   3 14085.8 2710.85  11
  -2  11   4 18744.6 3132.51  11
  -2  11   6 11695.9 2446.06   5
  -1 -10  -3 43612.2 4840.49   1
  -1 -10  -2 75970.2 6352.60   1
  -1 -10  -1 1865.56 1102.27   1
  -1 -10   0 38244.0 4346.16   1
  -1 -10   1 47189.6 4874.99   1
  -1 -10   1 59215.8 5817.12  12
  -1 -10   2 933.853 1042.26  12
  -1 -10   2 290.172 699.985   1
  -1 -10   3 35802.9 4575.22  12
  -1 -10   3 27226.0 3649.38   1
  -1 -10   4 77642.2 6948.55  12
  -1 -10   4 70533.7 6009.42   1
  -1 -10   5-1110.68 1010.36  12
  -1 -10   5-2165.65 1177.70   1
  -1 -10   6 36181.0 4814.54  12
  -1 -10   6 33388.4 4105.93   1
  -1 -10   7 42914.7 4728.76   1
  -1  -9  -7 3574.44 1465.11   1
  -1  -9  -6 46852.5 5003.08   1
  -1  -9  -5 54173.0 5264.16   1
  -1  -9  -4 12226.7 2449.80   1
  -1  -9  -3 63205.2 5458.91   1
  -1  -9  -2 41345.6 4312.16   1
  -1  -9  -1 772.403 817.012   1
  -1  -9   0 77339.6 5910.22   1
  -1  -9   1 73609.8 5741.23   1
  -1  -9   2 7496.26 2074.55  12
  -1  -9   2 3765.22 1334.14   1
  -1  -9   3 99685.1 6798.54   1
  -1  -9   3 109520. 7786.50  12
  -1  -9   4 45101.2 4405.97   1
  -1  -9   4 39663.2 4623.45  12
  -1  -9   5 94.7640 766.481   1
  -1  -9   5 1414.85 825.500  12
  -1  -9   6 82212.0 6916.91  12
  -1  -9   6 73879.0 5898.99   1
  -1  -9   7 39968.7 4267.80   1
  -1  -9   7 31378.4 3558.21   3
  -1  -9   7 32075.3 4352.43  12
  -1  -9   8 5103.83 1571.59   6
  -1  -9   8 3974.11 1696.10  12
  -1  -9   8 4158.09 1596.55   1
  -1  -9   9 38785.0 4433.63   6
  -1  -9   9 45089.3 5328.09  12
  -1  -9   9 46195.7 4833.74   1
  -1  -9  10 38908.5 5004.26  12
  -1  -9  10 39106.8 4629.57   6
  -1  -9  11 715.566 925.327   6
  -1  -9  12 52636.6 5842.90   6
  -1  -8 -10 25208.9 3735.31   9
  -1  -8  -9 110909. 7899.43   9
  -1  -8  -9 108047. 8049.13   1
  -1  -8  -8 9086.40 2303.71   1
  -1  -8  -7 65722.2 5789.42   1
  -1  -8  -6 80234.6 6260.33   1
  -1  -8  -5 7667.40 1907.56   1
  -1  -8  -4 9359.46 1995.71   1
  -1  -8  -3 153037. 8501.48   1
  -1  -8  -2 11015.1 2039.82   1
  -1  -8  -1 55926.8 4642.28   1
  -1  -8   0 168664. 8679.87   1
  -1  -8   1 14176.1 2245.83   1
  -1  -8   2 17212.1 2507.90   1
  -1  -8   3 92000.6 6117.15   1
  -1  -8   3 100453. 5132.57   6
  -1  -8   3 97219.6 6838.76  12
  -1  -8   4 32535.9 3903.88  12
  -1  -8   4 35870.5 3099.11   6
  -1  -8   4 35890.7 3663.49   1
  -1  -8   5 58011.7 4283.69   6
  -1  -8   5 54066.5 5095.76  12
  -1  -8   5 52239.4 4520.22   1
  -1  -8   6 139702. 7530.93   6
  -1  -8   6 140515. 8746.99  12
  -1  -8   6 125680. 7542.80   1
  -1  -8   7 22812.7 2983.07   6
  -1  -8   7 19870.7 2640.37   3
  -1  -8   7 30487.3 3930.58  12
  -1  -8   7 29852.8 3410.26   1
  -1  -8   8 23479.6 2834.33   3
  -1  -8   8 22896.3 3059.90   1
  -1  -8   8 22091.0 3071.52   6
  -1  -8   8 28270.4 3905.56  12
  -1  -8   9 123069. 8003.53   6
  -1  -8   9 116896. 8411.25  12
  -1  -8  10 6156.54 1778.33   6
  -1  -8  10 7527.61 2072.68  12
  -1  -8  11 31827.1 4240.65   6
  -1  -8  11 32982.9 4534.46  12
  -1  -8  12 41316.6 5023.19   6
  -1  -8  12 50102.9 5699.95  12
  -1  -8  13 6063.83 2086.25   6
  -1  -7 -12 75878.9 6456.00   9
  -1  -7 -11 2807.01 1336.69   9
  -1  -7 -10 71297.4 6018.38   9
  -1  -7  -9 74734.3 6280.48   1
  -1  -7  -9 81681.4 6332.62   9
  -1  -7  -8 3601.22 1261.92   1
  -1  -7  -8 1471.27 959.623   9
  -1  -7  -7 57966.6 5113.78   1
  -1  -7  -7 60263.1 5128.41   9
  -1  -7  -6 183006. 9490.31   9
  -1  -7  -6 183421. 9553.66   1
  -1  -7  -5 2129.69 951.085   9
  -1  -7  -5 587.492 693.631   1
  -1  -7  -4 92928.3 6095.50   9
  -1  -7  -4 89875.1 5997.19   1
  -1  -7  -3 88947.4 5801.02   1
  -1  -7  -2 1949.29 867.725   1
  -1  -7  -1 88105.8 5586.44   1
  -1  -7   0 79311.7 3186.26   6
  -1  -7   0 79383.6 5210.72   1
  -1  -7   1 377.597 268.971   6
  -1  -7   1 115.991 501.896   1
  -1  -7   2 202465. 9130.14   1
  -1  -7   2 205331. 7652.43   6
  -1  -7   3 109164. 5270.24   6
  -1  -7   3 106830. 6121.71   1
  -1  -7   3 95376.9 6397.59  12
  -1  -7   4-389.988 498.363   1
  -1  -7   4 323.116 443.845   6
  -1  -7   4 327.482 478.363  12
  -1  -7   5 102794. 6772.23  12
  -1  -7   5 110433. 6344.28   1
  -1  -7   5 97976.1 5748.51   6
  -1  -7   6 120079. 6834.34   1
  -1  -7   6 130636. 7005.77   6
  -1  -7   6 115279. 6518.47   3
  -1  -7   6 119865. 7561.98  12
  -1  -7   7-231.378 603.995  12
  -1  -7   7 1276.19 804.144   6
  -1  -7   7 470.000 601.747   1
  -1  -7   7 1276.65 705.781   3
  -1  -7   8 140096. 8715.60  12
  -1  -7   8 156430. 8286.29   1
  -1  -7   8 153727. 8565.08   6
  -1  -7   8 148199. 7422.33   3
  -1  -7   9 115367. 7574.00   6
  -1  -7   9 115166. 6350.89   3
  -1  -7   9 110977. 7759.46  12
  -1  -7  10 941.123 925.982   6
  -1  -7  10 328.523 794.504  12
  -1  -7  11 92089.6 7408.49  12
  -1  -7  11 98897.6 7440.53   6
  -1  -7  12 92934.3 7528.03  12
  -1  -7  12 78910.2 6904.82   6
  -1  -7  13-481.916 854.956  12
  -1  -7  13 1487.80 1015.90   6
  -1  -7  14 34638.2 4763.82   6
  -1  -7  14 35843.7 4859.57  12
  -1  -6 -14 4867.60 1692.22   9
  -1  -6 -13 89776.1 6863.75   9
  -1  -6 -12 37634.9 4250.43   9
  -1  -6 -11 8958.07 2004.18   9
  -1  -6 -10 115047. 7450.22   9
  -1  -6  -9 80311.7 5955.64   9
  -1  -6  -8 357.240 541.028   9
  -1  -6  -7 185900. 9280.12   9
  -1  -6  -6 68559.2 5025.25   9
  -1  -6  -6 60183.6 4790.20   1
  -1  -6  -5 901.577 597.796   1
  -1  -6  -5 1091.48 817.327   9
  -1  -6  -4 231360. 9956.86   9
  -1  -6  -4 219760. 9760.22   1
  -1  -6  -3 89882.1 5428.26   9
  -1  -6  -3 85251.7 3088.18   8
  -1  -6  -3 86076.5 5312.59   1
  -1  -6  -2 1390.91 751.398   9
  -1  -6  -2 846.947 363.622   8
  -1  -6  -2 949.680 733.415   1
  -1  -6  -1 215731. 5947.39   6
  -1  -6  -1 220024. 9160.57   1
  -1  -6  -1 212149. 7688.31   8
  -1  -6   0 104962. 3756.18   6
  -1  -6   0 105389. 5652.34   1
  -1  -6   0 92206.6 4827.47   8
  -1  -6   1 11013.4 1155.25   6
  -1  -6   1 9068.24 1527.90   1
  -1  -6   2 211495. 8769.16   1
  -1  -6   2 206557. 7522.42   6
  -1  -6   3 113928. 5395.53   6
  -1  -6   3 116904. 6072.33   1
  -1  -6   3 124254. 6758.91  12
  -1  -6   4 40798.6 3719.48  12
  -1  -6   4 39997.7 3149.84   6
  -1  -6   4 44114.9 3462.97   1
  -1  -6   5 242381. 9822.66   6
  -1  -6   5 236343. 9789.26   1
  -1  -6   5 241168. 10714.1  12
  -1  -6   6 99817.9 5795.85   6
  -1  -6   6 83782.8 5833.68  12
  -1  -6   6 87591.5 5162.94   3
  -1  -6   6 86052.3 5298.23   1
  -1  -6   7 17739.4 2488.43   6
  -1  -6   7 14853.4 2373.54  12
  -1  -6   7 15193.2 1989.24   3
  -1  -6   7 13631.6 2038.94   1
  -1  -6   8 240627. 10333.5   1
  -1  -6   8 224606. 10728.8   6
  -1  -6   8 231999. 9512.08   3
  -1  -6   8 237803. 11258.7  12
  -1  -6   9 73667.7 5878.47  12
  -1  -6   9 78433.0 5945.28   6
  -1  -6   9 78808.0 4818.78   3
  -1  -6  10 16163.3 2710.74   6
  -1  -6  10 16368.8 2802.65  12
  -1  -6  11 124915. 8356.93   6
  -1  -6  11 140996. 8855.37  12
  -1  -6  12 61554.7 5842.10   6
  -1  -6  12 61862.8 5854.59  12
  -1  -6  13 13996.2 2963.66  12
  -1  -6  13 15039.3 2876.68   6
  -1  -6  14 111417. 8540.18   6
  -1  -6  14 98361.2 8074.82  12
  -1  -6  15 26664.2 4160.92   6
  -1  -6  15 24951.1 4076.86  12
  -1  -5 -15 8483.90 2030.63   9
  -1  -5 -14 21892.1 3201.96   9
  -1  -5 -13 89903.4 6568.01   9
  -1  -5 -12 15159.2 2491.34   9
  -1  -5 -11 21872.9 2981.98   9
  -1  -5 -10 169681. 8901.77   9
  -1  -5  -9 12265.6 2116.99   9
  -1  -5  -8 32376.3 3366.38   9
  -1  -5  -7 194443. 9056.66   9
  -1  -5  -6 31244.0 3078.15   9
  -1  -5  -5 70257.5 4651.42   9
  -1  -5  -4 204625. 8768.99   9
  -1  -5  -4 210105. 8898.08   1
  -1  -5  -3 38997.7 3205.12   9
  -1  -5  -3 38848.7 3188.70   1
  -1  -5  -3 42050.1 1669.99   8
  -1  -5  -2 152270. 6588.49   9
  -1  -5  -2 139944. 4686.90   8
  -1  -5  -2 145251. 6415.16   1
  -1  -5  -1 317219. 8174.71   6
  -1  -5  -1 307582. 11008.0   9
  -1  -5  -1 306265. 9769.13   8
  -1  -5  -1 301498. 10961.7   1
  -1  -5   0 23036.9 1898.56   2
  -1  -5   0 22272.1 2197.04   1
  -1  -5   0 24755.9 1396.58   6
  -1  -5   0 23386.7 2222.87   9
  -1  -5   0 23795.5 2018.95   8
  -1  -5   1 163792. 5733.96   2
  -1  -5   1 154202. 5482.42   6
  -1  -5   1 150308. 6476.50   8
  -1  -5   1 151327. 6649.92   1
  -1  -5   2 262259. 7829.80   2
  -1  -5   2 251311. 9369.25   1
  -1  -5   2 238175. 8446.57   6
  -1  -5   3 43121.3 3140.04   1
  -1  -5   3 48843.8 3080.84   6
  -1  -5   3 42654.4 3459.30  12
  -1  -5   3 47466.8 2080.74   2
  -1  -5   4 191949. 5591.24   2
  -1  -5   4 195062. 7878.72   6
  -1  -5   4 197412. 7970.20   1
  -1  -5   4 201220. 8691.77  12
  -1  -5   5 304582. 12176.7   4
  -1  -5   5 310292. 11591.0   6
  -1  -5   5 337672. 11561.6   1
  -1  -5   5 309970. 12159.3  12
  -1  -5   6 36261.2 3501.21   4
  -1  -5   6 33840.2 3287.38  12
  -1  -5   6 38251.3 2955.92   3
  -1  -5   6 34570.0 2966.72   1
  -1  -5   7 87908.8 5765.38  12
  -1  -5   7 91281.7 6054.68   4
  -1  -5   7 94733.7 5025.68   3
  -1  -5   7 92223.7 5308.12   1
  -1  -5   8 153019. 4655.03   2
  -1  -5   8 167928. 8835.59   4
  -1  -5   8 168498. 7135.27   3
  -1  -5   8 159998. 8402.55  12
  -1  -5   9 32785.4 3777.84   4
  -1  -5   9 36208.0 3780.04  12
  -1  -5  10 65311.3 5594.93   4
  -1  -5  10 63507.6 5317.05  12
  -1  -5  11 280380. 13120.5  12
  -1  -5  11 291383. 13769.7   4
  -1  -5  12 10024.7 2236.45  12
  -1  -5  12 18218.4 3122.24   4
  -1  -5  13 66151.9 6291.01   4
  -1  -5  13 68290.8 6188.67  12
  -1  -5  14 101437. 7880.16  12
  -1  -5  14 91564.8 7585.55   6
  -1  -5  14 103779. 8212.09   4
  -1  -5  15 7207.88 2114.62  12
  -1  -5  15 10333.6 2592.87   6
  -1  -5  16 44201.2 5447.78   6
  -1  -5  16 49003.7 5775.64  12
  -1  -5  17 93498.4 8360.07  12
  -1  -4 -15-127.648 642.741   9
  -1  -4 -14 43716.9 4326.20   9
  -1  -4 -13 112309. 7080.34   9
  -1  -4 -12 1634.83 805.383   9
  -1  -4 -11 112139. 6785.31   9
  -1  -4 -10 86155.8 5663.43   9
  -1  -4  -9 4022.05 1190.60   9
  -1  -4  -8 174799. 8238.54   9
  -1  -4  -7 53754.6 4026.03   9
  -1  -4  -6 20497.9 2318.32   9
  -1  -4  -5 179093. 7782.39   9
  -1  -4  -4 149052. 7302.23   2
  -1  -4  -4 232192. 8326.71   9
  -1  -4  -3 765.787 478.200   2
  -1  -4  -3-527.170 314.004  13
  -1  -4  -3 410.428 442.871   9
  -1  -4  -2 288801. 9679.19  13
  -1  -4  -2 296083. 10410.4   9
  -1  -4  -2 295074. 10344.5   1
  -1  -4  -2 298762. 8608.52   8
  -1  -4  -2 311315. 10164.3   2
  -1  -4  -1 345049. 10648.9   2
  -1  -4  -1 336213. 11148.1   9
  -1  -4  -1 339517. 11123.4   1
  -1  -4  -1 319349. 9964.19   8
  -1  -4   0 68.5846 282.977   1
  -1  -4   0 291.251 191.253   2
  -1  -4   0 1423.50 478.972  11
  -1  -4   0 629.248 202.164   6
  -1  -4   0 720.898 448.772   9
  -1  -4   0 618.064 325.277   8
  -1  -4   1 488383. 13185.7   2
  -1  -4   1 496377. 14396.8   1
  -1  -4   1 507191. 13210.1   6
  -1  -4   1 493418. 14286.4   9
  -1  -4   1 470609. 14190.9   8
  -1  -4   2 326603. 9232.98   2
  -1  -4   2 320483. 10609.1   1
  -1  -4   2 333440. 10875.3   4
  -1  -4   2 330929. 10152.4   6
  -1  -4   2 311431. 10219.5   5
  -1  -4   2 295864. 10738.4   8
  -1  -4   3-47.9852 254.681   4
  -1  -4   3 361.432 164.496   2
  -1  -4   3-132.911 212.399   5
  -1  -4   3-187.336 364.518   1
  -1  -4   3 263.126 402.080  12
  -1  -4   4 226388. 9142.87   4
  -1  -4   4 236671. 8505.32   1
  -1  -4   4 230755. 9124.92  12
  -1  -4   5 186778. 7222.05   1
  -1  -4   5 173760. 6980.15   3
  -1  -4   5 170603. 7859.88   4
  -1  -4   5 163543. 7572.04  12
  -1  -4   6 5388.13 1246.32   4
  -1  -4   6 4685.69 1029.03   1
  -1  -4   6 4701.54 963.288   3
  -1  -4   6 4711.56 1170.41  12
  -1  -4   7 262648. 10728.5  12
  -1  -4   7 247365. 10849.9   4
  -1  -4   7 258773. 9367.84   3
  -1  -4   8 219738. 7158.57   2
  -1  -4   8 234522. 10487.9   4
  -1  -4   8 238011. 10211.2  12
  -1  -4   9 4170.07 1260.42  12
  -1  -4   9 4548.40 699.245   2
  -1  -4   9 4529.27 1429.05   4
  -1  -4  10 92528.4 4034.23   2
  -1  -4  10 93392.5 6539.35   4
  -1  -4  10 92666.0 6313.63  12
  -1  -4  11 16611.9 2737.03   4
  -1  -4  11 17437.3 2693.96  12
  -1  -4  12 1084.17 873.355   4
  -1  -4  12 1563.85 948.865  12
  -1  -4  13 93232.5 7271.75   4
  -1  -4  13 97283.5 7266.26  12
  -1  -4  14 105315. 7923.94   4
  -1  -4  14 91378.7 7344.30  12
  -1  -4  15 3048.99 1548.80   4
  -1  -4  15 153.164 697.064  12
  -1  -4  16 84647.6 7516.80   4
  -1  -4  16 81108.6 7318.85  12
  -1  -4  17 44740.1 5555.51  12
  -1  -4  18 2471.67 1499.20  12
  -1  -3 -15 3735.63 1290.10   9
  -1  -3 -14 177398. 9089.66   9
  -1  -3 -13 65677.6 4985.91   9
  -1  -3 -12 506.818 647.824   9
  -1  -3 -11 154978. 7874.94   9
  -1  -3 -10 63705.1 4562.98   9
  -1  -3  -9 875.269 381.893  10
  -1  -3  -9 708.677 551.756   9
  -1  -3  -9 1066.75 341.397   4
  -1  -3  -8 242492. 7598.99   4
  -1  -3  -8 239065. 8304.49  10
  -1  -3  -8 247856. 9852.39   9
  -1  -3  -7 179870. 7902.63   9
  -1  -3  -7 191943. 6980.18  10
  -1  -3  -6 40079.0 2602.04  10
  -1  -3  -6 41615.6 3132.89   9
  -1  -3  -5 282790. 8993.94  10
  -1  -3  -5 255980. 9444.76   9
  -1  -3  -5 251229. 9092.88  12
  -1  -3  -4 103943. 4744.93  10
  -1  -3  -4 103319. 5005.93   9
  -1  -3  -4 108228. 5145.90   2
  -1  -3  -3 17275.4 1682.73  10
  -1  -3  -3 17093.5 1506.41  13
  -1  -3  -3 15820.1 1677.43   9
  -1  -3  -3 20985.8 1860.25   2
  -1  -3  -2 320962. 9662.30  13
  -1  -3  -2 297055. 10163.1  10
  -1  -3  -2 301619. 10066.3   9
  -1  -3  -2 301242. 9803.30   2
  -1  -3  -1 212373. 7079.57   2
  -1  -3  -1 220527. 7412.32  11
  -1  -3  -1 219872. 7507.31   9
  -1  -3  -1 213747. 7381.29   1
  -1  -3  -1 205479. 7285.82   5
  -1  -3  -1 202784. 6767.91   7
  -1  -3   0 84841.2 3621.90  11
  -1  -3   0 82060.6 2709.30   6
  -1  -3   0 83192.5 3739.99   9
  -1  -3   0 84377.0 3685.01   5
  -1  -3   0 81737.6 3686.49   1
  -1  -3   0 79209.1 3592.18   7
  -1  -3   0 75412.9 3247.77   2
  -1  -3   1 548390. 15156.6  11
  -1  -3   1 537688. 14669.2   2
  -1  -3   1 528694. 15340.5   9
  -1  -3   1 554014. 15373.6   5
  -1  -3   1 502776. 15702.0   7
  -1  -3   1 549519. 15410.2   4
  -1  -3   1 536237. 15438.3   1
  -1  -3   2 309713. 9540.34  11
  -1  -3   2 332068. 10181.3   1
  -1  -3   2 324632. 10810.1   7
  -1  -3   2 345185. 10610.9   4
  -1  -3   2 336744. 10719.8  12
  -1  -3   3 50476.3 3160.97   4
  -1  -3   3 53962.3 3228.72  12
  -1  -3   3 55844.7 2901.08   1
  -1  -3   3 46951.9 3186.76   7
  -1  -3   4 633625. 19399.1   4
  -1  -3   4 635699. 18570.9   3
  -1  -3   4 677425. 18568.3   1
  -1  -3   4 627327. 19252.7  12
  -1  -3   5 319622. 10579.7   1
  -1  -3   5 331226. 11459.1  12
  -1  -3   5 326858. 10542.3   3
  -1  -3   5 314083. 11527.3   4
  -1  -3   6 110485. 4862.97   3
  -1  -3   6 100302. 5665.99   4
  -1  -3   6 111875. 5694.84  12
  -1  -3   7 322815. 12025.9  12
  -1  -3   7 312593. 12145.3   4
  -1  -3   8 94516.2 5877.57   4
  -1  -3   8 98419.9 5778.00  12
  -1  -3   9 25208.1 2881.56  12
  -1  -3   9 22377.9 2818.94   4
  -1  -3   9 19486.2 1743.05   2
  -1  -3  10 353144. 14293.7   4
  -1  -3  10 347378. 14051.6  12
  -1  -3  11 101644. 6792.62  12
  -1  -3  11 106135. 6984.14   4
  -1  -3  12 41299.2 4395.30   4
  -1  -3  12 45027.5 4521.17  12
  -1  -3  13 139207. 8722.03   4
  -1  -3  13 133951. 8597.29  12
  -1  -3  14 20828.0 3291.61   4
  -1  -3  14 16779.8 2962.37  12
  -1  -3  15 17009.8 3057.60   4
  -1  -3  15 14564.2 2904.04  12
  -1  -3  16 110403. 8502.15  12
  -1  -3  16 102820. 8103.33   4
  -1  -3  17 29128.8 4388.42  12
  -1  -3  17 33026.0 4560.66   4
  -1  -3  18 9305.13 2578.88   4
  -1  -3  18 12272.6 2986.46  12
  -1  -2 -15 18406.6 2563.08   9
  -1  -2 -14 66221.2 4928.74   9
  -1  -2 -13 20811.5 2598.84   9
  -1  -2 -12 87450.8 5472.66   9
  -1  -2 -11 167835. 6422.87   7
  -1  -2 -11 174207. 8074.47   9
  -1  -2 -10 95442.8 4142.66   7
  -1  -2 -10 91376.9 5389.01   9
  -1  -2  -9 117561. 5235.75   4
  -1  -2  -9 117337. 4574.63   7
  -1  -2  -9 116638. 6025.55   9
  -1  -2  -9 119913. 4326.68  10
  -1  -2  -8 215889. 7051.64  10
  -1  -2  -8 212386. 8631.63   9
  -1  -2  -8 206595. 6767.39   7
  -1  -2  -8 217870. 7557.85   4
  -1  -2  -7 63370.2 3898.10   9
  -1  -2  -7 60029.5 2983.46   4
  -1  -2  -7 61363.0 2567.59   7
  -1  -2  -7 69591.3 3947.78  12
  -1  -2  -7 62666.3 3013.93  10
  -1  -2  -6 113203. 4530.17  10
  -1  -2  -6 108264. 5297.71   9
  -1  -2  -6 120363. 3757.10   7
  -1  -2  -6 117878. 4212.73   4
  -1  -2  -6 122093. 5283.08  12
  -1  -2  -5 432666. 11937.8   4
  -1  -2  -5 471441. 14316.3   2
  -1  -2  -5 462222. 12959.2  10
  -1  -2  -5 464122. 13958.5   9
  -1  -2  -5 417627. 11513.7   7
  -1  -2  -5 460882. 13535.9  12
  -1  -2  -4 193578. 7061.70   2
  -1  -2  -4 177397. 5141.41   4
  -1  -2  -4 182545. 6943.87   9
  -1  -2  -4 181730. 5308.28   8
  -1  -2  -4 192433. 6469.26  10
  -1  -2  -4 196276. 6613.50  12
  -1  -2  -3 220338. 7893.54  11
  -1  -2  -3 245202. 7789.87  10
  -1  -2  -3 211405. 7850.60   9
  -1  -2  -3 251304. 7998.75   5
  -1  -2  -3 240207. 7990.52   2
  -1  -2  -2 480275. 13937.5   2
  -1  -2  -2 496278. 14125.3  10
  -1  -2  -2 468535. 14024.7  11
  -1  -2  -2 494620. 13825.8  13
  -1  -2  -2 477928. 14147.0   9
  -1  -2  -2 490023. 12657.4   8
  -1  -2  -2 486114. 13979.4   5
  -1  -2  -2 478836. 12753.6   7
  -1  -2  -1 61106.9 2828.85  11
  -1  -2  -1 59312.6 2997.91  10
  -1  -2  -1 58235.4 2823.31   9
  -1  -2  -1 52714.1 2682.18   5
  -1  -2  -1 59735.2 2355.74   7
  -1  -2  -1 62855.8 2738.40   2
  -1  -2   0 101995. 4167.24  10
  -1  -2   0 93703.3 3322.90   4
  -1  -2   0 95347.8 3492.15   2
  -1  -2   0 94426.8 3717.67   9
  -1  -2   0 98077.8 3763.45   5
  -1  -2   0 100381. 3705.97   1
  -1  -2   0 97454.8 3671.87   7
  -1  -2   0 96681.4 3678.21  11
  -1  -2   1 624234. 16540.7  11
  -1  -2   1 608389. 16906.8   4
  -1  -2   1 612913. 16748.0   9
  -1  -2   1 615553. 17233.1   7
  -1  -2   1 629934. 16807.3   1
  -1  -2   2 61565.3 3045.89  12
  -1  -2   2 63392.6 2298.54  11
  -1  -2   2 63143.7 2696.14   1
  -1  -2   2 59462.2 2490.46   9
  -1  -2   2 60768.4 3115.39   7
  -1  -2   2 60568.7 3007.30   4
  -1  -2   3 325678. 8635.27  11
  -1  -2   3 332277. 10386.2  12
  -1  -2   3 340563. 10054.6   3
  -1  -2   3 314648. 9641.28   1
  -1  -2   3 324367. 10546.5   7
  -1  -2   3 315061. 10382.5   4
  -1  -2   4 273408. 8752.53   1
  -1  -2   4 277830. 8885.76   3
  -1  -2   4 293819. 9838.32   7
  -1  -2   4 275644. 9504.87  12
  -1  -2   4 279432. 9641.96   4
  -1  -2   5 59289.9 3594.27  12
  -1  -2   5 59080.6 3676.55   4
  -1  -2   5 62565.9 3149.19   3
  -1  -2   6 247976. 8395.25  10
  -1  -2   6 252930. 9611.50   4
  -1  -2   6 244832. 9415.71  12
  -1  -2   7 279694. 10831.8  12
  -1  -2   7 283277. 9396.89  10
  -1  -2   7 302387. 11106.2   4
  -1  -2   8 72957.7 4842.40   4
  -1  -2   8 77512.3 2531.30  11
  -1  -2   8 75360.9 4922.68  12
  -1  -2   8 79361.7 3796.71  10
  -1  -2   9 187513. 5567.72  11
  -1  -2   9 188138. 8756.64   4
  -1  -2   9 174631. 6702.43  10
  -1  -2   9 195974. 9009.00  12
  -1  -2  10 252876. 7355.01  11
  -1  -2  10 243499. 10764.5   4
  -1  -2  10 241025. 10924.3  12
  -1  -2  10 229539. 8215.84  10
  -1  -2  11 18439.1 1317.77  11
  -1  -2  11 15084.0 1478.25  10
  -1  -2  11 19690.5 2723.94   4
  -1  -2  11 16112.3 2497.85  12
  -1  -2  12 87024.4 3634.06  11
  -1  -2  12 78115.2 5956.64   4
  -1  -2  12 85104.8 6323.73  12
  -1  -2  13 205723. 10634.1   4
  -1  -2  13 200700. 10820.2  12
  -1  -2  14 4207.09 1508.72   4
  -1  -2  14 8216.20 2173.10  12
  -1  -2  15 64973.0 5929.54   4
  -1  -2  15 67323.6 6234.81  12
  -1  -2  16 74462.6 6603.80   4
  -1  -2  16 70944.1 6601.96  12
  -1  -2  17 11272.5 2620.84   4
  -1  -2  17 14666.5 3090.87  12
  -1  -2  18 61545.2 6316.47   4
  -1  -2  18 59969.6 6366.12  12
  -1  -2  19 42218.3 5463.30  12
  -1  -1 -15 80167.2 5405.13   9
  -1  -1 -14 57539.6 4389.30   9
  -1  -1 -13 6569.50 1382.44   9
  -1  -1 -13 5449.98 1207.74   7
  -1  -1 -12 84018.4 5133.16   9
  -1  -1 -12 79492.7 4689.52   7
  -1  -1 -11 126173. 6460.72   9
  -1  -1 -11 133927. 6100.00   7
  -1  -1 -10 4378.71 1099.19   9
  -1  -1 -10 5069.25 1005.50   7
  -1  -1  -9 148428. 6743.65   9
  -1  -1  -9 145674. 6066.81   7
  -1  -1  -8 183668. 7022.47   4
  -1  -1  -8 160694. 6409.72   7
  -1  -1  -8 173733. 7198.12  12
  -1  -1  -7 24645.7 1971.61   4
  -1  -1  -7 24964.8 1446.03  10
  -1  -1  -7 21664.5 1711.23   7
  -1  -1  -7 24176.0 2116.21  12
  -1  -1  -6 312496. 9830.28  12
  -1  -1  -6 274253. 10155.7   2
  -1  -1  -6 284863. 9198.01   4
  -1  -1  -6 291041. 8915.82   7
  -1  -1  -6 276294. 8513.32  10
  -1  -1  -5 163570. 6141.62  11
  -1  -1  -5 174755. 6586.04   2
  -1  -1  -5 156847. 5450.93  10
  -1  -1  -5 160164. 5643.62   8
  -1  -1  -5 164533. 6017.00  12
  -1  -1  -5 156967. 5576.54   4
  -1  -1  -4 11960.6 1213.60  11
  -1  -1  -4 12163.8 1123.81  12
  -1  -1  -4 12464.2 1311.30   2
  -1  -1  -4 11473.7 1029.45  10
  -1  -1  -4 12626.9 1034.21   8
  -1  -1  -4 10213.7 1112.59   5
  -1  -1  -4 11899.9 966.853   4
  -1  -1  -3 215152. 6294.59   4
  -1  -1  -3 206855. 7087.88  11
  -1  -1  -3 220214. 6863.14  10
  -1  -1  -3 222749. 6459.02   8
  -1  -1  -3 221130. 7044.22   5
  -1  -1  -3 213441. 7192.67   2
  -1  -1  -3 224723. 6721.92  12
  -1  -1  -2 517387. 13884.4  10
  -1  -1  -2 480553. 13940.5  11
  -1  -1  -2 507821. 13186.9   8
  -1  -1  -2 499404. 13793.8   5
  -1  -1  -2 471764. 13866.0   2
  -1  -1  -1 1074.83 215.187   7
  -1  -1  -1 314.576 167.045  11
  -1  -1  -1 394.965 168.426   2
  -1  -1  -1 431.333 196.622  13
  -1  -1  -1 372.093 222.029  10
  -1  -1  -1 264.390 121.812   8
  -1  -1  -1 865.873 263.624   5
  -1  -1   0 166149. 5036.04  11
  -1  -1   0 153909. 4863.22   7
  -1  -1   0 170248. 5409.42  10
  -1  -1   0 154702. 5018.04   9
  -1  -1   0 164572. 5020.03   5
  -1  -1   0 160658. 4634.66   4
  -1  -1   1 159442. 4954.66   4
  -1  -1   1 159747. 5282.42  10
  -1  -1   1 160882. 4737.10   9
  -1  -1   1 148252. 5041.22   7
  -1  -1   1 154427. 4707.56  11
  -1  -1   1 157663. 5005.17  12
  -1  -1   1 164262. 4646.79   1
  -1  -1   2 18922.8 1362.88   4
  -1  -1   2 22584.0 970.234  11
  -1  -1   2 18526.0 1332.54  10
  -1  -1   2 21934.8 959.350   9
  -1  -1   2 20595.1 1350.56   3
  -1  -1   2 20210.9 1093.01   1
  -1  -1   2 19193.7 1402.24   7
  -1  -1   2 21900.3 1463.55  12
  -1  -1   3 333637. 10322.5  12
  -1  -1   3 324637. 9810.98  10
  -1  -1   3 343231. 9927.93   3
  -1  -1   3 338278. 10278.0   7
  -1  -1   3 343499. 10326.6   4
  -1  -1   4 226590. 7236.18  10
  -1  -1   4 237964. 8163.28  12
  -1  -1   4 241747. 8045.29   7
  -1  -1   4 229193. 7985.34   4
  -1  -1   5 7091.35 1127.85  12
  -1  -1   5 6423.93 491.500  11
  -1  -1   5 6439.91 757.257  10
  -1  -1   5 5982.23 1009.74   4
  -1  -1   5 5761.64 968.109   7
  -1  -1   6 271540. 8600.02  10
  -1  -1   6 290761. 7939.29  11
  -1  -1   6 296374. 10096.6   7
  -1  -1   6 288438. 10405.5  12
  -1  -1   6 280626. 10091.3   4
  -1  -1   7 206619. 6653.76  10
  -1  -1   7 207517. 6220.69  11
  -1  -1   7 210197. 8730.08  12
  -1  -1   7 204992. 8379.54   4
  -1  -1   8 11897.6 1854.34  12
  -1  -1   8 12252.4 1064.70  10
  -1  -1   8 11879.0 1737.09   4
  -1  -1   8 10831.9 959.047  11
  -1  -1   9 209111. 6734.00  10
  -1  -1   9 213503. 9246.43   4
  -1  -1   9 216558. 9701.82  12
  -1  -1   9 216742. 6923.97  11
  -1  -1  10 210188. 6967.35  11
  -1  -1  10 196397. 6376.96  10
  -1  -1  10 213166. 9852.22  12
  -1  -1  10 202361. 9223.30   4
  -1  -1  11 2127.67 968.318  12
  -1  -1  11 4038.71 756.433  11
  -1  -1  11 3624.07 1176.45   4
  -1  -1  11 3362.94 461.481  10
  -1  -1  12 144622. 5750.16  11
  -1  -1  12 131470. 7747.04   4
  -1  -1  12 157347. 8750.22  12
  -1  -1  13 121894. 5382.35  11
  -1  -1  13 134668. 7913.34   4
  -1  -1  13 128233. 8183.78  12
  -1  -1  14 1407.29 565.852  11
  -1  -1  14 1182.23 1126.73   4
  -1  -1  14 2439.83 1213.75  12
  -1  -1  15 87883.0 6811.70   4
  -1  -1  15 101958. 7563.74  12
  -1  -1  16 61527.1 5996.68  12
  -1  -1  16 58191.4 5617.84   4
  -1  -1  17 2906.19 1536.56  12
  -1  -1  17 4679.79 1687.44   4
  -1  -1  17 1426.41 966.245   5
  -1  -1  18 44697.7 5297.81  12
  -1  -1  18 34356.1 4559.30   4
  -1  -1  18 37861.6 3974.58   5
  -1  -1  19 53533.8 5943.75   4
  -1  -1  19 66491.2 6719.17  12
  -1   0 -14 66786.8 4650.68   9
  -1   0 -14 74208.9 5172.59   7
  -1   0 -13 47239.5 3716.47   9
  -1   0 -13 40719.7 3649.58   7
  -1   0 -12 90784.2 5497.61   7
  -1   0 -11 97793.5 5521.69   7
  -1   0 -10 14789.4 1895.88   7
  -1   0  -9 292429. 10639.2   7
  -1   0  -8 148312. 6446.76   7
  -1   0  -8 154522. 6527.75  12
  -1   0  -7 60033.7 3294.12  12
  -1   0  -7 51759.7 3135.18   7
  -1   0  -7 49738.6 3163.49   4
  -1   0  -6 275347. 8903.36  11
  -1   0  -6 269410. 9026.70  12
  -1   0  -6 266621. 9423.59   2
  -1   0  -6 273856. 9313.40   8
  -1   0  -6 266841. 9285.48   4
  -1   0  -5 191656. 6690.05  11
  -1   0  -5 201048. 7110.63   2
  -1   0  -5 196515. 6774.62  12
  -1   0  -5 200464. 7051.00   4
  -1   0  -5 199035. 7072.55   8
  -1   0  -4 38135.9 2139.94  11
  -1   0  -4 38831.8 2238.18   4
  -1   0  -4 37114.2 2241.94   8
  -1   0  -4 43847.4 2360.55   2
  -1   0  -4 43677.7 2167.87  12
  -1   0  -3 620728. 16206.4  10
  -1   0  -3 608889. 16421.8   4
  -1   0  -3 560363. 16329.7  11
  -1   0  -3 606908. 16515.8   8
  -1   0  -3 605071. 16117.0   5
  -1   0  -3 587027. 15929.7  12
  -1   0  -3 604743. 16442.4   2
  -1   0  -2 196569. 5923.06   2
  -1   0  -2 198153. 5962.30  10
  -1   0  -2 188569. 5948.73   6
  -1   0  -2 189081. 5958.96  11
  -1   0  -2 193387. 5963.10   8
  -1   0  -2 184515. 5618.60   5
  -1   0  -1 300230. 8143.52   6
  -1   0  -1 278018. 8367.85  10
  -1   0  -1 281089. 8198.94  11
  -1   0  -1 300394. 8238.99   8
  -1   0  -1 288793. 7907.14   5
  -1   0   2 112908. 3923.42  10
  -1   0   2 121195. 4293.85  12
  -1   0   3 94443.4 3474.55  10
  -1   0   3 110349. 3881.28   7
  -1   0   3 105428. 3882.06   4
  -1   0   3 100223. 4199.74  12
  -1   0   4 267887. 8238.55   4
  -1   0   4 282314. 8149.42   7
  -1   0   5 100910. 3535.63  10
  -1   0   5 112166. 3854.70  11
  -1   0   5 102779. 5005.45  12
  -1   0   5 104381. 4421.91   7
  -1   0   5 113985. 4699.63   4
  -1   0   6 353571. 9707.17  11
  -1   0   6 313145. 9099.04  10
  -1   0   6 348924. 11044.1   4
  -1   0   6 345121. 10772.7   7
  -1   0   6 296758. 11342.9  12
  -1   0   7 183607. 6022.28  11
  -1   0   7 174710. 5168.44  10
  -1   0   7 183330. 7058.80   7
  -1   0   7 176699. 7856.07  12
  -1   0   7 178740. 7266.20   4
  -1   0   8 30953.5 1963.36  11
  -1   0   8 35933.5 2862.62   4
  -1   0   9 119851. 4849.53  11
  -1   0   9 119882. 6136.26   4
  -1   0   9 121448. 6741.61  12
  -1   0  10 66960.5 3444.74  11
  -1   0  10 66401.4 4979.86  12
  -1   0  10 60636.8 4362.37   4
  -1   0  11 6728.77 1462.03   4
  -1   0  11 6493.70 1060.02  11
  -1   0  11 7230.00 1700.07  12
  -1   0  12 163268. 6700.40  11
  -1   0  12 159102. 8297.45   4
  -1   0  12 172105. 9183.84  12
  -1   0  13 55577.6 3545.50  11
  -1   0  13 58384.7 4782.56   4
  -1   0  14 28167.5 3705.53  12
  -1   0  14 29250.4 2609.07  11
  -1   0  14 29578.9 3496.90   4
  -1   0  15 97518.5 7028.49   4
  -1   0  15 115466. 5814.21  11
  -1   0  15 111252. 7895.11  12
  -1   0  16 44912.3 4173.37   5
  -1   0  16 44972.3 4762.74   4
  -1   0  16 43722.3 4945.82  12
  -1   0  17 28544.9 4109.62  12
  -1   0  17 18218.9 3101.67   4
  -1   0  17 24231.8 3136.87   5
  -1   0  18 79204.5 5975.82   5
  -1   0  18 69047.1 6326.15   4
  -1   0  18 65517.9 6505.52  12
  -1   0  19 9597.19 2664.88  12
  -1   0  19 6124.08 2085.74   4
  -1   0  19 6763.05 1861.51   5
  -1   1 -16 71087.9 5723.57   7
  -1   1 -15 103968. 6890.10   7
  -1   1 -14 5135.99 1390.61   7
  -1   1 -13 56397.7 4654.93   7
  -1   1 -12 128483. 7192.77   7
  -1   1 -11 22611.2 2687.88   7
  -1   1 -10 64774.1 4535.46   7
  -1   1  -9 70251.6 4583.97   7
  -1   1  -8 41406.4 3239.66   7
  -1   1  -8 38267.7 2441.65  11
  -1   1  -7 74823.9 4358.61   8
  -1   1  -7 70092.8 4215.48   7
  -1   1  -7 73232.1 3897.08  12
  -1   1  -7 72796.9 3420.39  11
  -1   1  -6 278520. 8732.69  11
  -1   1  -6 254277. 9147.53   2
  -1   1  -6 289464. 10081.8   8
  -1   1  -6 283675. 9324.96  12
  -1   1  -6 294270. 10080.7   4
  -1   1  -5 24825.1 1639.55  11
  -1   1  -5 29465.0 1919.11   2
  -1   1  -5 27000.7 2207.03   8
  -1   1  -5 27281.2 2200.97   4
  -1   1  -5 27922.2 1906.95  12
  -1   1  -4 185569. 6017.79  11
  -1   1  -4 196907. 6936.56   4
  -1   1  -4 190693. 6958.44   8
  -1   1  -4 184005. 6210.20  12
  -1   1  -4 185940. 6143.87   2
  -1   1  -3 47091.1 2089.50  11
  -1   1  -3 46504.3 2530.38   4
  -1   1  -3 44786.9 2090.20  12
  -1   1  -3 40976.0 2470.75   8
  -1   1  -3 43902.9 2014.51   2
  -1   1  -2 1155.15 349.920   6
  -1   1  -2 1719.46 440.002   8
  -1   1  -1 294466. 8676.43   6
  -1   1  -1 298783. 8799.32   8
  -1   1  -1 299881. 8359.81   1
  -1   1   0 393237. 10653.7   6
  -1   1   0 376621. 10707.8   8
  -1   1   1 35770.3 1631.40   6
  -1   1   1 36567.2 1679.80   8
  -1   1   2 667070. 17100.3   7
  -1   1   2 640951. 17144.7   6
  -1   1   2 627491. 17709.2  12
  -1   1   3 950674. 24718.2   7
  -1   1   3 923322. 24956.0   4
  -1   1   3 970241. 24519.5   9
  -1   1   3 947824. 25739.2  12
  -1   1   4 36489.6 2034.15   4
  -1   1   4 37286.5 1880.98   7
  -1   1   4 36915.0 1676.00   9
  -1   1   4 33190.0 2383.12  12
  -1   1   5 219893. 7477.30  11
  -1   1   5 227488. 6894.71   9
  -1   1   5 223234. 7235.15   7
  -1   1   5 223898. 8406.61  12
  -1   1   6 168897. 6386.84   4
  -1   1   6 179841. 6164.51  11
  -1   1   6 172027. 6086.87   7
  -1   1   7 31374.7 2109.47  11
  -1   1   7 26929.8 2034.27   7
  -1   1   7 30894.1 2775.37  12
  -1   1   7 31042.4 2387.36   4
  -1   1   8 99448.3 5005.64   4
  -1   1   8 99134.0 4467.61  11
  -1   1   8 103564. 4694.13   7
  -1   1   8 101004. 5704.28  12
  -1   1   9 240136. 8590.91  11
  -1   1   9 245585. 8958.89   7
  -1   1   9 221699. 10049.2  12
  -1   1  10 6433.36 1490.47  12
  -1   1  10 6775.43 1118.02  11
  -1   1  10 6228.02 1237.15   4
  -1   1  11 104646. 5097.73  11
  -1   1  11 98297.2 5769.31   4
  -1   1  11 99193.7 6447.80  12
  -1   1  12 85275.3 5483.42   4
  -1   1  12 79828.9 5918.72  12
  -1   1  12 81445.3 4586.21  11
  -1   1  13 2249.28 1081.99  12
  -1   1  13 1553.91 749.553  11
  -1   1  13 1445.04 719.415   4
  -1   1  14 21635.2 3207.25  12
  -1   1  14 30070.7 2830.74  11
  -1   1  14 30723.1 3447.95   4
  -1   1  14 33615.9 3369.97   5
  -1   1  15 102884. 5742.54  11
  -1   1  15 90598.0 6102.40   5
  -1   1  15 92268.9 6523.81   4
  -1   1  15 94495.6 7181.27  12
  -1   1  16 1753.66 1144.71  12
  -1   1  16 1365.70 884.616   4
  -1   1  16 243.563 446.155  11
  -1   1  16 1096.36 896.447   5
  -1   1  17 39272.1 4817.01  12
  -1   1  17 34981.6 4223.99   4
  -1   1  17 40747.6 4216.55   5
  -1   1  18 57770.0 5246.70   5
  -1   1  18 61659.5 6258.35  12
  -1   1  19 2699.33 1404.73   5
  -1   2 -17 126.344 650.979   7
  -1   2 -16 31454.4 3961.85   7
  -1   2 -15 54070.3 5117.65   7
  -1   2 -14 1054.04 1028.78   7
  -1   2 -13 125935. 7738.13   7
  -1   2 -12 89887.0 6200.68   7
  -1   2 -11 2288.06 815.388   7
  -1   2 -10 114640. 4911.80  11
  -1   2 -10 127513. 7051.48   7
  -1   2  -9 150984. 5698.20  11
  -1   2  -9 156239. 7795.96   7
  -1   2  -8 14260.5 1291.24  11
  -1   2  -8 13323.4 1955.85   7
  -1   2  -7 94547.1 3860.79  11
  -1   2  -7 91071.6 5312.86   8
  -1   2  -7 94216.7 3806.55   3
  -1   2  -7 100299. 5530.90   7
  -1   2  -6 40145.3 2667.86  12
  -1   2  -6 36249.2 3020.51   8
  -1   2  -6 36989.2 1904.86   3
  -1   2  -6 37943.9 2034.18  11
  -1   2  -5 1148.88 328.014  11
  -1   2  -5 1617.15 409.102   2
  -1   2  -5 528.483 298.608  12
  -1   2  -5 660.030 510.041   8
  -1   2  -5 715.325 211.404   3
  -1   2  -4 170691. 6312.62   1
  -1   2  -4 167335. 5252.13   2
  -1   2  -4 157688. 5294.30  11
  -1   2  -4 175300. 6783.56   4
  -1   2  -4 163661. 6731.89   8
  -1   2  -3 131131. 5362.86   4
  -1   2  -3 131448. 5415.19   8
  -1   2  -3 125746. 4845.85   1
  -1   2  -3 122878. 3940.84   2
  -1   2  -2 5039.49 792.648   6
  -1   2  -2 5688.36 871.556   8
  -1   2  -2 4048.92 635.752   1
  -1   2  -1 70571.9 2887.96   1
  -1   2  -1 68903.3 3068.06   6
  -1   2  -1 65731.0 3156.66   8
  -1   2   0 375257. 10651.3   6
  -1   2   0 368308. 10767.2   8
  -1   2   0 359910. 9884.51   5
  -1   2   0 380413. 10512.8   1
  -1   2   1 181433. 5716.34   6
  -1   2   1 184209. 5764.95   1
  -1   2   1 177084. 5729.35   8
  -1   2   2 16896.7 1171.76   6
  -1   2   2 18756.7 1310.36   9
  -1   2   2 20103.5 1223.09   8
  -1   2   3 464024. 12919.3   9
  -1   2   3 457253. 12532.4   8
  -1   2   3 447802. 12706.0   6
  -1   2   3 459436. 12441.7   7
  -1   2   4 17095.4 1243.56   4
  -1   2   4 14461.9 1183.25   6
  -1   2   4 16595.8 1276.08   9
  -1   2   4 15032.2 1008.88   7
  -1   2   5 196101. 7116.66  11
  -1   2   5 203355. 6513.16   9
  -1   2   5 180084. 5918.85   7
  -1   2   5 196390. 6497.97   4
  -1   2   6 313543. 9781.88   4
  -1   2   6 330273. 10306.0  11
  -1   2   6 310852. 9584.80   9
  -1   2   6 300902. 9146.00   7
  -1   2   7 6592.18 1054.21  11
  -1   2   7 6524.80 1268.71  12
  -1   2   7 6615.54 1002.59   4
  -1   2   7 6687.70 840.959   7
  -1   2   8 213199. 7889.82  11
  -1   2   8 207483. 7165.19   7
  -1   2   8 199823. 8917.85  12
  -1   2   8 198017. 7735.15   4
  -1   2   9 120062. 5480.64  11
  -1   2   9 103403. 5245.63   4
  -1   2   9 106929. 6237.24  12
  -1   2   9 106351. 4750.65   7
  -1   2  10 1823.47 928.920  12
  -1   2  10 852.864 499.063  11
  -1   2  10 1237.81 703.073   4
  -1   2  11 80790.2 5100.66   5
  -1   2  11 79079.7 4630.75  11
  -1   2  11 79548.9 4875.86   4
  -1   2  11 74945.2 5527.97  12
  -1   2  12 85681.6 5331.26   4
  -1   2  12 91782.2 5169.48  11
  -1   2  12 83245.1 5414.80   5
  -1   2  12 80430.5 6023.23  12
  -1   2  13 17087.7 2735.43  12
  -1   2  13 19263.7 2330.40  11
  -1   2  13 15258.4 2248.96   4
  -1   2  13 15053.8 2297.32   5
  -1   2  14 76285.4 5065.89  11
  -1   2  14 70670.2 5376.62   5
  -1   2  14 87630.1 5803.35   4
  -1   2  14 85688.0 6583.95  12
  -1   2  15 29747.5 3905.37  12
  -1   2  15 25411.7 2917.33  11
  -1   2  15 30103.9 3403.92   4
  -1   2  15 30104.0 3418.70   5
  -1   2  16-151.467 774.748  12
  -1   2  16 1928.43 932.096  11
  -1   2  16 2712.91 1187.41   5
  -1   2  17 66091.3 5101.38  11
  -1   2  17 66100.2 5643.11   5
  -1   2  18 28393.3 3757.18   5
  -1   3 -18 12425.3 2731.45   7
  -1   3 -17 17988.0 3256.25   7
  -1   3 -16 83450.3 6999.29   7
  -1   3 -15 5587.61 1778.60   7
  -1   3 -14 24941.1 3493.16   7
  -1   3 -13 74262.6 6067.51   7
  -1   3 -12 38646.3 4177.07   7
  -1   3 -11 56009.9 4906.77   7
  -1   3 -10 100637. 4532.15   3
  -1   3 -10 99875.5 6560.57   7
  -1   3  -9 29319.0 1846.36  11
  -1   3  -9 28269.8 2000.21   3
  -1   3  -9 31696.9 3380.94   7
  -1   3  -8 73696.4 3214.56  11
  -1   3  -8 82837.3 5470.11   7
  -1   3  -7 165641. 5563.50  11
  -1   3  -7 174053. 8131.88   8
  -1   3  -7 166652. 8107.80   7
  -1   3  -6 33376.6 1830.94  11
  -1   3  -6 32713.0 3056.30   8
  -1   3  -5 121119. 4235.67  11
  -1   3  -5 119803. 6093.40   8
  -1   3  -4 162705. 4880.50   2
  -1   3  -4 168871. 7172.81   8
  -1   3  -3 75686.0 4080.04   4
  -1   3  -3 75559.8 3625.39   1
  -1   3  -3 71143.5 4022.78   8
  -1   3  -3 69014.7 2225.94   2
  -1   3  -2 122358. 4804.26   1
  -1   3  -2 113296. 5176.94   8
  -1   3  -2 116785. 4971.43   6
  -1   3  -1 209251. 6950.44   6
  -1   3  -1 185814. 5709.82   5
  -1   3  -1 201735. 7164.74   8
  -1   3  -1 202731. 6789.69   1
  -1   3   0 939.897 330.625   6
  -1   3   0 1236.81 433.217   8
  -1   3   0 918.057 338.934   1
  -1   3   0 466.603 188.702   5
  -1   3   1 30339.4 1833.42   6
  -1   3   1 30572.2 1977.21   1
  -1   3   1 28267.7 1838.66   8
  -1   3   1 31516.3 1785.04   5
  -1   3   2 192955. 6219.27   6
  -1   3   2 195513. 6691.91   9
  -1   3   2 184656. 6103.64   8
  -1   3   2 190776. 6443.36   5
  -1   3   3 11974.4 1077.70   6
  -1   3   3 14792.6 1389.83   9
  -1   3   3 13756.4 1037.72   8
  -1   3   3 14193.4 1359.04   5
  -1   3   4 61252.2 2872.36   6
  -1   3   4 58398.3 3546.37  11
  -1   3   4 65038.7 2538.26   7
  -1   3   4 66066.5 3308.57   9
  -1   3   4 65942.2 2637.87   8
  -1   3   4 65090.4 3421.94   5
  -1   3   5 232711. 7748.26   6
  -1   3   5 252720. 7792.95   4
  -1   3   5 235028. 7211.80   8
  -1   3   5 246820. 8666.70   5
  -1   3   5 228939. 7012.48   7
  -1   3   6 39247.9 2339.29   4
  -1   3   6 44338.8 3023.33  11
  -1   3   6 38733.3 2400.85   6
  -1   3   6 41202.3 1980.65  13
  -1   3   6 40518.6 1898.16   7
  -1   3   6 41977.5 2933.03   5
  -1   3   7 26688.5 2007.23   4
  -1   3   7 32736.4 2619.35  11
  -1   3   7 27824.8 1765.95  13
  -1   3   7 26702.6 2434.86   5
  -1   3   7 29295.4 1640.43   7
  -1   3   8 140927. 5995.35   4
  -1   3   8 146050. 6800.14   5
  -1   3   8 147343. 5191.39   7
  -1   3   9 21449.4 2244.39  11
  -1   3   9 18394.3 1621.87   8
  -1   3   9 18842.9 2229.26   5
  -1   3   9 20423.8 1558.17   7
  -1   3   9 18261.1 1869.32   4
  -1   3  10 75498.0 4633.98  11
  -1   3  10 65486.0 3539.12   8
  -1   3  10 63066.4 4480.14   5
  -1   3  10 78326.4 4356.98   4
  -1   3  11 179638. 8120.02  11
  -1   3  11 179154. 8469.83   5
  -1   3  11 170143. 7606.25   4
  -1   3  12 29882.9 3029.03  11
  -1   3  12 31085.6 2949.51   4
  -1   3  12 30109.8 3231.38   5
  -1   3  13 10260.9 1840.07  11
  -1   3  13 11373.4 1852.74   4
  -1   3  13 10535.5 1986.04   5
  -1   3  14 126039. 7058.39  11
  -1   3  14 122152. 6847.08   4
  -1   3  14 116296. 7265.24   5
  -1   3  15 12457.5 2128.71  11
  -1   3  15 13551.6 2454.91   5
  -1   3  16 26328.1 3547.15   5
  -1   3  16 28064.6 3340.37  11
  -1   3  17 72895.2 5674.78  11
  -1   3  17 75450.7 6242.08   5
  -1   3  18 11258.9 2238.63  11
  -1   4 -17 43077.1 5305.37   7
  -1   4 -16 60495.6 6136.04   7
  -1   4 -15-255.143 719.352   7
  -1   4 -14 57424.3 5755.47   7
  -1   4 -13 48708.5 5095.86   7
  -1   4 -12 5785.55 1761.24   7
  -1   4 -11 113671. 7665.07   7
  -1   4 -10 88234.7 6471.27   7
  -1   4  -9 1531.26 897.604   7
  -1   4  -8 158265. 5295.75  11
  -1   4  -8 164801. 8645.37   7
  -1   4  -7 85909.0 3408.56  11
  -1   4  -7 95721.4 6063.15   7
  -1   4  -6 4511.67 1173.57   8
  -1   4  -5 165126. 7836.11   8
  -1   4  -4 272692. 10582.0   8
  -1   4  -3 85214.1 4822.03   8
  -1   4  -2 62151.6 3521.29   6
  -1   4  -2 57642.6 3660.17   8
  -1   4  -1 218670. 7867.70   6
  -1   4  -1 226552. 6913.86   5
  -1   4  -1 219912. 8234.31   8
  -1   4   0 780.600 409.987   6
  -1   4   0 1715.66 605.799   8
  -1   4   0 572.709 300.395   5
  -1   4   1 95893.4 4045.86   6
  -1   4   1 96356.2 4021.99   5
  -1   4   1 91344.2 4160.69   8
  -1   4   2 147487. 5254.91   6
  -1   4   2 150204. 5319.63   8
  -1   4   2 156291. 5683.24   5
  -1   4   3 9036.57 1435.27  11
  -1   4   3 7163.53 833.042   8
  -1   4   3 9058.45 1187.89   5
  -1   4   3 9191.03 1001.43   6
  -1   4   4 63330.2 3810.83  11
  -1   4   4 55281.1 2409.18   8
  -1   4   4 57328.7 3374.61   5
  -1   4   5 115821. 4671.25   6
  -1   4   5 121488. 4592.15   4
  -1   4   5 114651. 4003.76   8
  -1   4   5 115149. 5517.16   5
  -1   4   5 121463. 4052.53   7
  -1   4   6 4984.97 1106.24  11
  -1   4   6 2553.26 601.031   6
  -1   4   6 3565.25 649.718   4
  -1   4   6 3921.37 496.115   8
  -1   4   6 2260.40 743.391   5
  -1   4   6 3656.18 464.517   7
  -1   4   7 120319. 5939.06  11
  -1   4   7 110625. 3875.80   8
  -1   4   7 115545. 5849.53   5
  -1   4   7 115849. 3758.51   7
  -1   4   7 122616. 4807.68   4
  -1   4   8 107962. 4628.34   4
  -1   4   8 108079. 4122.84  13
  -1   4   8 95550.1 3649.25   8
  -1   4   8 100514. 5619.63   5
  -1   4   8 94250.8 3388.00   7
  -1   4   8 114364. 5841.18  11
  -1   4   9-4.82759 435.319  11
  -1   4   9 484.978 370.013   4
  -1   4   9 657.349 249.067   8
  -1   4   9 880.235 284.800   8
  -1   4   9 493.458 445.074   5
  -1   4   9 749.944 390.316  13
  -1   4  10 91302.9 5475.08  11
  -1   4  10 84367.0 4472.29   4
  -1   4  10 79213.9 4021.32  13
  -1   4  10 86119.6 5512.06   5
  -1   4  11 41633.9 3723.76  11
  -1   4  11 46164.5 4028.50   5
  -1   4  11 40180.6 2836.49  13
  -1   4  11 40751.6 3121.68   4
  -1   4  12 4450.57 1240.65  11
  -1   4  12 2387.95 845.845   4
  -1   4  12 4060.46 916.311  13
  -1   4  12 6213.18 1530.30   5
  -1   4  13 81266.0 5729.35  11
  -1   4  13 90565.6 6274.46   5
  -1   4  14 59779.0 4937.64  11
  -1   4  14 62214.9 5289.39   5
  -1   4  15 974.280 826.867  11
  -1   4  15 1271.05 987.373   5
  -1   4  16 50160.9 5044.53   5
  -1   4  16 45247.1 4519.03  11
  -1   4  17 25640.3 3393.10  11
  -1   4  18 4768.48 1788.33  11
  -1   5 -16 18102.7 3521.93   7
  -1   5 -15 13707.7 2936.11   7
  -1   5 -14 81479.3 7250.30   7
  -1   5 -13 42408.5 4982.48   7
  -1   5 -12 8334.20 2224.83   7
  -1   5 -11 52901.1 5330.00   7
  -1   5 -10 30339.9 3858.54   7
  -1   5  -9 17599.8 2838.97   7
  -1   5  -8 94718.9 6668.20   7
  -1   5  -7 144256. 4949.49  11
  -1   5  -7 136103. 8015.42   7
  -1   5  -6 79730.0 5683.50   7
  -1   5  -5 96554.7 5947.31   8
  -1   5  -5 97787.7 6126.83   7
  -1   5  -4 22714.6 2637.08   8
  -1   5  -3 9073.34 1596.28   8
  -1   5  -2 262678. 9892.67   8
  -1   5  -2 247071. 6717.31   2
  -1   5  -1 23074.8 1315.78   2
  -1   5  -1 27968.5 2270.34   6
  -1   5  -1 24181.8 1718.41   5
  -1   5  -1 20836.9 2141.02   8
  -1   5   0 41954.4 2764.58   6
  -1   5   0 44022.2 2591.10   5
  -1   5   0 47475.3 3176.38   8
  -1   5   0 47446.5 2316.45   2
  -1   5   1 229684. 7592.52   2
  -1   5   1 232583. 7922.32   6
  -1   5   1 238460. 8049.93   5
  -1   5   1 234084. 8239.13   8
  -1   5   2 45105.8 3370.30  11
  -1   5   2 52173.0 2960.16   2
  -1   5   2 50577.0 2829.85   6
  -1   5   2 53392.2 3161.50   5
  -1   5   2 50516.1 2872.05   8
  -1   5   3 72031.2 4383.53  11
  -1   5   3 74774.6 3467.52   6
  -1   5   3 70801.4 3980.52   5
  -1   5   3 70685.7 3333.72   8
  -1   5   4 193882. 7925.70  11
  -1   5   4 163229. 6200.97   6
  -1   5   4 188380. 7523.37   5
  -1   5   4 174886. 5885.74   8
  -1   5   5 46097.1 2191.71   7
  -1   5   5 50820.9 3674.79  11
  -1   5   5 44904.0 2598.98   6
  -1   5   5 44328.7 2044.12   8
  -1   5   5 48584.7 3460.22   5
  -1   5   6 26732.3 2628.09  11
  -1   5   6 21223.2 1765.58   6
  -1   5   6 22330.9 1702.68   4
  -1   5   6 18149.0 1008.08   8
  -1   5   6 21252.1 2336.05   5
  -1   5   6 24388.4 1297.33   7
  -1   5   7 138265. 6849.69  11
  -1   5   7 138018. 5154.69   4
  -1   5   7 128272. 6587.85   5
  -1   5   8 34029.3 3224.58  11
  -1   5   8 36738.7 2396.07   4
  -1   5   8 28388.5 2971.44   5
  -1   5   9 5576.96 1365.51  11
  -1   5   9 7081.81 1082.99   4
  -1   5   9 8417.05 1690.51   5
  -1   5  10 142176. 7675.04  11
  -1   5  10 147878. 7873.08   5
  -1   5  11 38032.6 3730.55  11
  -1   5  11 38423.7 3862.45   5
  -1   5  12 14352.1 2409.41  11
  -1   5  12 16907.4 2626.49   5
  -1   5  13 86819.2 6457.71   5
  -1   5  13 96197.4 6517.05  11
  -1   5  14 13615.2 2536.92   5
  -1   5  14 12115.8 2297.91  11
  -1   5  15 19073.2 2962.10  11
  -1   5  15 19184.3 3142.14   5
  -1   5  16 51749.1 5071.60  11
  -1   6 -15 66363.4 6951.95   7
  -1   6 -14 57478.6 6279.91   7
  -1   6 -13 1799.27 1273.08   7
  -1   6 -12 80842.6 7206.09   7
  -1   6 -11 136254. 9334.80   7
  -1   6 -10 6854.15 1961.88   7
  -1   6  -9 102626. 7545.39   7
  -1   6  -8 53920.0 5199.23   7
  -1   6  -7 2400.73 1132.55   7
  -1   6  -6 9904.56 2033.93   7
  -1   6  -5 192398. 9791.58   7
  -1   6  -4 3176.26 1084.29   7
  -1   6  -3 74630.7 5025.26   8
  -1   6  -3 79939.4 5420.41   7
  -1   6  -2 109944. 5789.50  11
  -1   6  -2 170893. 7468.99   8
  -1   6  -1 3249.59 848.623  11
  -1   6  -1 2810.40 446.398   2
  -1   6  -1 3761.11 1005.73   8
  -1   6   0 109161. 5653.98  11
  -1   6   0 109887. 4285.48   2
  -1   6   0 115816. 5053.13   5
  -1   6   0 114489. 5641.03   8
  -1   6   1 187984. 6771.96   2
  -1   6   1 211448. 8430.40  11
  -1   6   1 186469. 7194.08   6
  -1   6   1 187391. 7389.13   5
  -1   6   1 188745. 7629.21   8
  -1   6   2 7043.95 1367.58  11
  -1   6   2 6549.89 1011.71   6
  -1   6   2 5318.13 983.491   8
  -1   6   2 7452.05 1207.10   5
  -1   6   3 95200.3 4447.16   6
  -1   6   3 100708. 5276.66   5
  -1   6   3 109135. 4588.08   8
  -1   6   4 203991. 7576.83   6
  -1   6   4 225612. 9073.40   5
  -1   6   4 228517. 7361.49   8
  -1   6   5 2617.39 602.699   6
  -1   6   5 2577.09 885.392   5
  -1   6   6 130350. 6944.61  11
  -1   6   6 120217. 4922.73   4
  -1   6   6 126373. 6638.59   5
  -1   6   6 124085. 4443.44   7
  -1   6   7 161561. 8009.07  11
  -1   6   7 147219. 5723.03   4
  -1   6   7 157125. 7788.95   5
  -1   6   8 2717.89 950.501  11
  -1   6   8 3949.64 1269.61   5
  -1   6   9 53994.5 4589.55  11
  -1   6   9 61612.9 4872.86   5
  -1   6  10 85574.5 6006.53  11
  -1   6  10 80799.2 5853.96   5
  -1   6  11 2120.45 1200.25  11
  -1   6  11 36.8730 694.998   5
  -1   6  12 32604.2 3775.53  11
  -1   6  12 28975.0 3621.90   5
  -1   6  13 42261.4 4415.64  11
  -1   6  13 35137.7 4135.92   5
  -1   6  14 1264.25 997.075  11
  -1   6  14-639.789 868.003   5
  -1   6  15 47928.7 5048.63  11
  -1   7 -13 16672.2 3445.19   7
  -1   7 -12 79574.0 7421.95   7
  -1   7 -11 65564.0 6551.83   7
  -1   7 -10 13561.5 2878.06   7
  -1   7  -9 73140.1 6583.65   7
  -1   7  -8 68669.8 6214.32   7
  -1   7  -7 13667.1 2635.48   7
  -1   7  -6 175101. 6679.97  11
  -1   7  -6 162616. 9600.06   7
  -1   7  -5 15326.3 1714.63  11
  -1   7  -5 15464.2 2638.05   7
  -1   7  -4 22874.6 2179.16  11
  -1   7  -4 20475.7 2939.85   7
  -1   7  -3 103160. 5231.59  11
  -1   7  -3 100268. 6606.85   7
  -1   7  -2 44968.3 3328.27  11
  -1   7  -2 40555.2 3865.62   7
  -1   7  -1 26894.1 2609.91  11
  -1   7  -1 23153.6 2803.90   7
  -1   7   0 150862. 6977.29  11
  -1   7   0 136349. 6127.37   5
  -1   7   0 136992. 7203.11   7
  -1   7   1 43688.6 3548.11  11
  -1   7   1 42930.8 3180.60   5
  -1   7   1 46471.1 3664.36   7
  -1   7   2 32610.6 3104.84  11
  -1   7   2 33709.3 2905.09   5
  -1   7   2 34187.2 2950.38   7
  -1   7   3 186309. 8552.77  11
  -1   7   3 176457. 8021.88   5
  -1   7   3 187859. 7697.75   7
  -1   7   4 72760.5 5045.91  11
  -1   7   4 78191.3 4974.79   5
  -1   7   4 80380.5 4208.71   7
  -1   7   5 9244.92 1852.56  11
  -1   7   5 8976.72 1702.18   5
  -1   7   6 118152. 6890.94  11
  -1   7   6 106506. 6423.81   5
  -1   7   7 79527.0 5640.00  11
  -1   7   7 71946.2 5288.20   5
  -1   7   8 18657.4 2724.00  11
  -1   7   8 14939.3 2427.78   5
  -1   7   9 132416. 7887.34  11
  -1   7   9 125339. 7677.70   5
  -1   7  10 33376.9 3847.16  11
  -1   7  10 27037.8 3484.12   5
  -1   7  11 3330.33 1369.43  11
  -1   7  11 3965.75 1330.28   5
  -1   7  12 92386.4 6963.82  11
  -1   7  12 97260.3 7151.52   5
  -1   7  13 20858.4 3317.59  11
  -1   7  13 23010.0 3496.64   5
  -1   8 -12 85918.5 8027.71   7
  -1   8 -11 11852.8 2960.65   7
  -1   8 -10 31589.0 4571.09   7
  -1   8  -9 155748. 10453.1   7
  -1   8  -8 12117.7 2669.65   7
  -1   8  -7 23451.4 3660.35   7
  -1   8  -6 154277. 9629.08   7
  -1   8  -5 17854.4 2989.09   7
  -1   8  -4 87399.7 4717.48  11
  -1   8  -4 78550.1 6315.76   7
  -1   8  -3 212073. 8506.66  11
  -1   8  -3 187483. 10186.7   7
  -1   8  -2 25518.0 2589.98  11
  -1   8  -2 24842.2 3229.67   7
  -1   8  -1 40851.7 3389.11  11
  -1   8  -1 32402.3 3539.40   7
  -1   8   0 204641. 9024.50  11
  -1   8   0 204094. 9679.49   7
  -1   8   1 14988.9 2124.75  11
  -1   8   1 14539.7 1967.29   5
  -1   8   1 18737.3 2443.24   7
  -1   8   2 50884.5 4144.83  11
  -1   8   2 42715.8 3573.32   5
  -1   8   2 46396.8 3735.27   7
  -1   8   3 146819. 7777.96  11
  -1   8   3 142277. 7331.11   5
  -1   8   3 147357. 6918.02   7
  -1   8   4 20452.7 2730.99  11
  -1   8   4 17453.0 2365.64   5
  -1   8   5 63849.2 5056.10  11
  -1   8   5 57443.6 4621.64   5
  -1   8   6 112519. 6949.47   5
  -1   8   6 123164. 7477.11  11
  -1   8   7 8780.98 1915.91  11
  -1   8   7 5836.20 1581.70   5
  -1   8   8 33586.0 3875.93  11
  -1   8   8 28050.0 3499.51   5
  -1   8   9 88728.9 6671.06  11
  -1   8   9 86678.4 6479.92   5
  -1   8  10 4573.59 1604.01  11
  -1   8  10 4390.59 1567.40   5
  -1   8  11 34230.8 4236.55  11
  -1   8  11 30176.7 3988.85   5
  -1   9 -10 53595.4 6275.47   7
  -1   9  -9 78136.5 7464.70   7
  -1   9  -8 1698.83 1299.85   7
  -1   9  -7 120804. 8971.92   7
  -1   9  -6 61802.8 6137.19   7
  -1   9  -5 665.146 854.056   7
  -1   9  -4 107553. 7778.72   7
  -1   9  -3 127153. 6488.24  11
  -1   9  -3 121826. 8138.25   7
  -1   9  -2 5219.64 1246.95  11
  -1   9  -2 3156.44 1258.92   7
  -1   9  -1 126889. 6829.27  11
  -1   9  -1 120813. 7611.63   7
  -1   9   0 128824. 7125.32  11
  -1   9   0 134110. 7808.75   7
  -1   9   1 921.485 898.869  11
  -1   9   1-22.0698 421.357   7
  -1   9   2 105804. 6586.26  11
  -1   9   2 101064. 6051.95   5
  -1   9   3 128669. 7496.22  11
  -1   9   3 114145. 6785.35   5
  -1   9   4 1942.70 862.041  11
  -1   9   4 1385.57 839.046   5
  -1   9   5 98961.9 6860.07  11
  -1   9   5 102944. 6683.47   5
  -1   9   6 77302.2 6057.61  11
  -1   9   6 71597.2 5641.24   5
  -1   9   7 503.408 688.784  11
  -1   9   7 1507.41 1003.27   5
  -1   9   8 92034.6 7018.78  11
  -1   9   8 87367.8 6645.30   5
  -1   9   9 57683.9 5471.98   5
  -1   9   9 62640.5 5791.47  11
  -1  10  -8 3873.08 1540.16   7
  -1  10  -7 72604.4 7143.32   7
  -1  10  -6 61487.6 6364.71   7
  -1  10  -5 9953.17 2442.14   7
  -1  10  -4 137209. 9326.62   7
  -1  10  -3 47513.7 5088.84   7
  -1  10  -2 16286.4 2879.42   7
  -1  10  -1 143480. 7773.92  11
  -1  10   0 38560.8 3864.74  11
  -1  10   1 26100.1 3220.59  11
  -1  10   2 98792.0 6739.10  11
  -1  10   3 19212.6 2911.14  11
  -1  10   3 22618.4 2959.39   5
  -1  10   4 2093.58 1087.46  11
  -1  10   4 3640.12 1354.67   5
  -1  10   5 109900. 7629.50  11
  -1  10   5 110778. 7325.96   5
  -1  10   6 24473.5 3528.57  11
  -1  10   6 26215.6 3468.55   5
  -1  10   7 14160.1 2752.99  11
  -1  10   7 13209.7 2551.78   5
  -1  11  -6 1594.51 1339.18   7
  -1  11  -5 22369.6 3879.88   7
  -1  11  -4 63749.8 6377.42   7
  -1  11   1 40369.9 4254.77  11
  -1  11   2 143169. 8737.39  11
  -1  11   3 2679.87 1055.76  11
  -1  11   4 70166.6 6154.81  11
  -1  11   5 68984.0 5892.95   5
   0 -10  -5 37632.9 4499.89   1
   0 -10  -4 27706.3 3785.72   1
   0 -10  -3 38173.7 4408.80   1
   0 -10  -2 95891.4 7092.64   1
   0 -10  -1 32362.0 3937.10   1
   0 -10   0 47105.5 4781.15   1
   0 -10   1 94051.0 6926.08   1
   0 -10   2 17469.9 2886.88   1
   0 -10   3 17128.5 2886.14   1
   0 -10   3 22249.8 3556.83  12
   0 -10   4 59188.4 6031.52  12
   0 -10   4 62755.2 5582.03   1
   0 -10   5 8239.97 2036.39   1
   0 -10   5 8499.95 2326.18  12
   0 -10   6 18331.4 3054.99   1
   0 -10   6 22311.5 3672.40  12
   0 -10   7 53269.6 5283.73   1
   0 -10   7 37735.4 4944.73  12
   0  -9  -8 16631.8 3020.09   1
   0  -9  -7 4723.39 1624.10   1
   0  -9  -6 56961.0 5399.11   1
   0  -9  -5 56058.9 5241.29   1
   0  -9  -4 63.9039 666.243   1
   0  -9  -3 70860.6 5721.21   1
   0  -9  -2 62224.5 5243.39   1
   0  -9  -1 1446.42 743.803   1
   0  -9   0 32731.9 3689.24   1
   0  -9   1 83086.6 6055.60   1
   0  -9   2 942.608 676.072   1
   0  -9   3 66191.4 5390.11   1
   0  -9   3 71965.4 6128.26  12
   0  -9   4 88465.0 6944.08  12
   0  -9   4 80575.1 6046.87   1
   0  -9   5 1746.54 952.581   1
   0  -9   5 1242.82 747.338   6
   0  -9   5 1553.85 1032.63  12
   0  -9   6 58317.9 4878.57   6
   0  -9   6 60639.8 5270.46   1
   0  -9   6 62585.4 5901.27  12
   0  -9   7 56967.3 5190.85   1
   0  -9   7 54370.5 4932.76   6
   0  -9   7 56095.7 5675.53  12
   0  -9   8 221.203 625.216   1
   0  -9   8 560.101 793.887   6
   0  -9   8-184.579 746.245  12
   0  -9   9 39640.1 4982.39  12
   0  -9   9 45079.6 4861.90   6
   0  -9  10 40368.8 5052.33  12
   0  -9  10 35876.8 4542.83   6
   0  -9  11-616.311 727.176   6
   0  -9  12 31440.0 4557.71   6
   0  -8 -10 5643.56 1826.34   1
   0  -8  -9 85610.1 6853.29   1
   0  -8  -8 32788.4 4002.67   1
   0  -8  -7 42405.0 4472.29   1
   0  -8  -6 68995.6 5599.99   1
   0  -8  -5 31180.7 3612.66   1
   0  -8  -4 42197.9 4136.21   1
   0  -8  -3 50911.0 4466.23   1
   0  -8  -2 20546.0 2737.90   1
   0  -8  -1 50457.7 4316.93   1
   0  -8   0 141765. 7725.24   1
   0  -8   1 28571.1 3186.37   1
   0  -8   1 27955.0 2308.25   6
   0  -8   2 28996.7 2539.71   6
   0  -8   2 26189.8 3092.55   1
   0  -8   3 104409. 5645.16   6
   0  -8   3 105407. 6530.94   1
   0  -8   4 32308.6 3100.77   6
   0  -8   4 28659.6 3282.67   1
   0  -8   4 30996.1 3710.05  12
   0  -8   5 24516.5 2835.03   6
   0  -8   5 26176.6 3141.44   1
   0  -8   5 25651.1 3438.04  12
   0  -8   6 110949. 6750.36   6
   0  -8   6 100334. 6644.78   1
   0  -8   6 113981. 7662.40  12
   0  -8   7 44235.3 4273.03   1
   0  -8   7 37289.7 3954.02   6
   0  -8   7 37278.3 3332.64   3
   0  -8   7 34288.0 4146.61  12
   0  -8   8 17979.2 2836.74   6
   0  -8   8 18269.7 2818.58   1
   0  -8   8 25704.7 3641.70  12
   0  -8   9 67716.5 5933.06   6
   0  -8   9 75190.7 6491.70  12
   0  -8  10 33658.7 4342.89  12
   0  -8  10 28126.7 3899.91   6
   0  -8  11 3332.77 1532.06  12
   0  -8  11 7086.35 2160.03   6
   0  -8  12 58188.2 6048.73   6
   0  -8  12 63314.8 6303.64  12
   0  -8  13 11411.6 2858.09   6
   0  -8  13 9005.60 2480.96  12
   0  -7 -11 9489.63 2059.58   9
   0  -7 -10 46795.2 4902.00   1
   0  -7 -10 49105.9 4721.96   9
   0  -7  -9 59774.3 5390.48   1
   0  -7  -8 8401.60 1924.30   1
   0  -7  -7 53138.1 4714.44   1
   0  -7  -6 60172.4 4897.44   1
   0  -7  -5 118.282 562.750   1
   0  -7  -4 41066.4 3797.62   1
   0  -7  -3 91609.9 5792.07   1
   0  -7  -2 4715.34 615.409   6
   0  -7  -2 4289.45 1207.10   1
   0  -7  -1 46267.9 2491.46   6
   0  -7  -1 50791.6 4004.45   1
   0  -7   0 69104.4 3497.42   6
   0  -7   0 73145.2 4874.34   1
   0  -7   1 1870.01 565.766   6
   0  -7   1 3422.70 1040.67   1
   0  -7   2 73119.1 4109.25   6
   0  -7   2 67241.6 4710.01   1
   0  -7   3 149219. 6796.55   6
   0  -7   3 144775. 7432.24   1
   0  -7   4 1186.03 768.398   1
   0  -7   4 2061.03 790.972   6
   0  -7   4 1286.34 828.662  12
   0  -7   5 63439.3 4552.42   6
   0  -7   5 63586.0 5097.93  12
   0  -7   5 59578.5 4571.90   1
   0  -7   6 88431.9 5763.30   6
   0  -7   6 76978.1 4795.86   3
   0  -7   6 88703.5 6230.02  12
   0  -7   6 92028.2 5807.01   1
   0  -7   7 5949.20 1474.87   1
   0  -7   7 7970.70 1758.05   6
   0  -7   7 4592.31 1067.58   3
   0  -7   7 4265.27 1433.18  12
   0  -7   8 68094.4 5455.82   6
   0  -7   8 66587.2 5169.51   1
   0  -7   8 66424.1 4225.71   3
   0  -7   8 66629.8 5592.67  12
   0  -7   9 81112.5 6290.64   6
   0  -7   9 72273.7 6010.51  12
   0  -7  10 2659.85 1256.29   6
   0  -7  10 3062.59 1372.20  12
   0  -7  11 58041.7 5664.34   6
   0  -7  11 55529.0 5512.78  12
   0  -7  12 46443.3 5299.65   6
   0  -7  12 52294.6 5488.18  12
   0  -7  13 1583.50 1228.76   6
   0  -7  13 1116.19 774.434  12
   0  -7  14 30850.2 4548.96   6
   0  -7  14 26415.9 4170.15  12
   0  -6 -15 24700.2 3421.71   9
   0  -6 -14 5458.32 1612.32   9
   0  -6 -13 46026.6 4581.99   9
   0  -6 -12 38711.2 4049.45   9
   0  -6 -11 10966.6 2105.53   9
   0  -6 -10 68050.6 5290.66   9
   0  -6  -9 69333.6 5212.67   9
   0  -6  -8 35642.8 3581.68   9
   0  -6  -7 62191.7 4846.61   1
   0  -6  -7 60329.7 4632.96   9
   0  -6  -6 78810.4 5209.69   9
   0  -6  -6 78059.5 5358.30   1
   0  -6  -5 20969.5 2483.19   9
   0  -6  -5 24083.2 2738.42   1
   0  -6  -4 195871. 8772.18   1
   0  -6  -3 34368.5 1911.53   8
   0  -6  -3 34435.5 3132.04   1
   0  -6  -2 40207.8 1953.00   6
   0  -6  -2 40220.7 2440.22   8
   0  -6  -2 38240.4 3255.19   1
   0  -6  -1 127660. 4712.99   6
   0  -6  -1 122704. 6285.52   1
   0  -6  -1 135513. 5556.33   8
   0  -6   0 151715. 5600.03   6
   0  -6   0 141798. 6845.45   1
   0  -6   1 11181.2 1304.27   6
   0  -6   1 8208.10 1449.11   1
   0  -6   2 134495. 6524.56   1
   0  -6   2 127360. 5732.36   6
   0  -6   3 76956.1 4296.21   6
   0  -6   3 62531.2 4252.54   1
   0  -6   4 10145.8 1643.08   1
   0  -6   4 11545.4 1701.32   6
   0  -6   4 9227.21 1719.06  12
   0  -6   5 87521.3 5311.50   6
   0  -6   5 85556.2 5192.58   1
   0  -6   5 91714.8 5785.60  12
   0  -6   6 92167.0 5521.97   1
   0  -6   6 86217.1 5793.04  12
   0  -6   6 85633.5 5566.82   6
   0  -6   6 90914.8 4803.67   3
   0  -6   7 19.0212 536.733   1
   0  -6   7 668.221 625.177   6
   0  -6   7 1906.67 716.671   3
   0  -6   7 1323.67 916.145  12
   0  -6   8 82383.9 4516.85   3
   0  -6   8 81036.1 5870.49  12
   0  -6   8 90588.5 6144.47   6
   0  -6   9 90249.0 6477.01   6
   0  -6   9 92113.6 6458.85  12
   0  -6  10 14207.7 2529.59  12
   0  -6  10 19311.4 2985.01   6
   0  -6  11 79795.5 6510.66   6
   0  -6  11 71205.2 6023.33  12
   0  -6  12 41095.4 4778.09   6
   0  -6  12 44983.8 4857.81  12
   0  -6  13 2965.12 1495.02   6
   0  -6  13 4827.23 1668.99  12
   0  -6  14 69358.6 6720.33   6
   0  -6  14 65804.0 6309.44  12
   0  -6  15 38347.9 5093.78   6
   0  -6  15 32746.3 4660.94  12
   0  -6  16 1960.12 1230.89  12
   0  -5 -15 13014.0 2318.60   9
   0  -5 -14 37370.1 3928.66   9
   0  -5 -13 79765.8 5816.14   9
   0  -5 -12 11079.1 2054.36   9
   0  -5 -11 76338.4 5415.10   9
   0  -5 -10 44429.8 3939.16   9
   0  -5  -9 11440.4 1902.45   9
   0  -5  -8 49621.8 3931.35   9
   0  -5  -7 133873. 6849.50   9
   0  -5  -6 1437.03 647.439   9
   0  -5  -5 111397. 5985.98   1
   0  -5  -5 112841. 5863.03   9
   0  -5  -4 191110. 8117.57   9
   0  -5  -4 198492. 8295.91   1
   0  -5  -4 194927. 6900.24  13
   0  -5  -3 23128.5 1812.91  13
   0  -5  -3 30993.6 2664.58   9
   0  -5  -3 27068.7 1450.63   8
   0  -5  -3 30304.7 2640.30   1
   0  -5  -2 158310. 5548.46   8
   0  -5  -2 155212. 6878.74   1
   0  -5  -2 164602. 5083.96   6
   0  -5  -1 305443. 8997.78   6
   0  -5  -1 296257. 9698.82   8
   0  -5  -1 310955. 10817.9   1
   0  -5   0 1859.12 701.840   1
   0  -5   0 1860.90 534.644   6
   0  -5   0 3195.94 772.077   8
   0  -5   1 98467.0 4296.15   6
   0  -5   1 106916. 5112.52   1
   0  -5   1 90862.0 4724.04   8
   0  -5   2 163076. 6836.31   1
   0  -5   2 163227. 6361.48   6
   0  -5   2 151059. 5876.77   5
   0  -5   3 27088.3 2343.58   6
   0  -5   3 28599.0 2492.33   1
   0  -5   3 29262.2 1989.14   5
   0  -5   4 75675.8 4773.74  12
   0  -5   4 84393.1 4662.28   6
   0  -5   4 76901.1 3563.24   5
   0  -5   4 80903.8 4559.67   1
   0  -5   5 197464. 8673.28  12
   0  -5   5 183828. 8254.30   6
   0  -5   5 196482. 6690.62   5
   0  -5   5 196264. 8145.79   1
   0  -5   6 4119.23 1081.84   1
   0  -5   6 4061.23 1116.98   6
   0  -5   6 4334.98 852.742   3
   0  -5   6 5406.96 1283.04  12
   0  -5   7 104571. 6261.07   6
   0  -5   7 105177. 4909.46   3
   0  -5   7 108792. 6306.49  12
   0  -5   8 47620.7 4228.55   6
   0  -5   8 53936.9 4394.83  12
   0  -5   9 780.598 682.588  12
   0  -5   9 1199.23 730.406   6
   0  -5  10 22182.0 3136.84   6
   0  -5  10 25761.6 3220.14  12
   0  -5  11 77285.4 6243.14   6
   0  -5  11 79874.8 6096.84  12
   0  -5  12 3069.24 1200.99  12
   0  -5  12 4165.21 1515.26   6
   0  -5  13 55117.6 5590.16   6
   0  -5  13 64400.3 5816.78  12
   0  -5  14 120708. 8765.30   6
   0  -5  14 121441. 8593.67  12
   0  -5  15 1310.84 1222.38   6
   0  -5  15 2788.40 1502.96  12
   0  -5  16 25061.3 4170.11   6
   0  -5  16 29206.1 4260.62  12
   0  -5  17 47960.7 5762.09  12
   0  -4 -15 2165.18 996.065   9
   0  -4 -14 58985.9 4771.57   9
   0  -4 -13 61584.3 4764.85   9
   0  -4 -12 736.900 558.210   9
   0  -4 -11 56929.9 4316.63   9
   0  -4 -10 140851. 7153.61   9
   0  -4  -9 18388.0 1698.13  10
   0  -4  -9 17431.6 2209.31   9
   0  -4  -8 180731. 6816.61  10
   0  -4  -8 160862. 7596.41   9
   0  -4  -7 79716.4 4770.15   9
   0  -4  -7 91945.4 4404.14  10
   0  -4  -6 3079.54 879.784   9
   0  -4  -5 126389. 5875.68   9
   0  -4  -4 134835. 4979.35  13
   0  -4  -4 127990. 5842.62   9
   0  -4  -3 35495.7 2029.74  13
   0  -4  -3 30053.7 2420.27   9
   0  -4  -3 31316.4 2488.28   1
   0  -4  -3 32656.8 1376.29   8
   0  -4  -2 200236. 7703.62   9
   0  -4  -2 217231. 6151.35   6
   0  -4  -2 206185. 6427.34   8
   0  -4  -2 206856. 7792.14   1
   0  -4  -1 253193. 8012.31   8
   0  -4  -1 243039. 8455.24   5
   0  -4  -1 255416. 8904.46   1
   0  -4  -1 263459. 7532.77   6
   0  -4   0 3783.17 827.309   1
   0  -4   0 4616.65 638.474   6
   0  -4   0 5816.36 863.445   8
   0  -4   0 5150.48 786.239   5
   0  -4   1 328802. 10064.7   6
   0  -4   1 327178. 10013.0   5
   0  -4   1 314817. 10620.0   8
   0  -4   1 339415. 10819.7   1
   0  -4   2 447816. 13658.3   1
   0  -4   2 431558. 13264.5   6
   0  -4   2 446352. 12697.6   5
   0  -4   2 422416. 13825.4   8
   0  -4   3 8222.06 1205.50   1
   0  -4   3 9529.34 1275.84   6
   0  -4   3 8757.85 931.231   5
   0  -4   4 105072. 5208.57   6
   0  -4   4 104732. 5356.83  12
   0  -4   4 112099. 5149.63   1
   0  -4   5 239784. 8886.40   1
   0  -4   5 241355. 9338.82   6
   0  -4   5 236092. 9301.17  12
   0  -4   5 226258. 7973.71   3
   0  -4   6 20881.5 2378.74   6
   0  -4   6 22665.4 2437.41  12
   0  -4   6 26096.5 1974.99   3
   0  -4   7 125352. 6484.05  12
   0  -4   7 120757. 3929.00   2
   0  -4   7 125943. 6694.28   6
   0  -4   7 114978. 6690.07   4
   0  -4   8 197039. 9006.76  12
   0  -4   8 196454. 9292.59   6
   0  -4   8 203733. 9618.56   4
   0  -4   8 196821. 6242.52   2
   0  -4   9 1796.88 468.281   2
   0  -4   9 2273.00 1017.55  12
   0  -4   9 1682.82 896.611   6
   0  -4   9 1464.60 821.794   4
   0  -4  10 147718. 8418.31   6
   0  -4  10 144282. 8527.51   4
   0  -4  10 167524. 8513.61  12
   0  -4  11 43323.5 4387.98   6
   0  -4  11 39093.3 4300.24   4
   0  -4  11 47599.6 4431.12  12
   0  -4  12 9251.27 2102.47   6
   0  -4  12 6937.08 1785.50  12
   0  -4  13 72371.0 6229.78   6
   0  -4  13 62754.4 5644.67  12
   0  -4  14 36038.6 4468.54   6
   0  -4  14 38447.2 4478.16  12
   0  -4  15 2077.78 1075.65  12
   0  -4  15 1693.30 1068.66   6
   0  -4  16 56741.8 6085.35   6
   0  -4  16 58990.4 6011.15  12
   0  -4  17 42425.9 5353.54  12
   0  -4  18 1186.55 1181.62  12
   0  -3 -15 11590.2 1984.61   9
   0  -3 -14 116997. 6664.11   9
   0  -3 -13 64044.4 4602.93   9
   0  -3 -12 32450.8 3100.32   9
   0  -3 -11 176778. 8005.97   9
   0  -3 -10 80548.3 3147.05  10
   0  -3 -10 79139.5 4782.42   9
   0  -3 -10 77544.6 3022.06   7
   0  -3  -9 19336.7 1399.55  10
   0  -3  -9 16173.2 1590.55   4
   0  -3  -9 15900.3 1950.55   9
   0  -3  -9 15657.1 985.886   7
   0  -3  -8 176678. 5997.94  10
   0  -3  -8 159581. 7107.31   9
   0  -3  -7 141508. 6334.03   9
   0  -3  -7 150101. 5508.62  10
   0  -3  -6 100201. 4870.70   9
   0  -3  -5 262706. 9163.89   9
   0  -3  -4 122995. 5234.09   9
   0  -3  -3 7097.13 1097.50  11
   0  -3  -3 9875.63 898.983  13
   0  -3  -3 10504.3 1226.39   9
   0  -3  -3 9487.48 1140.07   5
   0  -3  -2 391317. 10463.6   6
   0  -3  -2 368861. 11820.5   9
   0  -3  -2 392679. 12005.1   1
   0  -3  -2 396885. 10531.6   8
   0  -3  -2 403581. 11866.9   5
   0  -3  -1 73947.7 2512.73   6
   0  -3  -1 69426.1 3324.48   9
   0  -3  -1 65532.5 2721.24   8
   0  -3  -1 67472.6 3286.00   1
   0  -3  -1 68710.4 3144.06   5
   0  -3   0 112498. 3840.44   6
   0  -3   0 109617. 4137.82   5
   0  -3   0 117275. 4304.36   8
   0  -3   0 109195. 4458.27   1
   0  -3   1 261759. 8495.94   1
   0  -3   1 266180. 8134.03   6
   0  -3   1 264493. 7949.35   5
   0  -3   1 267734. 8636.39   8
   0  -3   2 155584. 5666.80   6
   0  -3   2 165947. 5804.77   1
   0  -3   2 153500. 5010.34   5
   0  -3   3 256506. 8888.51  12
   0  -3   3 258216. 8763.51   6
   0  -3   3 248809. 9059.77   8
   0  -3   3 264475. 8601.13   1
   0  -3   4 379145. 11635.6   1
   0  -3   4 359516. 12326.7   4
   0  -3   4 368721. 10879.0   3
   0  -3   4 351680. 11845.1  12
   0  -3   5 110139. 5563.67   4
   0  -3   5 104553. 4223.69   3
   0  -3   5 104072. 5146.87  12
   0  -3   5 107589. 3368.70   2
   0  -3   6 25483.2 2625.89   4
   0  -3   6 26253.9 2432.96  12
   0  -3   6 26489.0 1431.64   2
   0  -3   7 400811. 14633.3   4
   0  -3   7 391527. 13978.6  12
   0  -3   7 421628. 11779.6   2
   0  -3   8 42139.8 3724.77   4
   0  -3   8 47408.0 3688.19  12
   0  -3   8 44184.3 2434.88   2
   0  -3   9 52918.6 4152.11  12
   0  -3   9 51179.2 4344.15   4
   0  -3   9 51738.1 2879.83   2
   0  -3  10 289471. 12504.4   4
   0  -3  10 286866. 12047.1  12
   0  -3  11 36075.3 3882.95   4
   0  -3  11 42291.5 4087.06  12
   0  -3  12 31342.9 3747.20   4
   0  -3  12 28660.9 3500.15  12
   0  -3  13 147445. 8880.77  12
   0  -3  13 153450. 9179.95   4
   0  -3  14 23738.1 3436.56  12
   0  -3  14 26115.1 3695.13   6
   0  -3  14 23536.1 3503.18   4
   0  -3  15 43748.3 4884.44  12
   0  -3  15 37088.8 4665.46   6
   0  -3  16 102143. 7938.11  12
   0  -3  16 98520.9 7974.75   6
   0  -3  17 11239.5 2766.19   6
   0  -3  17 14508.3 3039.66  12
   0  -3  18 10346.3 2649.77  12
   0  -2 -14 106936. 5990.91   9
   0  -2 -13 449.406 463.786   9
   0  -2 -12 88398.0 5075.77   9
   0  -2 -12 85066.2 4361.37   7
   0  -2 -11 175405. 7682.54   9
   0  -2 -11 184981. 6955.58   7
   0  -2 -10 5361.25 1106.12   9
   0  -2 -10 6945.89 994.622   7
   0  -2  -9 145974. 6306.57   4
   0  -2  -9 156319. 5665.79   7
   0  -2  -9 164016. 6759.13   9
   0  -2  -8 198319. 7324.89   4
   0  -2  -8 198476. 5950.77  10
   0  -2  -8 209259. 6619.56   7
   0  -2  -8 196067. 7660.18   9
   0  -2  -7 13781.9 998.671  10
   0  -2  -7 12657.3 1475.01   9
   0  -2  -7 14334.9 1062.13   7
   0  -2  -7 15995.9 1439.92   4
   0  -2  -6 134645. 4933.52   4
   0  -2  -6 144046. 4629.29  10
   0  -2  -6 138362. 5574.84   9
   0  -2  -6 131783. 4267.01   7
   0  -2  -6 141347. 6112.95  12
   0  -2  -5 372821. 10463.4   4
   0  -2  -5 353817. 9684.13   7
   0  -2  -5 379014. 11393.3   9
   0  -2  -5 397060. 12068.3  12
   0  -2  -4 991.551 411.455  12
   0  -2  -4 509.780 342.786  11
   0  -2  -4 802.478 355.583   9
   0  -2  -3 203580. 7458.90  11
   0  -2  -3 222740. 7380.56   5
   0  -2  -2 398475. 10922.6  13
   0  -2  -2 423001. 11610.2   9
   0  -2  -1 368.136 148.539  11
   0  -2  -1 1720.14 225.378   6
   0  -2  -1 968.977 292.273   1
   0  -2  -1 1017.62 313.410   9
   0  -2  -1 1550.87 248.720   8
   0  -2  -1 969.036 280.085   5
   0  -2   0 220960. 6184.45   6
   0  -2   0 212135. 6391.51   5
   0  -2   0 216170. 6486.70   8
   0  -2   0 213323. 6662.52   1
   0  -2   1 695330. 17879.9   6
   0  -2   1 663761. 17462.2   5
   0  -2   1 636844. 18123.7   8
   0  -2   1 666583. 17962.2   1
   0  -2   2 14174.1 1302.93   4
   0  -2   2 14157.7 1145.49   1
   0  -2   2 14112.1 1288.64   8
   0  -2   3 61565.2 3092.82  12
   0  -2   3 62787.3 2934.67   1
   0  -2   3 66888.1 3385.71   4
   0  -2   3 62566.1 2583.17   3
   0  -2   3 63086.6 3309.08   8
   0  -2   4 752520. 19299.7   2
   0  -2   4 705628. 21249.5   4
   0  -2   4 747102. 20947.0  12
   0  -2   4 726070. 21266.3   8
   0  -2   4 744635. 19844.7   3
   0  -2   5 609.457 403.072   4
   0  -2   5 619.623 220.897   2
   0  -2   5 929.050 431.823  12
   0  -2   5 1726.14 578.600   8
   0  -2   6 260575. 7745.06   2
   0  -2   6 231473. 9362.80   4
   0  -2   6 232850. 8981.54  12
   0  -2   7 350477. 10600.4   2
   0  -2   7 338697. 12480.1   4
   0  -2   7 353009. 12249.7  12
   0  -2   8 4540.35 1198.28   4
   0  -2   8 4630.15 789.434   2
   0  -2   8 3524.55 977.073  12
   0  -2   9 153765. 5314.56  11
   0  -2   9 152786. 7697.79   4
   0  -2   9 137632. 7265.84  12
   0  -2  10 203837. 6837.71  11
   0  -2  10 188122. 9250.38   4
   0  -2  10 196822. 9290.15  12
   0  -2  11 8315.57 1775.08  12
   0  -2  11 13188.7 1335.87  11
   0  -2  11 9196.25 1856.63   4
   0  -2  12 122460. 7644.11   4
   0  -2  12 128657. 5358.00  11
   0  -2  12 128470. 7762.07  12
   0  -2  13 110739. 5056.83  11
   0  -2  13 118264. 7610.00   4
   0  -2  13 120237. 7675.18  12
   0  -2  14 2246.83 1261.52   4
   0  -2  14 1083.26 875.510  12
   0  -2  15 48618.1 3932.08   5
   0  -2  15 54728.8 5387.36   4
   0  -2  15 52540.5 5289.38  12
   0  -2  16 69641.9 6434.23   6
   0  -2  16 65080.5 4706.34   5
   0  -2  16 70381.9 6371.92  12
   0  -2  17 795.577 939.085   6
   0  -2  17 1296.67 1045.72  12
   0  -2  18 45446.7 5340.83  12
   0  -1 -14 113867. 6133.49   7
   0  -1 -14 110994. 5867.63   9
   0  -1 -13-66.9343 351.164   9
   0  -1 -13 804.590 521.751   7
   0  -1 -12 106329. 5523.56   7
   0  -1 -12 101892. 5310.17   9
   0  -1 -11 169497. 7132.90   9
   0  -1 -11 167056. 7172.69   7
   0  -1 -10 2605.74 706.691   9
   0  -1 -10 2324.73 713.271   7
   0  -1  -9 183153. 7149.90   7
   0  -1  -9 199309. 7396.19   9
   0  -1  -8 234145. 8609.93   4
   0  -1  -8 240476. 8306.50   9
   0  -1  -8 229456. 8101.46   7
   0  -1  -7 11239.1 1241.79   9
   0  -1  -7 9149.42 1186.70   4
   0  -1  -7 10265.2 1117.07   7
   0  -1  -7 7866.36 1299.42  12
   0  -1  -6 250243. 8204.82  11
   0  -1  -6 235944. 7917.51   4
   0  -1  -6 242340. 7849.43   9
   0  -1  -6 236007. 8666.79  12
   0  -1  -6 216141. 7366.41   7
   0  -1  -5 320881. 9633.92   9
   0  -1  -5 294727. 9066.90   7
   0  -1  -5 313291. 9552.35   4
   0  -1  -5 308397. 10357.3  12
   0  -1  -4 55773.1 2631.05  11
   0  -1  -4 47223.4 2229.36   4
   0  -1  -4 51823.5 1808.07  10
   0  -1  -4 50425.9 2401.11   9
   0  -1  -4 46846.5 1980.30   7
   0  -1  -4 52451.3 2799.80  12
   0  -1  -3 709056. 19061.3   4
   0  -1  -3 756608. 19695.9  11
   0  -1  -3 738331. 18690.2   7
   0  -1  -3 710306. 19432.4   9
   0  -1  -3 742291. 19874.2  12
   0  -1  -2 567829. 14487.7  11
   0  -1  -2 523084. 13705.3   4
   0  -1  -2 514339. 14200.0   9
   0  -1  -2 539944. 14497.4  12
   0  -1  -1 131598. 4249.65  11
   0  -1  -1 134490. 4128.19   9
   0  -1  -1 141428. 4176.64   5
   0  -1   2 814.077 228.287   1
   0  -1   2 658.171 166.046   3
   0  -1   2 382.356 178.798  12
   0  -1   3 837502. 21651.0   8
   0  -1   3 795853. 21631.5   4
   0  -1   3 856741. 21492.1  12
   0  -1   4 253560. 6866.83  11
   0  -1   4 252596. 7411.24   2
   0  -1   4 238900. 8232.73   4
   0  -1   4 222906. 8084.93   8
   0  -1   4 238590. 8050.28  12
   0  -1   5 12974.2 932.435  11
   0  -1   5 14055.4 1500.61   8
   0  -1   5 15519.5 1245.11   2
   0  -1   5 16392.1 1647.64   4
   0  -1   5 12640.6 1408.55  12
   0  -1   6 232866. 7174.19  11
   0  -1   6 238528. 7778.11   2
   0  -1   6 229230. 8653.34  12
   0  -1   6 249247. 8883.73   4
   0  -1   6 226281. 8604.51   8
   0  -1   7 110699. 4204.93  11
   0  -1   7 117900. 4818.53   2
   0  -1   7 114684. 5632.46   4
   0  -1   7 103316. 5470.39  12
   0  -1   8 2231.94 741.464  12
   0  -1   8 2295.85 530.730  11
   0  -1   8 2751.44 911.914   4
   0  -1   9 228804. 7563.12  11
   0  -1   9 211379. 6388.27  10
   0  -1   9 222058. 9348.15   4
   0  -1   9 210163. 9331.81  12
   0  -1  10 70880.3 2541.42  10
   0  -1  10 72305.0 2615.13  10
   0  -1  10 85928.9 3928.76  11
   0  -1  10 77356.7 5102.27   4
   0  -1  10 78703.3 5289.06  12
   0  -1  11 6030.24 1024.47  11
   0  -1  11 8133.46 1679.26   4
   0  -1  11 6723.90 1525.21  12
   0  -1  12 207398. 7971.64  11
   0  -1  12 208617. 10035.4   4
   0  -1  12 207623. 10266.1  12
   0  -1  13 68559.0 4044.80  11
   0  -1  13 61461.0 5167.85   4
   0  -1  13 75636.1 5833.06  12
   0  -1  14 9967.28 1506.19  11
   0  -1  14 6628.39 1738.44   4
   0  -1  14 7843.26 1561.90   5
   0  -1  14 8373.48 2040.16  12
   0  -1  15 159508. 9500.78  12
   0  -1  15 164421. 9437.58   4
   0  -1  15 146546. 7649.35   5
   0  -1  16 49081.4 4144.25   5
   0  -1  16 51551.6 5199.79   4
   0  -1  16 44819.0 4916.72  12
   0  -1  17 7740.06 2109.48  12
   0  -1  17 12305.2 2864.08   6
   0  -1  17 7985.60 1734.40   5
   0  -1  18 43556.2 5341.80   6
   0   0 -15 116889. 6910.67   7
   0   0 -14 54692.8 4372.13   7
   0   0 -14 46416.3 3408.00   9
   0   0 -13 17153.6 1935.08   9
   0   0 -13 15517.2 2202.06   7
   0   0 -12 150243. 6547.32   9
   0   0 -12 155945. 7518.94   7
   0   0 -11 56276.2 3442.23   9
   0   0 -11 57507.9 4052.85   7
   0   0 -10 15654.4 1931.77   7
   0   0  -9 241801. 9188.45   7
   0   0  -8 110831. 4804.41  11
   0   0  -8 115287. 5328.30   7
   0   0  -7 129042. 4886.63  11
   0   0  -7 119796. 5252.09   7
   0   0  -7 112987. 5511.65  12
   0   0  -7 116186. 5418.93   4
   0   0  -6 560439. 15157.7  11
   0   0  -6 497719. 15812.8   4
   0   0  -6 530382. 15700.7   7
   0   0  -6 539446. 16262.5  12
   0   0  -5 135109. 5370.00   4
   0   0  -5 141563. 4794.36  11
   0   0  -5 138723. 5231.09   7
   0   0  -5 136834. 5549.77  12
   0   0  -4 128677. 4757.20   4
   0   0  -4 124599. 4190.73  11
   0   0  -4 130013. 4637.81   7
   0   0  -4 118633. 4808.27  12
   0   0  -3 649031. 17920.0   7
   0   0  -3 655479. 18284.2  12
   0   0  -3 647148. 18060.0   4
   0   0  -2 113546. 3969.72   7
   0   0  -2 160850. 4323.70   4
   0   0   2 148664. 4730.13  12
   0   0   3 653478. 17640.0   2
   0   0   3 676795. 17212.0  11
   0   0   3 657722. 17663.3   8
   0   0   3 673203. 17743.5   4
   0   0   4 123979. 4164.14  11
   0   0   4 138277. 4684.82   2
   0   0   4 123715. 4598.52   8
   0   0   4 126256. 4718.52   4
   0   0   5 150500. 5359.09   2
   0   0   5 144033. 5360.98   8
   0   0   5 134806. 4783.98  11
   0   0   5 141107. 5440.97   4
   0   0   6 516930. 15124.2  11
   0   0   6 574096. 15950.4   2
   0   0   6 543797. 15970.9   8
   0   0   6 531009. 16085.7   4
   0   0   6 532388. 16527.2  12
   0   0   7 125132. 4797.67  11
   0   0   7 124608. 5440.24   8
   0   0   7 115867. 5437.96   4
   0   0   7 109222. 5659.61  12
   0   0   8 115594. 4802.25  11
   0   0   8 122665. 5744.06   4
   0   0   9 255085. 8653.91  11
   0   0   9 243564. 9710.59   4
   0   0   9 230754. 9960.66  12
   0   0  10 15467.6 1680.74  11
   0   0  10 16213.1 2140.30   4
   0   0  10 16226.1 2271.43  12
   0   0  11 58614.5 4429.20   4
   0   0  11 62973.9 3721.09  11
   0   0  11 53296.8 4471.50  12
   0   0  12 159065. 6845.33  11
   0   0  12 145527. 7827.28   4
   0   0  12 153248. 7230.05   5
   0   0  12 146738. 8202.27  12
   0   0  13 21834.4 2978.14  12
   0   0  13 17227.0 2041.58  11
   0   0  13 16038.0 2447.87   4
   0   0  13 17818.4 2251.37   5
   0   0  14 55101.9 3902.17  11
   0   0  14 50695.2 4805.75  12
   0   0  14 50846.1 4636.82   4
   0   0  14 55062.6 4275.77   5
   0   0  15 133506. 6782.57  11
   0   0  15 113989. 7647.58   4
   0   0  15 131473. 7252.21   5
   0   0  15 143826. 8730.78  12
   0   0  16 24951.1 3599.64  12
   0   0  16 25712.3 3061.98   5
   0   0  16 21756.8 3219.15   4
   0   0  17 33875.5 4334.12  12
   0   0  17 35270.0 3773.47   5
   0   0  18 95123.7 7905.37   6
   0   0  18 104959. 6962.60   5
   0   1 -17 10540.1 2246.32   7
   0   1 -16 44954.9 4488.50   7
   0   1 -15 154608. 8682.46   7
   0   1 -14 8602.65 1848.99   7
   0   1 -13 67004.1 5063.86   7
   0   1 -12 218867. 9932.87   7
   0   1 -11 4773.51 1240.27   7
   0   1 -10 75773.3 3877.96  11
   0   1 -10 78768.4 4988.93   7
   0   1  -9 235838. 7911.32  11
   0   1  -9 228900. 9452.00   7
   0   1  -8 2331.73 503.139  11
   0   1  -8 2666.16 852.500   7
   0   1  -7 113178. 4184.55  11
   0   1  -7 114926. 5534.68   7
   0   1  -6 230329. 6908.49  11
   0   1  -6 221230. 8402.37   7
   0   1  -6 219426. 8303.18  12
   0   1  -6 244701. 8696.15   4
   0   1  -5 13209.4 892.711  11
   0   1  -5 15910.3 1598.02   7
   0   1  -5 12699.2 1383.67  12
   0   1  -5 15002.3 1561.44   4
   0   1  -4 229595. 6370.47  11
   0   1  -4 228099. 7639.21  12
   0   1  -4 235607. 7876.64   7
   0   1  -4 221527. 7777.30   4
   0   1  -3 858956. 24024.7   4
   0   1  -3 872208. 23796.3  12
   0   1  -3 847265. 24041.4   7
   0   1  -2 659.147 247.942   4
   0   1  -2 957.492 205.327   3
   0   1  -2 906.213 311.727   7
   0   1  -2 736.617 236.081  12
   0   1  -1 227479. 6650.26   8
   0   1   2 512762. 13627.5  11
   0   1   2 511640. 13776.2   2
   0   1   2 470853. 13453.1   9
   0   1   2 520974. 13660.5   5
   0   1   3 727775. 19636.8  11
   0   1   3 779031. 19993.7   2
   0   1   3 734127. 18987.0   8
   0   1   3 767855. 19798.4   5
   0   1   3 742212. 19954.2  12
   0   1   3 689119. 19149.5   4
   0   1   4 48842.2 2453.86  11
   0   1   4 51506.5 2667.66   2
   0   1   4 51036.2 2176.84   8
   0   1   4 50722.2 2557.72   5
   0   1   4 49311.2 2694.76  12
   0   1   4 47546.3 2264.21   4
   0   1   5 331622. 9994.68  11
   0   1   5 347215. 10466.6   2
   0   1   5 323005. 9647.50   8
   0   1   5 314697. 10092.2   5
   0   1   5 321034. 9829.32   4
   0   1   5 306986. 10473.2  12
   0   1   6 228791. 7811.66  11
   0   1   6 242251. 7711.54   8
   0   1   6 239949. 8118.93   5
   0   1   6 233653. 7908.01   4
   0   1   7 6941.40 1217.62  12
   0   1   7 8729.42 1182.58   4
   0   1   7 10705.9 1245.95   8
   0   1   7 9185.76 1217.29   5
   0   1   7 10513.9 1242.74  11
   0   1   8 242290. 8520.53  11
   0   1   8 230561. 8424.11   8
   0   1   8 228916. 8651.90   5
   0   1   8 240039. 8795.77   4
   0   1   8 236038. 9421.26  12
   0   1   9 196402. 7844.46   4
   0   1   9 168949. 7463.47   5
   0   1   9 196313. 7486.25  11
   0   1   9 182211. 8284.93  12
   0   1  10 3000.89 1006.09  12
   0   1  10 2481.25 769.509  11
   0   1  10 3699.03 1002.18   4
   0   1  10 4174.94 954.318   5
   0   1  11 175819. 7520.71  11
   0   1  11 168882. 7750.85   5
   0   1  11 173856. 8047.68   4
   0   1  11 176374. 8681.56  12
   0   1  12 102348. 5573.74  11
   0   1  12 113791. 6363.17   4
   0   1  12 105780. 5954.95   5
   0   1  12 103636. 6626.82  12
   0   1  13-49.9410 680.544  12
   0   1  13-365.286 551.155  11
   0   1  13 584.205 661.013   4
   0   1  13 166.492 489.629   5
   0   1  14 117239. 6387.66  11
   0   1  14 113071. 6948.54   4
   0   1  14 113895. 6722.91   5
   0   1  14 127588. 7844.59  12
   0   1  15 88107.7 5595.53  11
   0   1  15 90403.8 6316.79   4
   0   1  15 93312.1 6102.87   5
   0   1  15 85808.7 6610.40  12
   0   1  16 2298.33 1186.71  12
   0   1  16 1507.31 848.266  11
   0   1  16 1213.08 892.755   5
   0   1  16 2662.10 1118.62   4
   0   1  17 61368.5 5242.56   5
   0   1  18 61310.1 6069.74   6
   0   1  18 57154.7 5196.78   5
   0   1  19 635.843 813.633   5
   0   2 -18 50385.6 5284.47   7
   0   2 -17 1616.93 1119.78   7
   0   2 -16 75482.7 6252.00   7
   0   2 -15 49165.5 4832.42   7
   0   2 -14 231.072 664.754   7
   0   2 -13 109202. 7056.60   7
   0   2 -12 137098. 7876.15   7
   0   2 -11 7770.02 1595.63   7
   0   2 -10 167386. 6112.27  11
   0   2 -10 187692. 8758.08   7
   0   2  -9 168967. 5537.58  11
   0   2  -9 159849. 7862.90   7
   0   2  -8 6663.04 698.179  11
   0   2  -8 5777.24 946.866   3
   0   2  -8 4527.76 1173.69   7
   0   2  -7 351349. 9914.10  11
   0   2  -7 383324. 11285.6   3
   0   2  -7 352573. 12756.6   7
   0   2  -6 243706. 6828.60  11
   0   2  -6 246598. 7985.55   3
   0   2  -6 242209. 9419.18   7
   0   2  -5 359.442 271.621   4
   0   2  -5 550.843 145.509  11
   0   2  -5 485.424 267.872  12
   0   2  -5-136.183 188.718   1
   0   2  -5 456.982 192.774   3
   0   2  -4 731277. 18825.2  11
   0   2  -4 749158. 20882.5  12
   0   2  -4 751544. 21451.8   7
   0   2  -4 762427. 20613.4   1
   0   2  -4 738035. 21247.7   4
   0   2  -3 63460.6 3293.08   4
   0   2  -3 65440.5 2952.48   1
   0   2  -3 58662.6 3267.76   7
   0   2  -2 13848.7 1120.63   1
   0   2  -2 13942.2 1294.57   4
   0   2  -2 15935.2 1422.86   7
   0   2  -1 664242. 16357.9   4
   0   2  -1 633671. 16308.6   8
   0   2   0 218635. 6063.59   2
   0   2   0 220944. 6594.54  11
   0   2   0 216140. 6166.42   6
   0   2   0 209890. 6584.24   9
   0   2   0 210597. 6358.40   5
   0   2   0 220165. 6639.20   1
   0   2   0 203108. 6395.71   8
   0   2   1 1588.33 385.021  11
   0   2   1 1412.13 309.081   2
   0   2   1 1163.56 197.106   6
   0   2   1 1130.15 309.788   9
   0   2   1 1531.83 248.596   8
   0   2   1 1050.54 296.872   5
   0   2   2 399951. 10735.6   6
   0   2   2 421032. 11717.4   2
   0   2   2 409724. 11835.2  11
   0   2   2 406874. 11731.6   9
   0   2   2 410348. 11759.3   5
   0   2   3 238517. 7737.62  11
   0   2   3 248602. 7797.46   2
   0   2   3 224022. 6936.59  13
   0   2   3 238646. 7614.19   9
   0   2   3 234631. 7673.91   5
   0   2   3 240027. 6603.36   4
   0   2   4 785.950 488.264  11
   0   2   4 456.512 220.153  13
   0   2   4 321.313 266.409   2
   0   2   4 648.540 204.530   4
   0   2   4 755.155 314.054   9
   0   2   4 477.970 333.301   5
   0   2   5 392646. 12053.3  11
   0   2   5 394906. 11044.8   4
   0   2   5 378289. 10565.1   8
   0   2   5 378034. 12040.2   5
   0   2   6 134761. 5641.71  11
   0   2   6 135416. 4649.14   8
   0   2   6 132739. 5725.27   5
   0   2   6 136966. 5015.91   4
   0   2   7 16931.6 1738.27  11
   0   2   7 13599.3 1212.76   8
   0   2   7 12086.1 1542.95   5
   0   2   7 12708.0 1327.41   4
   0   2   8 202509. 7940.43  11
   0   2   8 191920. 6946.60   8
   0   2   8 204510. 8116.10   5
   0   2   8 204516. 7503.07   4
   0   2   9 165849. 7148.93  11
   0   2   9 153717. 6267.35   8
   0   2   9 163066. 7295.53   5
   0   2   9 180472. 6996.79   4
   0   2  10 5865.83 1361.12  12
   0   2  10 7206.89 1303.04  11
   0   2  10 5928.47 1114.01   4
   0   2  10 5451.50 1001.04   8
   0   2  10 6203.15 1228.71   5
   0   2  11 184015. 8100.96  11
   0   2  11 175889. 7800.77   4
   0   2  11 171528. 8125.34   5
   0   2  11 186781. 8976.36  12
   0   2  12 96660.9 5590.68  11
   0   2  12 92732.1 5441.02   4
   0   2  12 84751.8 5537.88   5
   0   2  13-309.253 470.457   4
   0   2  13 956.132 695.744  11
   0   2  13-482.601 804.093   5
   0   2  14 108431. 6790.16   5
   0   2  14 118591. 6773.36   4
   0   2  14 118367. 6734.22  11
   0   2  15 47634.0 4198.13  11
   0   2  15 47378.1 4420.21   5
   0   2  16 4908.40 1483.90  11
   0   2  16 4936.83 1583.51   5
   0   2  17 79778.4 5873.49  11
   0   2  17 77297.2 6146.74   5
   0   2  18 39137.2 4443.69   5
   0   3 -18 13153.9 2868.49   7
   0   3 -17 11397.6 2577.31   7
   0   3 -16 105164. 7857.29   7
   0   3 -15 36372.3 4324.88   7
   0   3 -14 24104.4 3437.45   7
   0   3 -13 169440. 9592.30   7
   0   3 -12 29991.9 3610.68   7
   0   3 -11 46631.8 4376.13   7
   0   3 -10 290513. 12475.6   7
   0   3  -9 51051.4 3151.44   3
   0   3  -9 56752.4 4500.29   7
   0   3  -8 46080.6 1737.15  11
   0   3  -8 44893.2 3884.08   7
   0   3  -7 389014. 10264.5  11
   0   3  -7 407946. 14400.3   7
   0   3  -6 25403.5 1041.41  11
   0   3  -6 29860.6 2848.83   7
   0   3  -5 103892. 3156.21  11
   0   3  -5 114933. 5741.29   7
   0   3  -4 363565. 12509.3   7
   0   3  -3 236940. 8143.73   1
   0   3  -3 259172. 8895.43   4
   0   3  -3 237496. 8931.99   7
   0   3  -2 153472. 5990.54   7
   0   3  -2 151422. 5731.37   4
   0   3  -2 149224. 5348.60   1
   0   3  -1 268184. 8294.22  11
   0   3  -1 275840. 8609.58   9
   0   3  -1 277999. 8725.43   1
   0   3  -1 268985. 9018.24   7
   0   3  -1 268912. 8799.59   4
   0   3   0 115007. 4360.37   4
   0   3   0 107384. 3900.77   6
   0   3   0 116075. 4528.53   9
   0   3   0 106719. 4151.34   5
   0   3   0 119564. 4596.76   1
   0   3   0 109184. 4460.78   7
   0   3   0 112021. 3780.02   2
   0   3   1 71569.5 2969.82   2
   0   3   1 78618.7 3425.46  11
   0   3   1 72964.7 2612.26   6
   0   3   1 71770.4 3377.41   9
   0   3   1 67372.6 3161.78   5
   0   3   1 66496.7 3008.56   7
   0   3   2 417537. 11989.4  11
   0   3   2 386855. 11503.0   2
   0   3   2 375878. 10424.8   6
   0   3   2 404218. 11880.2   9
   0   3   2 386347. 11732.5   5
   0   3   2 381022. 10812.9   7
   0   3   3 11953.3 1322.42  11
   0   3   3 9924.81 750.723   6
   0   3   3 10361.7 1159.02   2
   0   3   3 8774.81 1126.00   9
   0   3   3 9301.51 649.315   7
   0   3   3 7901.58 1092.57   5
   0   3   4 124338. 5235.12  11
   0   3   4 114492. 3753.79   4
   0   3   4 119905. 5135.34   5
   0   3   4 113661. 3920.60   6
   0   3   5 261779. 7812.67   4
   0   3   5 281691. 9585.88  11
   0   3   5 259756. 8368.17  13
   0   3   5 285950. 9636.43   5
   0   3   6 117682. 5484.26  11
   0   3   6 108184. 5353.24   5
   0   3   6 110649. 4619.84  13
   0   3   6 122210. 4297.39   4
   0   3   7 145053. 6553.23  11
   0   3   7 146698. 5830.25  13
   0   3   7 146166. 4581.63   8
   0   3   7 140246. 6556.28   5
   0   3   7 154595. 5450.89   4
   0   3   8 171023. 7453.54  11
   0   3   8 165742. 5461.43   8
   0   3   8 159495. 7380.61   5
   0   3   8 165362. 6689.56  13
   0   3   8 175932. 6365.00   4
   0   3   9 13965.8 1708.37  13
   0   3   9 16135.6 1320.54   8
   0   3   9 15326.3 2040.45   5
   0   3   9 19523.7 1787.80   4
   0   3   9 17761.4 2111.35  11
   0   3  10 80531.3 4341.71   4
   0   3  10 87608.9 5204.41  11
   0   3  10 82480.6 5202.96   5
   0   3  11 181464. 8634.03  11
   0   3  11 198742. 9134.12   5
   0   3  11 198552. 7977.15   4
   0   3  12 34114.1 3364.92  11
   0   3  12 37013.9 3618.56   5
   0   3  12 36872.1 3043.42   4
   0   3  13 80335.3 5490.55  11
   0   3  13 77104.9 5630.73   5
   0   3  14 122736. 7232.40  11
   0   3  14 121086. 7481.20   5
   0   3  15 14354.7 2381.97  11
   0   3  15 9933.78 2116.15   5
   0   3  16 27849.5 3454.26  11
   0   3  16 28422.2 3614.06   5
   0   3  17 47695.2 4690.10  11
   0   3  17 50607.9 5083.93   5
   0   3  18 16938.7 2869.35  11
   0   4 -17 41660.8 5155.83   7
   0   4 -16 58576.4 6025.67   7
   0   4 -15 2030.20 1257.21   7
   0   4 -14 41901.4 4804.63   7
   0   4 -13 71211.9 6222.98   7
   0   4 -12 6277.49 1872.93   7
   0   4 -11 48478.0 4736.29   7
   0   4 -10 156952. 8861.72   7
   0   4  -9 1267.26 784.701   7
   0   4  -8 206702. 9894.65   7
   0   4  -7 121604. 6917.78   7
   0   4  -6 21154.9 1105.10  11
   0   4  -6 26617.9 2877.58   7
   0   4  -5 220323. 6692.97  11
   0   4  -5 257264. 10002.1   7
   0   4  -4 105222. 3895.56  11
   0   4  -4 119202. 6014.02   7
   0   4  -3 12688.5 1160.36  11
   0   4  -3 10177.3 1561.69   7
   0   4  -2 457253. 12902.1  11
   0   4  -2 422472. 14211.7   7
   0   4  -2 430857. 13953.1   4
   0   4  -1 360376. 10592.7  11
   0   4  -1 326637. 10966.8   4
   0   4  -1 323909. 11270.5   7
   0   4   0 6007.62 928.871  11
   0   4   0 4794.86 641.399   2
   0   4   0 5748.74 892.322   4
   0   4   0 7201.59 948.574   5
   0   4   1 277659. 8969.42  11
   0   4   1 253383. 7678.67   6
   0   4   1 248655. 8587.40   5
   0   4   1 258232. 8504.51   7
   0   4   1 262790. 8320.59   4
   0   4   1 249369. 8077.85   2
   0   4   2 203011. 7700.79  11
   0   4   2 207119. 6293.11   6
   0   4   2 208130. 7594.06   5
   0   4   2 218773. 6951.89   7
   0   4   2 209928. 7233.00   2
   0   4   3 31361.5 2479.50  11
   0   4   3 29840.7 1523.61   6
   0   4   3 29774.2 2346.08   5
   0   4   3 34188.9 1732.78   7
   0   4   4 128440. 5819.43  11
   0   4   4 125771. 4217.04   6
   0   4   4 131853. 4159.72   4
   0   4   4 131043. 5834.06   5
   0   4   4 121469. 3804.27   7
   0   4   5 129034. 6074.02  11
   0   4   5 135768. 4295.77   4
   0   4   5 125189. 4445.31   6
   0   4   5 120084. 5870.19   5
   0   4   6 5249.46 1103.25  11
   0   4   6 3193.33 583.934   6
   0   4   6 5454.75 639.822   4
   0   4   6 3556.88 937.260   5
   0   4   7 78618.8 3655.07   6
   0   4   7 84844.6 4970.30  11
   0   4   7 82644.2 4924.48   5
   0   4   7 85477.8 3420.62   4
   0   4   8 186519. 8184.83  11
   0   4   8 176032. 6854.49  13
   0   4   8 190264. 8299.57   5
   0   4   8 188002. 6232.95   4
   0   4   9 19660.7 2439.66  11
   0   4   9 19045.6 2417.19   5
   0   4   9 23459.5 2124.70  13
   0   4   9 22430.0 1772.73   4
   0   4  10 147097. 7574.16  11
   0   4  10 132944. 7378.73   5
   0   4  10 143882. 6530.18  13
   0   4  10 152724. 5946.89   4
   0   4  11 60371.2 4727.17   5
   0   4  11 48704.1 3608.76  13
   0   4  11 56129.9 4469.31  11
   0   4  12-750.900 507.399  11
   0   4  12 381.453 453.890  13
   0   4  12-57.1644 485.926   5
   0   4  13 65419.4 5336.45   5
   0   4  13 68198.5 5304.73  11
   0   4  14 65890.5 5393.40  11
   0   4  14 67464.1 5655.93   5
   0   4  15 2353.78 1186.71   5
   0   4  15 4233.30 1443.40  11
   0   4  16 80361.5 6510.59   5
   0   4  16 81850.3 6415.58  11
   0   4  17 45870.0 4813.30  11
   0   5 -16 32440.6 4657.11   7
   0   5 -15 3062.43 1490.56   7
   0   5 -14 121336. 8924.31   7
   0   5 -13 68746.9 6368.68   7
   0   5 -12 5035.89 1696.26   7
   0   5 -11 90050.1 6942.83   7
   0   5 -10 27221.8 3629.23   7
   0   5  -9 65.9712 642.612   7
   0   5  -8 53553.7 4802.43   7
   0   5  -7 102938. 3285.58  11
   0   5  -7 118034. 7081.69   7
   0   5  -7 112463. 3326.68  11
   0   5  -6 3978.92 506.586  11
   0   5  -6 2582.68 922.227   7
   0   5  -5 197624. 6399.08  11
   0   5  -5 217860. 9653.47   7
   0   5  -4 87227.8 3640.02  11
   0   5  -4 84048.6 5359.17   7
   0   5  -3 30638.0 2038.29  11
   0   5  -3 28050.1 2824.23   7
   0   5  -2 167367. 6223.73  11
   0   5  -2 162815. 7455.47   7
   0   5  -1 103591. 4581.04  11
   0   5  -1 101503. 5232.20   7
   0   5  -1 93461.8 4860.59   4
   0   5   0 1554.33 689.490  11
   0   5   0 1735.84 454.591   2
   0   5   0 2737.79 702.691   4
   0   5   0 2681.60 701.923   5
   0   5   0 2453.80 783.913   7
   0   5   1 306674. 10586.1  11
   0   5   1 302064. 10017.3   4
   0   5   1 314711. 9759.19   2
   0   5   1 296632. 10309.4   5
   0   5   1 309675. 10339.1   7
   0   5   2 153396. 6690.90  11
   0   5   2 153939. 5176.62   6
   0   5   2 149506. 5793.78   4
   0   5   2 162049. 6080.14   7
   0   5   3 30266.3 2598.18  11
   0   5   3 25586.9 1462.73   6
   0   5   3 27675.5 2435.44   5
   0   5   3 25892.7 1771.29   7
   0   5   4 201923. 8388.01  11
   0   5   4 190474. 6096.83   6
   0   5   4 192968. 8138.44   5
   0   5   4 213412. 6226.77   7
   0   5   5 111567. 5851.33  11
   0   5   5 114928. 3849.83   4
   0   5   5 104819. 3892.11   6
   0   5   5 106029. 5699.60   5
   0   5   6 2120.40 907.921  11
   0   5   6 2612.27 497.319   6
   0   5   6 2355.77 410.593   4
   0   5   6 2651.65 893.926   5
   0   5   7 163191. 7761.16  11
   0   5   7 147293. 7466.79   5
   0   5   7 154425. 5070.80   4
   0   5   8 50595.7 4034.94  11
   0   5   8 38651.3 3616.71   5
   0   5   9 10685.6 1891.05  11
   0   5   9 12153.9 2057.12   5
   0   5  10 47662.8 4275.14   5
   0   5  10 48873.8 4283.75  11
   0   5  11 77683.5 5749.83  11
   0   5  11 88085.7 6108.85   5
   0   5  12 9856.58 2080.93  11
   0   5  12 11390.5 2215.70   5
   0   5  13 92901.6 6620.09  11
   0   5  13 88622.6 6582.40   5
   0   5  14 41159.6 4412.45  11
   0   5  14 38904.7 4360.80   5
   0   5  15 16146.1 2866.39  11
   0   5  15 15019.2 2856.33   5
   0   6 -15 34058.2 4840.56   7
   0   6 -14 66572.3 6710.45   7
   0   6 -13 3225.70 1707.99   7
   0   6 -12 48042.2 5365.56   7
   0   6 -11 87380.3 7210.57   7
   0   6 -10 19066.4 3200.70   7
   0   6  -9 86144.5 6734.45   7
   0   6  -8 90687.0 6724.59   7
   0   6  -7 137.144 657.003   7
   0   6  -6 89714.6 3560.35  11
   0   6  -6 83924.8 6095.51   7
   0   6  -5 95806.6 4020.35  11
   0   6  -5 95712.9 6310.20   7
   0   6  -4 12282.2 1296.14  11
   0   6  -4 9225.37 1807.69   7
   0   6  -3 68943.9 3610.76  11
   0   6  -3 65976.8 4793.91   7
   0   6  -2 130692. 5678.08  11
   0   6  -2 132647. 6884.75   7
   0   6  -1 11704.8 1511.07  11
   0   6  -1 11195.0 1711.58   7
   0   6   0 143597. 6474.59  11
   0   6   0 144591. 6327.91   5
   0   6   0 161126. 7022.40   7
   0   6   1 141877. 6354.53  11
   0   6   1 123800. 5891.61   5
   0   6   1 135118. 6051.13   7
   0   6   1 120019. 5592.03   4
   0   6   2 41740.2 3252.08  11
   0   6   2 34427.5 2492.68   4
   0   6   2 41120.8 3137.93   5
   0   6   2 41932.3 2850.91   7
   0   6   3 37560.3 3144.70  11
   0   6   3 29879.4 1675.73   6
   0   6   3 30918.0 2153.23   4
   0   6   3 33769.3 2926.86   5
   0   6   3 35949.6 2338.03   7
   0   6   4 197098. 8649.74  11
   0   6   4 181597. 5833.11   6
   0   6   4 187331. 6543.28   4
   0   6   4 201117. 8553.48   5
   0   6   4 210374. 6518.94   7
   0   6   5 19858.9 1011.25   7
   0   6   5 17457.4 2304.67  11
   0   6   5 18623.4 1250.81   4
   0   6   5 16817.3 2208.48   5
   0   6   6 82638.8 5363.10  11
   0   6   6 78989.6 5222.55   5
   0   6   7 61550.0 4716.06  11
   0   6   7 67110.7 4889.13   5
   0   6   8 37166.1 3720.07  11
   0   6   8 34881.0 3581.78   5
   0   6   9 76576.6 5637.23  11
   0   6   9 74259.1 5565.15   5
   0   6  10 72977.5 5623.74  11
   0   6  10 68536.8 5498.12   5
   0   6  11 15297.7 2564.25  11
   0   6  11 7143.23 1786.45   5
   0   6  12 39707.6 4305.24  11
   0   6  12 35885.2 4102.93   5
   0   6  13 55416.8 5279.61  11
   0   6  13 55130.5 5332.69   5
   0   6  14 3326.81 1445.73  11
   0   6  14 1951.41 1213.15   5
   0   7 -14 39223.0 5329.51   7
   0   7 -13-548.142 1010.30   7
   0   7 -12 55936.2 6070.09   7
   0   7 -11 51997.5 5705.64   7
   0   7 -10 1735.08 1124.14   7
   0   7  -9 83458.8 6932.85   7
   0   7  -8 67385.9 6039.10   7
   0   7  -7 6193.13 1675.32   7
   0   7  -6 82520.9 6330.07   7
   0   7  -5 62407.0 3354.26  11
   0   7  -5 72348.2 5658.90   7
   0   7  -4 1678.62 554.274  11
   0   7  -4 1483.62 891.118   7
   0   7  -3 152951. 6429.42  11
   0   7  -3 145100. 8038.25   7
   0   7  -2 63844.4 3926.70  11
   0   7  -2 71817.0 5066.94   7
   0   7  -1 4225.23 1010.42  11
   0   7  -1 2599.83 937.460   7
   0   7   0 67805.0 4327.61  11
   0   7   0 71127.1 4669.54   7
   0   7   1 45158.7 3583.20  11
   0   7   1 43436.4 3415.13   5
   0   7   1 51698.6 3665.12   7
   0   7   2 4225.83 942.235   7
   0   7   2 6258.25 1305.06   5
   0   7   3 101730. 6054.47  11
   0   7   3 102286. 5958.02   5
   0   7   3 117640. 5129.00   7
   0   7   4 41878.6 3754.68  11
   0   7   4 43309.8 3717.25   5
   0   7   5-212.571 499.804  11
   0   7   5 433.130 610.272   5
   0   7   6 62227.6 4915.65  11
   0   7   6 68571.7 5090.55   5
   0   7   7 59394.9 4897.08  11
   0   7   7 57265.7 4757.50   5
   0   7   8 13132.8 2351.66  11
   0   7   8 12647.2 2251.88   5
   0   7   9 53776.1 4964.04  11
   0   7   9 57988.4 5079.02   5
   0   7  10 52470.5 4994.67  11
   0   7  10 54425.4 5044.36   5
   0   7  11 8916.49 2083.66   5
   0   7  11 10735.8 2413.14  11
   0   7  12 62666.1 5831.22  11
   0   7  12 56232.3 5463.75   5
   0   8 -12 48485.6 5920.87   7
   0   8 -11 6598.94 2155.35   7
   0   8 -10 36092.1 4833.83   7
   0   8  -9 81967.2 7202.26   7
   0   8  -8 20903.0 3436.70   7
   0   8  -7 36148.3 4462.23   7
   0   8  -6 122280. 8294.17   7
   0   8  -5 24972.9 3472.41   7
   0   8  -4 31575.1 2597.65  11
   0   8  -4 33256.0 3831.81   7
   0   8  -3 93455.8 5036.65  11
   0   8  -3 92045.1 6418.74   7
   0   8  -2 30644.8 2797.64  11
   0   8  -2 30171.8 3433.08   7
   0   8  -1 28655.3 2805.23  11
   0   8  -1 31877.4 3341.48   7
   0   8   0 137108. 6963.26  11
   0   8   0 133222. 7183.02   7
   0   8   1 51128.5 4103.74  11
   0   8   1 54302.4 4053.08   7
   0   8   2 18847.2 2498.29  11
   0   8   2 14721.5 2151.42   5
   0   8   3 50698.3 4306.93  11
   0   8   3 53982.6 4304.00   5
   0   8   4 41158.5 3947.33  11
   0   8   4 45467.6 4064.09   5
   0   8   5 38469.5 3940.64  11
   0   8   5 44408.7 4111.18   5
   0   8   6 71670.1 5656.92  11
   0   8   6 75587.2 5687.28   5
   0   8   7 54546.7 4977.85  11
   0   8   7 43388.8 4376.24   5
   0   8   8 31819.6 3916.39  11
   0   8   8 35735.9 4021.76   5
   0   8   9 93483.5 6985.50  11
   0   8   9 82922.1 6546.03   5
   0   8  10 7448.59 2030.71  11
   0   8  10 10700.5 2379.07   5
   0   9 -10 33549.2 4856.39   7
   0   9  -9 39866.4 5156.85   7
   0   9  -8 1066.73 1071.55   7
   0   9  -7 53220.8 5653.93   7
   0   9  -6 52605.7 5496.62   7
   0   9  -5-1778.98 1114.86   7
   0   9  -4 88594.1 6837.88   7
   0   9  -3 63177.6 5497.41   7
   0   9  -2 1124.30 608.953  11
   0   9  -2-470.207 648.128   7
   0   9  -1 85368.6 5446.51  11
   0   9  -1 84236.4 5960.72   7
   0   9   0 27641.5 3050.32  11
   0   9   1 1303.36 866.284  11
   0   9   2 64378.8 5079.00  11
   0   9   3 64093.7 5191.85  11
   0   9   3 67879.8 5157.72   5
   0   9   4 697.463 755.733  11
   0   9   4-1281.75 882.462   5
   0   9   5 55284.3 5030.42  11
   0   9   5 45116.7 4444.28   5
   0   9   6 67715.5 5724.21  11
   0   9   6 53610.4 4995.21   5
   0   9   7 3246.37 1377.54  11
   0   9   7 6819.52 1765.09   5
   0   9   8 15167.1 2769.30   5
   0   9   8 16965.7 3002.69  11
   0   9   9 45609.0 5000.85   5
   0  10  -8 15521.5 3204.52   7
   0  10  -7 52532.5 5917.92   7
   0  10  -6 19429.7 3474.64   7
   0  10  -5 7779.15 2137.97   7
   0  10  -4 63474.4 5919.42   7
   0  10  -3 19846.2 3143.46   7
   0  10   0 46186.2 4253.97  11
   0  10   1 28868.8 3423.47  11
   0  10   2 88050.2 6349.49  11
   0  10   3 36607.3 4089.52  11
   0  10   4 22545.6 3280.15  11
   0  10   5 45706.7 4778.81  11
   0  10   5 32034.8 3932.63   5
   0  10   6 30137.8 3967.02  11
   0  10   6 28042.2 3768.73   5
   0  11  -6 1555.86 1135.65   7
   0  11  -5 52294.5 5737.82   7
   0  11   2 70945.5 5977.48  11
   0  11   3 534.663 792.859  11
   1 -10  -6 22023.4 3452.68   1
   1 -10  -5 118665. 8165.07   1
   1 -10  -4 1612.99 854.938   1
   1 -10  -3 23411.7 3390.74   1
   1 -10  -2 106730. 7448.74   1
   1 -10  -1 33980.3 3971.07   1
   1 -10   0 44065.3 4595.31   1
   1 -10   1 143628. 8744.60   1
   1 -10   2 15204.1 2652.81   1
   1 -10   3 49664.3 4909.71   1
   1 -10   4 122992. 8177.71   1
   1 -10   4 138086. 9296.18  12
   1 -10   5 8302.66 1997.36   1
   1 -10   5 12106.0 2659.14  12
   1 -10   6 48824.7 5071.16   1
   1 -10   6 59932.6 6046.05  12
   1 -10   7 82062.9 6728.24   1
   1 -10   7 72270.0 6147.91   6
   1 -10   7 92765.5 7692.04  12
   1 -10   8 5306.65 1772.94   6
   1 -10   9 25607.0 3875.47   6
   1 -10  10 80294.4 7251.52   6
   1  -9  -9 50135.7 5287.75   1
   1  -9  -8 83664.9 6756.62   1
   1  -9  -7-2322.06 1187.22   1
   1  -9  -6 66878.5 5720.98   1
   1  -9  -5 102925. 7125.80   1
   1  -9  -4 2155.63 978.202   1
   1  -9  -3 126286. 7792.28   1
   1  -9  -2 99233.1 6716.13   1
   1  -9  -1 461.010 517.367   1
   1  -9   0 124663. 7549.75   1
   1  -9   1 138852. 8052.76   1
   1  -9   2 5729.44 1633.11   1
   1  -9   2 2323.27 892.905   6
   1  -9   3 123432. 6735.31   6
   1  -9   3 122201. 7565.48   1
   1  -9   4 100746. 6291.46   6
   1  -9   4 106699. 7016.13   1
   1  -9   4 103664. 7497.34  12
   1  -9   5 666.772 706.504   6
   1  -9   5 307.104 640.808   1
   1  -9   5 606.158 854.204  12
   1  -9   6 89676.8 6390.48   6
   1  -9   6 88295.2 7037.75  12
   1  -9   6 87244.2 6489.78   1
   1  -9   7 120458. 7862.81   6
   1  -9   7 119390. 8471.58  12
   1  -9   7 117388. 7844.49   1
   1  -9   8 799.273 745.234   1
   1  -9   8 1218.64 1045.12   6
   1  -9   8 394.829 783.448  12
   1  -9   9 59674.9 5806.78   6
   1  -9   9 69599.8 6471.83  12
   1  -9  10 54181.4 5695.77   6
   1  -9  10 62144.5 6218.40  12
   1  -9  11-2588.71 1452.00   6
   1  -8 -11 32008.8 4205.40   1
   1  -8 -10 5888.25 1857.19   1
   1  -8  -9 78566.0 6362.57   1
   1  -8  -8 27057.7 3534.60   1
   1  -8  -7 8627.51 2037.75   1
   1  -8  -6 114668. 7234.88   1
   1  -8  -5 63996.5 5122.49   1
   1  -8  -4 19482.4 2737.86   1
   1  -8  -3 138920. 7738.62   1
   1  -8  -2 47945.5 2897.25   6
   1  -8  -2 52828.2 4386.36   1
   1  -8  -1 22439.1 2005.59   6
   1  -8  -1 19766.6 2636.37   1
   1  -8   0 205019. 9726.62   1
   1  -8   0 215604. 8249.45   6
   1  -8   1 39166.5 3059.12   6
   1  -8   1 38122.2 3685.81   1
   1  -8   2 28646.2 2747.51   6
   1  -8   2 25833.2 3038.24   1
   1  -8   3 190999. 8629.40   6
   1  -8   3 194850. 9420.37   1
   1  -8   4 92316.6 6571.65  12
   1  -8   4 84080.7 5521.75   6
   1  -8   4 94225.1 6137.84   1
   1  -8   5 21362.7 2767.74   6
   1  -8   5 19071.8 2683.23   1
   1  -8   5 24093.4 3299.99  12
   1  -8   6 152959. 9013.95  12
   1  -8   6 154294. 8504.84   6
   1  -8   6 151586. 8455.33   1
   1  -8   7 22930.5 3175.81   6
   1  -8   7 25243.8 3259.94   1
   1  -8   7 31168.1 3859.83  12
   1  -8   8 12812.3 2460.98   6
   1  -8   8 15379.3 2773.87  12
   1  -8   9 140904. 9071.14   6
   1  -8   9 159543. 9619.13  12
   1  -8  10 22849.9 3552.67   6
   1  -8  10 25360.0 3668.22  12
   1  -8  11 15207.5 2951.65   6
   1  -8  11 14910.1 2854.28  12
   1  -8  12 81354.1 7158.11  12
   1  -8  12 73725.9 7018.62   6
   1  -8  13 25850.6 4132.37   6
   1  -8  13 23660.5 3879.52  12
   1  -7 -10 27018.0 3563.70   1
   1  -7  -9 121342. 7698.79   1
   1  -7  -8 18344.4 2734.04   1
   1  -7  -7 73660.9 5504.92   1
   1  -7  -6 116576. 6910.98   1
   1  -7  -5 7169.18 1633.89   1
   1  -7  -4 65384.2 4751.68   1
   1  -7  -3 200547. 6809.32   6
   1  -7  -3 168667. 8464.67   1
   1  -7  -2 34635.8 2321.04   6
   1  -7  -2 32746.7 3179.74   1
   1  -7  -1 40950.6 2730.54   6
   1  -7  -1 51259.4 3925.95   1
   1  -7   0 150099. 6238.68   6
   1  -7   0 139666. 7197.70   1
   1  -7   1 20748.7 2098.93   6
   1  -7   1 23795.6 2654.28   1
   1  -7   2 44443.7 3328.23   6
   1  -7   2 42765.1 3642.17   1
   1  -7   3 99668.1 5603.11   6
   1  -7   3 100140. 5910.06   1
   1  -7   4 24546.2 2704.71   6
   1  -7   4 19019.5 2458.28   1
   1  -7   5 18365.6 2495.54   6
   1  -7   5 20779.9 2619.23   1
   1  -7   5 18471.2 2681.41  12
   1  -7   6 162090. 8628.25   6
   1  -7   6 168962. 7093.45   3
   1  -7   6 178273. 8757.53   1
   1  -7   6 175378. 9132.17  12
   1  -7   7 11852.8 2089.27   1
   1  -7   7 14286.2 2395.32   6
   1  -7   7 14007.5 1634.25   3
   1  -7   7 12503.7 2292.15  12
   1  -7   8 73570.9 5864.11   6
   1  -7   8 79635.7 6041.98  12
   1  -7   9 59467.6 5334.77  12
   1  -7   9 63421.6 5594.86   6
   1  -7  10 11366.9 2464.39   6
   1  -7  10 11042.4 2294.98  12
   1  -7  11 52134.4 5440.89   6
   1  -7  11 60685.2 5607.25  12
   1  -7  12 63900.5 6312.29   6
   1  -7  12 71584.3 6338.90  12
   1  -7  13 11128.9 2544.60  12
   1  -7  13 15546.2 3188.65   6
   1  -7  14 72516.5 7121.38   6
   1  -7  14 69325.1 6625.53  12
   1  -7  15 69875.3 6889.25  12
   1  -6  -7 165191. 8286.85   1
   1  -6  -6 121167. 6656.05   1
   1  -6  -5 3134.60 980.054   1
   1  -6  -4 235099. 9528.11   1
   1  -6  -4 218120. 7267.77  13
   1  -6  -3 118697. 4597.38   6
   1  -6  -3 114031. 4679.30   8
   1  -6  -3 105506. 5819.95   1
   1  -6  -2 7923.33 1014.56   6
   1  -6  -2 5992.36 989.329   8
   1  -6  -2 7405.25 1399.85   1
   1  -6  -1 196443. 7105.76   6
   1  -6  -1 195113. 8293.63   1
   1  -6   0 117529. 5959.55   1
   1  -6   0 119390. 5214.00   6
   1  -6   1 3253.92 812.592   6
   1  -6   1 769.787 496.722   1
   1  -6   2 167359. 7019.00   6
   1  -6   2 165503. 7426.17   1
   1  -6   2 152183. 5906.99   5
   1  -6   3 72508.6 4448.39   6
   1  -6   3 74419.3 4611.73   1
   1  -6   3 67802.9 3250.03   5
   1  -6   4 4264.72 1049.70   1
   1  -6   4 4149.79 1048.13   6
   1  -6   4 2747.52 584.126   5
   1  -6   5 185404. 8643.52   6
   1  -6   5 182300. 6145.98   5
   1  -6   5 200802. 9086.34  12
   1  -6   5 191804. 8545.54   1
   1  -6   6 9386.47 1719.74   1
   1  -6   6 8524.53 1729.26   6
   1  -6   6 9701.44 939.056   5
   1  -6   6 8313.99 1170.84   3
   1  -6   6 10399.8 1854.24  12
   1  -6   7 1730.58 884.138   6
   1  -6   7 1878.54 558.441   3
   1  -6   7 2262.13 1023.04  12
   1  -6   8 53736.7 4793.48   6
   1  -6   8 62073.6 4948.75  12
   1  -6   9 92949.2 6600.35   6
   1  -6   9 80547.0 5935.87  12
   1  -6  10 5921.45 1726.82   6
   1  -6  10 6402.80 1704.37  12
   1  -6  11 119361. 8350.50   6
   1  -6  11 135561. 8316.83  12
   1  -6  12 63819.3 6103.37   6
   1  -6  12 70037.4 5970.95  12
   1  -6  13 951.250 756.858   6
   1  -6  13-314.162 790.402  12
   1  -6  14 59212.4 6262.42   6
   1  -6  14 64223.6 6114.81  12
   1  -6  15 52436.5 5782.81  12
   1  -6  16 692.596 1167.94  12
   1  -5 -14 12297.9 2116.89   9
   1  -5 -13 85291.7 5762.15   9
   1  -5 -12 12887.3 2062.35   9
   1  -5 -11 35724.9 3438.30   9
   1  -5 -10 125579. 6760.41   9
   1  -5  -9 7949.54 1488.03   9
   1  -5  -8 27488.2 2726.26   9
   1  -5  -5 47206.5 3531.27   1
   1  -5  -4 185049. 7757.34   1
   1  -5  -4 183850. 5937.87  13
   1  -5  -3 74928.6 3318.85   6
   1  -5  -3 77163.4 3365.48   8
   1  -5  -3 75940.3 4350.58   1
   1  -5  -2 52536.0 2711.83   6
   1  -5  -2 54366.0 2913.37   8
   1  -5  -2 49606.4 3381.60   1
   1  -5  -1 255803. 8166.43   6
   1  -5  -1 239024. 8402.89   8
   1  -5  -1 224812. 8845.68   1
   1  -5   0 43894.6 2685.11   6
   1  -5   0 47187.3 3054.93   8
   1  -5   0 41546.4 2511.39   5
   1  -5   0 45924.9 3114.61   1
   1  -5   1 19878.4 2010.37   1
   1  -5   1 22827.9 1983.54   6
   1  -5   1 24212.5 1711.19   5
   1  -5   2 269682. 9610.81   1
   1  -5   2 261371. 8040.15   5
   1  -5   3 9857.54 1456.67   1
   1  -5   3 9186.37 1407.52   6
   1  -5   3 11654.1 1012.55   5
   1  -5   4 17846.2 2093.98   6
   1  -5   4 18330.6 2055.41   1
   1  -5   4 19509.4 1276.33   5
   1  -5   5 86177.6 5261.43   6
   1  -5   5 89562.9 5084.38   1
   1  -5   5 89089.2 3952.15   3
   1  -5   5 89943.3 3304.53   5
   1  -5   5 89139.9 5241.99  12
   1  -5   6 69737.5 4672.03  12
   1  -5   6 63408.0 4688.94   6
   1  -5   6 67499.1 4503.39   1
   1  -5   6 71280.0 2803.50   5
   1  -5   6 77243.1 3472.18   3
   1  -5   7 138598. 7065.21  12
   1  -5   7 134234. 7303.62   6
   1  -5   7 121859. 4322.89   5
   1  -5   8 96401.6 6362.54   6
   1  -5   8 102207. 6168.68  12
   1  -5   9 18876.7 2811.81   6
   1  -5   9 16743.7 2440.99  12
   1  -5  10 26002.1 3401.32   6
   1  -5  10 24960.9 3095.99  12
   1  -5  11 48241.5 4525.33  12
   1  -5  11 45900.7 4778.59   6
   1  -5  12 12580.9 2527.96   6
   1  -5  12 7132.85 1855.71  12
   1  -5  13 44924.6 5088.97   6
   1  -5  13 45660.0 4788.99  12
   1  -5  14 77555.1 6984.44   6
   1  -5  14 73068.4 6372.17  12
   1  -5  15 14770.2 3144.12   6
   1  -5  15 14691.6 2904.11  12
   1  -5  16 18216.8 3322.51  12
   1  -4 -14 57802.7 4442.74   9
   1  -4 -13 74345.8 5003.13   9
   1  -4 -12 3830.35 1040.22   9
   1  -4 -11 44527.3 3559.69   9
   1  -4 -10 85312.5 5009.23   9
   1  -4  -9 226.877 469.020   9
   1  -4  -8 96867.9 5139.81   9
   1  -4  -7 119830. 5741.45   9
   1  -4  -6 4314.33 914.128   9
   1  -4  -4 54280.3 3376.02   1
   1  -4  -3 9428.06 947.852   6
   1  -4  -3 9169.98 1257.85   1
   1  -4  -3 9171.34 898.510   8
   1  -4  -2 157800. 5509.02   6
   1  -4  -2 160987. 5619.89   8
   1  -4  -2 156664. 6257.46   1
   1  -4  -1 96982.7 3965.78   6
   1  -4  -1 91756.3 4074.82   8
   1  -4  -1 100623. 4513.23   1
   1  -4   0 751.600 354.928   1
   1  -4   0 172.796 225.066   6
   1  -4   0 423.015 344.232   8
   1  -4   0 550.970 305.098   5
   1  -4   1 233998. 8066.38   1
   1  -4   1 208427. 7638.19   6
   1  -4   1 208199. 8015.15   8
   1  -4   1 228407. 6899.57   5
   1  -4   2 55920.7 3298.88   6
   1  -4   2 56237.3 3305.84   1
   1  -4   2 58652.9 2411.04   5
   1  -4   3 78313.0 4285.29   6
   1  -4   3 84158.8 2932.69   5
   1  -4   3 75979.9 4110.58   1
   1  -4   4 264435. 9974.17   6
   1  -4   4 272380. 9869.99  12
   1  -4   4 269320. 7599.06   5
   1  -4   4 266535. 9626.77   1
   1  -4   5 151484. 6815.79   1
   1  -4   5 148881. 7173.59   6
   1  -4   5 167976. 5507.12   3
   1  -4   5 164861. 7092.16  12
   1  -4   6 6215.09 1334.14   6
   1  -4   6 8082.35 1384.58  12
   1  -4   7 96614.8 5778.42   6
   1  -4   7 81192.4 4978.24  12
   1  -4   8 152993. 8064.28   6
   1  -4   8 153184. 7520.95  12
   1  -4   9 1087.55 722.767   6
   1  -4   9 363.359 594.748  12
   1  -4  10 81550.9 6064.05   6
   1  -4  10 85058.3 5681.40  12
   1  -4  11 95730.7 6933.91   6
   1  -4  11 107155. 6732.20  12
   1  -4  12 4950.31 1693.63   6
   1  -4  12 4178.68 1361.75  12
   1  -4  13 39429.6 4635.24   6
   1  -4  13 46431.7 4639.13  12
   1  -4  14 55596.7 5698.35   6
   1  -4  14 57893.2 5487.05  12
   1  -4  15 1103.47 1183.47   6
   1  -4  15 96.0090 505.036  12
   1  -4  16 48803.2 5691.42   6
   1  -4  16 56722.9 5774.67  12
   1  -3 -14 116250. 6182.70   9
   1  -3 -13 10509.1 1660.65   9
   1  -3 -12 30822.8 2750.53   9
   1  -3 -12 28035.2 2129.23   7
   1  -3 -11 163438. 7346.38   9
   1  -3 -11 180769. 6478.62   7
   1  -3 -10 70614.8 2753.39  10
   1  -3 -10 69042.3 2874.12  10
   1  -3 -10 74008.4 3382.36   7
   1  -3 -10 70012.6 4150.39   9
   1  -3  -9 20656.1 2037.86   9
   1  -3  -9 19488.3 1496.03   7
   1  -3  -8 149345. 6280.37   9
   1  -3  -7 29376.0 2313.83   9
   1  -3  -6 36199.9 2495.42   9
   1  -3  -5 235948. 8169.75   9
   1  -3  -3 17553.2 1227.77   6
   1  -3  -3 13575.0 762.640  13
   1  -3  -2 195785. 6227.20   6
   1  -3  -2 199934. 6246.63   8
   1  -3  -2 191180. 6740.39   1
   1  -3  -1 28752.0 1793.46   8
   1  -3  -1 27838.9 1862.36   1
   1  -3  -1 26951.5 1665.09   6
   1  -3   0 1185.95 416.823   1
   1  -3   0 975.363 332.848   6
   1  -3   0 680.217 320.684   8
   1  -3   0 1363.67 323.177   5
   1  -3   1 212225. 7125.49   6
   1  -3   1 207736. 7040.47   1
   1  -3   1 206506. 7338.28   8
   1  -3   1 205513. 6035.41   5
   1  -3   2 112925. 4864.09   6
   1  -3   2 117686. 4759.25   1
   1  -3   2 121959. 5221.84   8
   1  -3   2 114316. 3525.45   5
   1  -3   3 72967.6 3854.88   6
   1  -3   3 71614.0 2295.46   5
   1  -3   3 69044.1 3937.62   8
   1  -3   3 73507.7 3631.40   1
   1  -3   4 159649. 6331.78  12
   1  -3   4 164649. 6421.60   1
   1  -3   4 151328. 6605.41   6
   1  -3   4 158651. 4932.82   3
   1  -3   5 116068. 5684.35   6
   1  -3   5 108977. 5116.82  12
   1  -3   6 35399.6 3042.04   6
   1  -3   6 29219.0 2503.18  12
   1  -3   7 157515. 7619.81   6
   1  -3   7 152856. 6906.85  12
   1  -3   8 71954.2 5052.01   6
   1  -3   8 77904.6 4741.89  12
   1  -3   9 30915.6 3029.52  12
   1  -3   9 31659.7 3337.98   6
   1  -3  10 87499.2 6151.81   6
   1  -3  10 99622.1 6005.19  12
   1  -3  11 58181.4 5052.13   6
   1  -3  11 53587.2 4515.02  12
   1  -3  12 29683.7 3740.27   6
   1  -3  12 31564.7 2528.97   5
   1  -3  12 35205.0 3781.12  12
   1  -3  13 76627.2 6362.39   6
   1  -3  13 80776.3 4423.42   5
   1  -3  13 85252.9 6254.10  12
   1  -3  14 26475.0 3795.49   6
   1  -3  14 23166.4 3306.00  12
   1  -3  15 7900.52 2223.10   6
   1  -3  15 6243.35 1745.76  12
   1  -3  16 87455.7 7071.02  12
   1  -3  16 80910.4 7276.72   6
   1  -2 -14 75848.0 4470.69   9
   1  -2 -13 16221.2 1886.22   7
   1  -2 -13 15844.1 1859.54   9
   1  -2 -12 91495.0 4735.08   9
   1  -2 -12 87751.0 4701.84   7
   1  -2 -11 78323.3 4186.54   7
   1  -2 -11 77969.1 4195.41   9
   1  -2 -10 634.835 324.980   7
   1  -2 -10 1553.01 581.188   9
   1  -2  -9 111268. 4722.04   7
   1  -2  -9 106653. 4838.53   9
   1  -2  -8 192604. 7589.60   4
   1  -2  -8 211911. 6174.44  10
   1  -2  -8 206578. 7368.71   9
   1  -2  -8 204355. 7069.69   7
   1  -2  -7 5879.42 789.716   7
   1  -2  -7 5330.15 845.592   9
   1  -2  -7 8084.47 1081.31   4
   1  -2  -6 309459. 9549.39   4
   1  -2  -6 289689. 9293.76   9
   1  -2  -6 294240. 8901.60   7
   1  -2  -5 196600. 6608.32   9
   1  -2  -5 193792. 6132.12   7
   1  -2  -5 211008. 7838.14  12
   1  -2  -4 14027.0 1211.37   9
   1  -2  -4 16245.6 1618.38  12
   1  -2  -2 18861.5 1196.78   6
   1  -2  -2 19536.7 1316.61   1
   1  -2  -2 17652.2 1135.50   8
   1  -2  -1 181059. 5749.91   6
   1  -2  -1 179566. 5794.49   8
   1  -2  -1 191726. 5845.95   1
   1  -2   0 367497. 10592.8   1
   1  -2   0 384887. 10761.0   6
   1  -2   0 373381. 10886.7   8
   1  -2   1 61601.8 2913.15   6
   1  -2   1 65730.2 2779.67   1
   1  -2   1 70903.6 3158.81   8
   1  -2   2 4673.38 673.853   1
   1  -2   2 4886.71 784.375   6
   1  -2   2 5450.04 845.739   8
   1  -2   3 127679. 5245.05   6
   1  -2   3 126710. 5384.94   8
   1  -2   3 129402. 4835.61  12
   1  -2   4 164476. 6540.89   6
   1  -2   4 154671. 6525.74   8
   1  -2   4 164660. 5977.70  12
   1  -2   5 989.908 428.233  12
   1  -2   5 448.004 403.747   6
   1  -2   6 38281.6 3067.35   6
   1  -2   6 38851.5 2222.91   2
   1  -2   6 41066.4 2793.67  12
   1  -2   7 88724.5 5247.13   6
   1  -2   7 91503.1 4044.57   2
   1  -2   7 93010.3 4815.61  12
   1  -2   8 15287.5 2114.53   6
   1  -2   8 14109.7 1837.08  12
   1  -2   9 152006. 7877.22   6
   1  -2   9 159636. 7528.29  12
   1  -2  10 109875. 6817.34   6
   1  -2  10 123249. 5286.16   5
   1  -2  10 114990. 6498.97  12
   1  -2  11 3975.37 751.828  10
   1  -2  11 5261.13 1466.90   6
   1  -2  11 4432.61 931.462   5
   1  -2  11 3980.76 1163.12  12
   1  -2  12 87523.4 6395.15   6
   1  -2  12 85811.7 4633.09   5
   1  -2  12 86679.3 6013.07  12
   1  -2  13 111517. 7612.31   6
   1  -2  13 117272. 5774.84   5
   1  -2  13 109708. 7186.98  12
   1  -2  14-559.934 817.142   6
   1  -2  14 1100.50 591.346   5
   1  -2  14 1613.13 930.672  12
   1  -2  15 47948.0 5191.35   6
   1  -2  15 52549.3 3931.11   5
   1  -2  15 50879.4 5037.50  12
   1  -2  16 32108.7 4081.20  12
   1  -2  16 29292.3 4140.41   6
   1  -2  17 3823.29 1779.75   6
   1  -1 -15 98412.9 5968.76   7
   1  -1 -14 29997.0 3020.84   7
   1  -1 -13 794.325 422.270   9
   1  -1 -13 1728.82 744.959   7
   1  -1 -12 82853.2 4196.75   9
   1  -1 -12 89062.3 5032.22   7
   1  -1 -11 98924.7 5192.75   7
   1  -1 -11 99336.2 4538.37   9
   1  -1 -10 7480.79 1021.01   9
   1  -1 -10 7578.49 1246.22   7
   1  -1  -9 236299. 7872.52   9
   1  -1  -9 237522. 8668.65   7
   1  -1  -8 96043.5 3912.28   9
   1  -1  -8 88761.5 4278.02   7
   1  -1  -7 31168.5 2324.55   4
   1  -1  -7 27374.1 2023.69   7
   1  -1  -7 28174.3 1740.02   9
   1  -1  -6 181166. 6491.06   4
   1  -1  -6 168492. 4980.71  10
   1  -1  -6 165624. 5545.49   9
   1  -1  -6 172772. 6016.63   7
   1  -1  -6 170493. 7213.56  12
   1  -1  -5 223952. 7647.90   4
   1  -1  -5 237934. 6746.98  10
   1  -1  -5 234928. 6971.34   9
   1  -1  -5 225766. 7328.35   7
   1  -1  -5 246665. 8742.14  12
   1  -1  -4 38381.7 2518.47  12
   1  -1  -4 39861.3 2092.11   4
   1  -1  -4 39203.7 1741.31  10
   1  -1  -4 39379.0 1741.29   9
   1  -1  -4 34501.5 1842.57   7
   1  -1  -3 925480. 25148.7   4
   1  -1  -3 999999. 26036.2  12
   1  -1  -3 965916. 24961.0   7
   1  -1  -2 648904. 17033.9   7
   1  -1  -2 639541. 17687.7  12
   1  -1  -1 35410.5 1400.62   1
   1  -1   0 378872. 10086.8   1
   1  -1   1 277638. 7943.93   1
   1  -1   1 287070. 8394.46   8
   1  -1   2 507.619 268.898   6
   1  -1   2 1116.01 344.357   8
   1  -1   2 1405.60 291.224  12
   1  -1   3 42650.2 2468.52   6
   1  -1   3 45677.8 2529.95   8
   1  -1   3 43127.6 1654.02   5
   1  -1   3 40383.6 2040.76  12
   1  -1   4 183605. 6135.13  11
   1  -1   4 178767. 6910.70   6
   1  -1   4 196255. 7006.80   8
   1  -1   4 200685. 5768.14   5
   1  -1   4 186797. 6120.94   2
   1  -1   4 183952. 6312.24  12
   1  -1   5 25285.2 2170.72   6
   1  -1   5 25952.9 1741.04  11
   1  -1   5 25829.8 2150.02   8
   1  -1   5 28166.5 1596.06   5
   1  -1   5 25509.4 1752.23   2
   1  -1   5 26727.8 1949.29  12
   1  -1   6 284604. 8943.34  11
   1  -1   6 282023. 10116.7   6
   1  -1   6 272381. 8603.53   5
   1  -1   6 277770. 9549.74  12
   1  -1   6 275750. 9033.23   2
   1  -1   7 66056.9 3424.88  11
   1  -1   7 74866.3 3170.71  10
   1  -1   7 73455.9 3395.51   5
   1  -1   7 66976.3 3982.82  12
   1  -1   8 38930.6 2144.71  10
   1  -1   8 39447.7 3086.38  12
   1  -1   8 39988.3 2622.21  11
   1  -1   8 37023.8 2457.14   5
   1  -1   9 66796.7 3676.34  11
   1  -1   9 61864.0 2839.44  10
   1  -1   9 56353.9 3368.36   5
   1  -1   9 64437.8 4332.75  12
   1  -1  10 65924.0 3795.63  11
   1  -1  10 57019.1 2612.85  10
   1  -1  10 56021.8 3494.83   5
   1  -1  10 65425.1 4561.70  12
   1  -1  11 18389.3 2477.15  12
   1  -1  11 20388.7 2097.29  11
   1  -1  11 19201.3 2705.52   6
   1  -1  11 19636.3 2040.37   5
   1  -1  12 133498. 6328.56  11
   1  -1  12 143492. 8139.13   6
   1  -1  12 128729. 6283.95   5
   1  -1  12 131106. 7516.01  12
   1  -1  13 54608.6 5000.84   6
   1  -1  13 55370.5 3868.83  11
   1  -1  13 55856.0 3914.57   5
   1  -1  13 46031.2 4390.27  12
   1  -1  14 4985.05 1188.81  11
   1  -1  14 7482.95 1962.49   6
   1  -1  14 6822.77 1422.78   5
   1  -1  14 10945.4 2206.62  12
   1  -1  15 97195.6 7466.48   6
   1  -1  15 102484. 6023.52   5
   1  -1  15 116955. 7574.28  12
   1  -1  16 75072.3 6627.31   6
   1  -1  16 76641.3 5233.51   5
   1  -1  17 4474.56 1780.07   6
   1   0 -16 36420.7 3824.38   7
   1   0 -15 110098. 6756.73   7
[truncated: 2,636,773 more chars]
