# Supplementary material for: Crystal structures of three platinacyclic complexes bearing isopropyl eugenoxyacetate and pyridine derivatives
Source: Acta Crystallogr E Crystallogr Commun. 2020 Jun 5;76(Pt 7):1012–7. doi: 10.1107/S2056989020006957 (PMC7336793; doi:10.1107/S2056989020006957)
Supplement: Supplementary file 2 [file e-76-01012-Isup2.hkl]

data_I                                                                          
_shelx_title ' Chi25 in P-1 No.2'                                               
_shelx_refln_list_code          4                                               
_shelx_F_calc_maximum      220.99                                               
_exptl_crystal_F_000       556.00                                               
_reflns_d_resolution_high  0.8000                                               
                                                                                
loop_                                                                           
 _space_group_symop_operation_xyz                                               
 'x, y, z'                                                                      
 '-x, -y, -z'                                                                   
                                                                                
_cell_length_a     8.3146                                                       
_cell_length_b     8.6714                                                       
_cell_length_c    14.5827                                                       
_cell_angle_alpha  90.534                                                       
_cell_angle_beta  104.376                                                       
_cell_angle_gamma 101.135                                                       
                                                                                
_shelx_F_squared_multiplier     1.000                                           
                                                                                
loop_                                                                           
 _refln_index_h                                                                 
 _refln_index_k                                                                 
 _refln_index_l                                                                 
 _refln_F_squared_calc                                                          
 _refln_F_squared_meas                                                          
 _refln_F_squared_sigma                                                         
 _refln_observed_status                                                         
   2   0   0       3934.77       3822.68        46.49 o                         
   3   0   0      19969.84      20304.73       233.38 o                         
   4   0   0      21405.16      21610.31       254.70 o                         
   5   0   0       9122.86       9044.97       190.84 o                         
   6   0   0       6848.95       6827.94       140.63 o                         
   7   0   0       5930.33       6073.32       175.20 o                         
   8   0   0       7998.95       7957.13       194.35 o                         
   9   0   0       5422.60       5317.28       163.48 o                         
 -10   1   0       1633.30       1537.06       103.19 o                         
  -9   1   0       2428.65       2293.01       139.84 o                         
  -8   1   0       7333.94       7025.27       253.23 o                         
  -7   1   0       2680.32       2697.26       169.63 o                         
  -6   1   0       4584.93       4464.14        92.85 o                         
  -5   1   0       7498.87       7331.12       116.83 o                         
  -4   1   0      20961.35      21073.23       246.13 o                         
  -3   1   0      22360.13      22545.13       226.20 o                         
  -2   1   0      16529.25      16790.58       186.54 o                         
  -1   1   0      18372.46      18370.73       290.04 o                         
   1   1   0       7672.98       7810.76        75.69 o                         
   2   1   0       9058.46       8883.09        87.91 o                         
   3   1   0      10900.11      10967.53       118.46 o                         
   4   1   0       8235.83       7830.69       147.40 o                         
   5   1   0       9327.93       9518.21       184.03 o                         
   6   1   0       2536.48       2643.14        73.19 o                         
   7   1   0      10942.49      10578.08       259.13 o                         
   8   1   0       8669.11       8545.83       328.99 o                         
   9   1   0       2191.50       2058.57        97.40 o                         
 -10   2   0        973.78        912.28        97.27 o                         
  -9   2   0       1890.26       1773.56       124.96 o                         
  -8   2   0       3337.29       3432.58       230.01 o                         
  -7   2   0       5477.30       5757.16       174.96 o                         
  -6   2   0       3068.78       2988.62        77.99 o                         
  -5   2   0       5123.35       5103.81       102.23 o                         
  -4   2   0      14653.01      14562.22       185.14 o                         
  -3   2   0      10621.58      10670.33       130.23 o                         
  -2   2   0        243.86        295.55        15.65 o                         
  -1   2   0      17713.49      17879.59       191.58 o                         
   0   2   0      10090.42      10310.49        92.61 o                         
   1   2   0       4730.44       4653.81        50.31 o                         
   2   2   0       5701.37       5673.71        59.64 o                         
   3   2   0       8744.20       8905.63       107.22 o                         
   4   2   0       9177.10       9241.88       161.98 o                         
   5   2   0       6073.78       5942.45       128.69 o                         
   6   2   0       2586.56       2539.72        66.09 o                         
   7   2   0       2676.81       2736.26       150.65 o                         
   8   2   0       3292.24       3320.05       144.46 o                         
   9   2   0        880.78        808.74        85.28 o                         
 -10   3   0         57.07         98.78        36.00 o                         
  -9   3   0        425.84        539.47        72.44 o                         
  -8   3   0        346.76        401.14        75.16 o                         
  -7   3   0       1834.92       1754.08        92.36 o                         
  -6   3   0        731.42        710.50        46.23 o                         
  -5   3   0         91.72        107.83        14.43 o                         
  -4   3   0        615.27        530.25        26.30 o                         
  -3   3   0       5530.92       5627.25       119.81 o                         
  -2   3   0       1284.62       1373.47        40.08 o                         
  -1   3   0         51.27         44.81         5.19 o                         
   0   3   0       5316.25       5380.15        60.77 o                         
   1   3   0       3816.95       3913.48        49.78 o                         
   2   3   0       1138.62       1160.98        25.12 o                         
   3   3   0        498.64        462.10        19.62 o                         
   4   3   0       3034.27       3099.56        62.99 o                         
   5   3   0        424.44        430.81        23.54 o                         
   6   3   0        684.75        718.21        38.65 o                         
   7   3   0        907.68        845.90        66.72 o                         
   8   3   0        947.12        863.06        88.72 o                         
  -9   4   0        298.45        282.92        42.07 o                         
  -8   4   0        325.81        338.30        44.23 o                         
  -7   4   0        771.74        777.21        61.68 o                         
  -6   4   0        290.04        280.77        35.19 o                         
  -5   4   0        191.31        164.19        19.38 o                         
  -4   4   0       2005.24       2251.78       128.48 o                         
  -3   4   0         10.89         59.36        15.75 o                         
  -2   4   0         70.57        160.95        19.91 o                         
  -1   4   0          2.73         28.89         5.96 o                         
   0   4   0        185.82        257.26        14.57 o                         
   1   4   0          3.14         18.56         5.86 o                         
   2   4   0         22.93         26.08         4.64 o                         
   3   4   0        338.19        356.32        16.06 o                         
   4   4   0         39.10         37.45         7.19 o                         
   5   4   0          0.79          7.50         8.88 o                         
   6   4   0        821.35        789.74        47.64 o                         
   7   4   0         16.71        -12.41        23.33 o                         
   8   4   0        280.45        293.87        47.42 o                         
  -9   5   0        983.36        938.00        79.36 o                         
  -8   5   0        434.60        441.30        50.79 o                         
  -7   5   0        681.41        609.08        55.52 o                         
  -6   5   0       2045.11       2141.16        98.57 o                         
  -5   5   0       2381.89       2395.38       190.94 o                         
  -4   5   0        543.57        527.14        34.28 o                         
  -3   5   0       1375.74       1419.17        55.44 o                         
  -2   5   0       4564.54       4609.79       135.65 o                         
  -1   5   0       2103.21       2155.02        46.32 o                         
   0   5   0         67.07        107.28        10.77 o                         
   1   5   0       1099.05       1117.99        32.24 o                         
   2   5   0       5500.10       5589.00        74.40 o                         
   3   5   0       1086.02       1096.73        35.60 o                         
   4   5   0        167.93        156.56        16.17 o                         
   5   5   0        189.22        161.52        19.59 o                         
   6   5   0       1585.80       1592.87        72.99 o                         
   7   5   0        217.56        208.59        65.61 o                         
  -9   6   0       3173.52       3073.96       245.29 o                         
  -8   6   0       2107.47       2173.34       115.58 o                         
  -7   6   0       2340.44       2357.46       113.09 o                         
  -6   6   0       4067.38       4070.95       142.90 o                         
  -5   6   0       4145.84       4160.79       116.40 o                         
  -4   6   0       4269.02       4241.50       114.59 o                         
  -3   6   0       7597.58       7698.71       165.79 o                         
  -2   6   0       7585.07       7616.95       170.91 o                         
  -1   6   0       5591.02       5477.23       101.99 o                         
   0   6   0       6893.03       7139.21       151.91 o                         
   1   6   0       4776.30       4894.48       103.17 o                         
   2   6   0       5650.42       5676.37       112.08 o                         
   3   6   0       2245.95       2296.35        72.17 o                         
   4   6   0       2336.50       2388.05        77.43 o                         
   5   6   0       4841.39       4937.43       136.57 o                         
   6   6   0       4055.66       3999.43       143.28 o                         
   7   6   0       1865.18       1836.30       148.15 o                         
  -8   7   0       3001.98       2917.16       171.66 o                         
  -7   7   0       4043.27       4133.63       196.15 o                         
  -6   7   0       8770.81       8460.57       256.71 o                         
  -5   7   0       5735.74       5794.09       196.47 o                         
  -4   7   0       5383.85       5399.04       139.77 o                         
  -3   7   0       8582.20       8658.18       188.72 o                         
  -2   7   0      11115.79      11381.87       224.99 o                         
  -1   7   0       6702.77       6868.76       149.33 o                         
   0   7   0       3245.99       3359.38       101.57 o                         
   1   7   0       3449.80       3706.55       100.28 o                         
   2   7   0       9237.48       8411.15       844.96 o                         
   3   7   0       6991.64       7143.74       148.03 o                         
   4   7   0       3447.08       3669.31       116.63 o                         
   5   7   0       5005.38       4801.19       141.20 o                         
   6   7   0       4267.09       4285.96       184.71 o                         
  -8   8   0       3507.69       3584.55       197.46 o                         
  -7   8   0       4973.59       4933.44       182.77 o                         
  -6   8   0       7780.38       7800.99       304.36 o                         
  -5   8   0       6905.33       6570.29       221.67 o                         
  -4   8   0       7806.58       7834.08       237.56 o                         
  -3   8   0       4761.10       4661.31       174.50 o                         
  -2   8   0       3480.13       3360.68       100.32 o                         
  -1   8   0       9904.55       9982.19       218.49 o                         
   0   8   0       6567.47       6584.18       201.37 o                         
   1   8   0       7653.24       8287.60       231.28 o                         
   2   8   0       7323.69       7348.42       403.24 o                         
   3   8   0       5967.24       5995.84       204.33 o                         
   4   8   0       4167.41       4146.08       151.17 o                         
   5   8   0       4466.69       4292.19       186.22 o                         
  -7   9   0       2556.50       2733.19       162.07 o                         
  -6   9   0       2645.20       2457.01       138.49 o                         
  -5   9   0       3564.42       3438.49       161.13 o                         
  -4   9   0       1236.40       1357.33        94.52 o                         
  -3   9   0       2423.16       2304.52       152.20 o                         
  -2   9   0       7828.84       8011.10       204.59 o                         
  -1   9   0       6134.92       6197.91       207.14 o                         
   0   9   0       1338.13       1435.37       122.11 o                         
   1   9   0       3397.21       3731.48       192.33 o                         
   2   9   0       5457.87       5392.48       203.33 o                         
   3   9   0       2824.92       2958.07       189.52 o                         
  -5  10   0       2319.05       2205.57       132.69 o                         
  -4  10   0       2078.51       1848.94       198.51 o                         
  -3  10   0       1354.87       1222.76       150.19 o                         
  -2  10   0       3302.42       3392.44       157.34 o                         
  -1  10   0       2063.93       1968.02       141.90 o                         
   0  10   0       2045.46       2235.51       152.47 o                         
   1  10   0       1660.12       1625.47       190.24 o                         
  -2 -10   1       3167.64       3026.75       237.51 o                         
  -1 -10   1       2765.69       2534.23       288.48 o                         
   0 -10   1       4523.12       4512.15       332.28 o                         
   1 -10   1       6739.13       6886.68       278.74 o                         
   2 -10   1       4328.12       4283.68       179.61 o                         
   3 -10   1       4322.27       3783.20       145.95 o                         
   4 -10   1       5332.48       5314.08       224.70 o                         
   5 -10   1       7290.46       6953.11       251.86 o                         
  -3  -9   1       4796.93       4934.69       195.79 o                         
  -2  -9   1       3164.89       3220.27       151.39 o                         
  -1  -9   1       3884.61       3777.08       221.21 o                         
   0  -9   1       4098.03       4045.46       160.70 o                         
   1  -9   1       6019.92       6176.98       225.06 o                         
   2  -9   1       6883.75       7153.88       193.33 o                         
   3  -9   1       3079.86       2677.61       307.86 o                         
   4  -9   1       1689.20       1702.49       108.06 o                         
   5  -9   1       2716.41       2534.28       138.38 o                         
   6  -9   1       3128.11       2995.61       157.48 o                         
   7  -9   1       2083.35       2161.47       123.45 o                         
  -5  -8   1        611.12        554.22        76.93 o                         
  -4  -8   1       1090.38       1147.65        96.23 o                         
  -3  -8   1       2725.57       2655.29       130.25 o                         
  -2  -8   1       2919.69       2906.44       113.25 o                         
  -1  -8   1        694.24        739.23        61.20 o                         
   0  -8   1       1253.01       1392.18        67.66 o                         
   1  -8   1       1740.04       1826.32        81.40 o                         
   2  -8   1       1312.35       1333.65        75.20 o                         
   3  -8   1        114.10        113.14        27.58 o                         
   4  -8   1       1744.96       1634.70       101.10 o                         
   5  -8   1       3221.68       3226.43       150.53 o                         
   6  -8   1        743.88        729.66        73.00 o                         
   7  -8   1        627.32        722.76       118.08 o                         
  -6  -7   1        475.13        465.30        56.14 o                         
  -5  -7   1         61.18         53.85        19.73 o                         
  -4  -7   1        322.96        311.84        28.52 o                         
  -3  -7   1        441.41        437.36        32.99 o                         
  -2  -7   1        695.89        682.01        61.63 o                         
  -1  -7   1         14.77         15.94        11.59 o                         
   0  -7   1        169.78        139.59        22.01 o                         
   1  -7   1       1097.08       1128.78        59.83 o                         
   2  -7   1        848.00        832.65        61.47 o                         
   3  -7   1        303.41        332.05        29.98 o                         
   4  -7   1        552.23        623.61        61.12 o                         
   5  -7   1        916.09        823.64        70.57 o                         
   6  -7   1         61.64         48.13        21.32 o                         
   7  -7   1        232.41        199.53        49.02 o                         
   8  -7   1         33.28        126.41        39.94 o                         
  -7  -6   1         44.10         26.31        25.96 o                         
  -6  -6   1         30.10         69.38        18.32 o                         
  -5  -6   1        996.95       1031.33        52.14 o                         
  -4  -6   1       1062.36        989.18        43.47 o                         
  -3  -6   1         69.11         49.63         9.63 o                         
  -2  -6   1        685.19        688.51        33.74 o                         
  -1  -6   1        474.58        457.57        31.91 o                         
   0  -6   1        537.23        514.49        35.34 o                         
   1  -6   1        125.94        128.17        20.58 o                         
   2  -6   1       1452.94       1433.73        72.00 o                         
   3  -6   1       1993.30       1949.19       115.42 o                         
   4  -6   1        405.91        396.28        30.37 o                         
   5  -6   1         45.42         74.29        31.44 o                         
   6  -6   1        420.13        412.07        76.30 o                         
   7  -6   1       1583.53       1477.00        91.09 o                         
   8  -6   1        167.74        160.23        32.82 o                         
   9  -6   1          6.96         14.29        19.72 o                         
  -7  -5   1       1105.18       1036.36        74.33 o                         
  -6  -5   1       1994.19       2011.17        73.57 o                         
  -5  -5   1        569.21        631.13        37.10 o                         
  -4  -5   1       2646.37       2623.50        69.41 o                         
  -3  -5   1       2056.95       2068.58        45.97 o                         
  -2  -5   1       1017.10        994.10        33.66 o                         
  -1  -5   1       7218.03       7384.06       111.45 o                         
   0  -5   1       4714.66       4761.42       104.48 o                         
   1  -5   1       1109.57       1123.85        36.85 o                         
   2  -5   1       3774.22       3783.59        96.09 o                         
   3  -5   1       6869.44       7066.15       146.31 o                         
   4  -5   1       2336.91       2297.97        72.04 o                         
   5  -5   1       1753.28       1819.65        71.86 o                         
   6  -5   1       1114.70       1082.03        86.06 o                         
   7  -5   1       3268.80       3339.03       136.52 o                         
   8  -5   1       1262.57       1290.14        88.61 o                         
   9  -5   1        214.05        150.41        35.45 o                         
  -8  -4   1       4230.57       4382.98       247.59 o                         
  -7  -4   1       3570.26       3623.91       145.19 o                         
  -6  -4   1       3586.70       3583.44        99.66 o                         
  -5  -4   1       9913.25      10086.02       171.70 o                         
  -4  -4   1      11799.51      12075.95       167.93 o                         
  -3  -4   1       7709.41       7608.55       114.75 o                         
  -2  -4   1       6815.06       6650.81        91.77 o                         
  -1  -4   1      23190.60      23391.04       238.04 o                         
   0  -4   1      15851.84      15935.70       209.67 o                         
   1  -4   1      10428.73      10621.34       154.28 o                         
   2  -4   1       9250.13       9105.76       322.20 o                         
   3  -4   1      11460.98      11077.40       194.93 o                         
   4  -4   1       8296.35       8449.29       212.52 o                         
   5  -4   1       3149.01       3317.64       106.89 o                         
   6  -4   1       4325.59       4389.33       146.24 o                         
   7  -4   1       5819.83       5933.11       185.97 o                         
   8  -4   1       3999.95       3983.16       159.47 o                         
   9  -4   1       2265.24       2134.57       125.95 o                         
  -9  -3   1       3223.51       3374.01       155.23 o                         
  -8  -3   1       6084.75       5939.97       199.77 o                         
  -7  -3   1       5680.28       5672.40       259.16 o                         
  -6  -3   1       3181.62       3155.38        81.46 o                         
  -5  -3   1      10073.13       9904.93       166.62 o                         
  -4  -3   1      13834.10      13797.34       172.14 o                         
  -3  -3   1       7966.62       8387.37       110.02 o                         
  -2  -3   1      15790.77      15666.29       156.87 o                         
  -1  -3   1      26264.43      25957.22       213.23 o                         
   0  -3   1      13029.01      12896.50       135.93 o                         
   1  -3   1       9505.58       9750.98       113.57 o                         
   2  -3   1      11202.32      11259.35       142.88 o                         
   3  -3   1      20231.76      20586.62       322.55 o                         
   4  -3   1      18237.64      17682.81       262.56 o                         
   5  -3   1       3839.28       3777.60       144.73 o                         
   6  -3   1       7383.74       7299.30       214.36 o                         
   7  -3   1      17292.94      16515.04       346.98 o                         
   8  -3   1       9003.08       8574.76       257.34 o                         
   9  -3   1       2992.27       2951.69       140.73 o                         
  -9  -2   1       4942.89       4922.45       219.34 o                         
  -8  -2   1       4647.96       4597.50       164.91 o                         
  -7  -2   1       4389.93       4560.44       152.89 o                         
  -6  -2   1       6997.78       7066.96       135.40 o                         
  -5  -2   1      14305.28      14160.89       209.81 o                         
  -4  -2   1      18295.92      18047.40       236.85 o                         
  -3  -2   1       9296.45       9214.94       105.32 o                         
  -2  -2   1       5719.96       5514.34        61.70 o                         
  -1  -2   1      31105.48      29608.87       254.88 o                         
   0  -2   1      34066.87      31669.48       354.62 o                         
   1  -2   1       3309.10       3228.72        61.92 o                         
   2  -2   1       5529.19       5938.37        94.93 o                         
   3  -2   1      15903.94      15826.75       224.69 o                         
   4  -2   1      19347.91      19249.49       318.38 o                         
   5  -2   1      15084.58      14595.59       214.17 o                         
   6  -2   1       9466.54       8954.24       158.04 o                         
   7  -2   1       4614.10       4704.14       158.45 o                         
   8  -2   1       4063.96       3941.28       153.60 o                         
   9  -2   1       2817.34       2826.16       199.77 o                         
  -9  -1   1       2540.80       2640.02       128.35 o                         
  -8  -1   1       5120.33       5131.19       150.71 o                         
  -7  -1   1       3385.26       3390.81        93.03 o                         
  -6  -1   1       4484.32       4458.99        80.90 o                         
  -5  -1   1       9046.18       8899.14       154.66 o                         
  -4  -1   1      11617.85      11461.58       132.70 o                         
  -3  -1   1       1576.71       1470.89        27.92 o                         
  -2  -1   1       6196.36       6128.61        63.12 o                         
  -1  -1   1       7560.20       7634.82        63.04 o                         
   0  -1   1      11279.85      10913.45       319.05 o                         
   1  -1   1      14393.10      13977.03       180.63 o                         
   2  -1   1      18574.36      18769.20       230.99 o                         
   3  -1   1      23022.49      23194.03       245.60 o                         
   4  -1   1      11449.60      11329.11       167.00 o                         
   5  -1   1       1347.38       1333.48        41.39 o                         
   6  -1   1       3610.00       3578.62        76.69 o                         
   7  -1   1       9999.10      10275.91       227.27 o                         
   8  -1   1       2484.16       2398.76       184.29 o                         
   9  -1   1       1488.68       1332.28       123.30 o                         
  -9   0   1       1611.16       1542.28        95.25 o                         
  -8   0   1       2865.57       2813.33       107.77 o                         
  -7   0   1       1053.20       1075.86        60.21 o                         
  -6   0   1        468.91        471.56        28.95 o                         
  -5   0   1       1949.33       1899.76        55.98 o                         
  -4   0   1       4069.01       3934.96        80.21 o                         
  -3   0   1        631.01        744.00        27.71 o                         
  -2   0   1       3311.31       3285.79        42.88 o                         
   1   0   1      14376.92      13917.12       205.39 o                         
   2   0   1         65.68         94.49         7.15 o                         
   3   0   1       1519.25       1622.62        55.97 o                         
   4   0   1       3389.91       3447.40        90.07 o                         
   5   0   1       2272.63       2148.77        85.91 o                         
   6   0   1        623.79        674.77        62.16 o                         
   7   0   1       2082.76       2036.97        95.46 o                         
   8   0   1       1316.47       1289.37        95.34 o                         
   9   0   1        605.85        624.74        68.44 o                         
 -10   1   1         70.87         63.07        25.19 o                         
  -9   1   1         67.68         64.59        21.40 o                         
  -8   1   1        357.66        355.19        52.20 o                         
  -7   1   1        307.85        284.35        42.48 o                         
  -6   1   1        147.22        139.31        15.23 o                         
  -5   1   1        820.27        809.26        31.93 o                         
  -4   1   1       1249.52       1235.60        38.09 o                         
  -3   1   1       6737.76       7009.96        83.40 o                         
  -2   1   1        205.39        238.56         9.66 o                         
  -1   1   1       1572.73       1720.24        43.09 o                         
   0   1   1       6345.44       6524.71       128.24 o                         
   1   1   1         15.09         23.65         3.24 o                         
   2   1   1        171.42        188.37         8.28 o                         
   3   1   1       5890.17       6395.03        95.75 o                         
   4   1   1        449.69        475.80        25.02 o                         
   5   1   1         77.29        110.15        14.80 o                         
   6   1   1       2129.48       2225.67       132.20 o                         
   7   1   1         97.14        135.67        22.37 o                         
   8   1   1        104.67        103.64        21.21 o                         
   9   1   1          5.77          7.56        35.77 o                         
 -10   2   1        849.78        867.49        93.35 o                         
  -9   2   1        307.08        300.37        52.05 o                         
  -8   2   1         62.91         90.98        48.35 o                         
  -7   2   1        837.59        832.33        73.12 o                         
  -6   2   1       1307.93       1257.59        46.35 o                         
  -5   2   1        277.74        275.44        19.70 o                         
  -4   2   1       1026.08       1143.41        35.24 o                         
  -3   2   1       5026.14       5233.24        76.68 o                         
  -2   2   1       1127.47       1151.39        31.51 o                         
  -1   2   1       8678.94       8759.20       112.94 o                         
   0   2   1         45.98         60.68         4.42 o                         
   1   2   1       2768.53       2875.80        41.03 o                         
   2   2   1        879.86        856.72        18.29 o                         
   3   2   1       1698.43       1774.94        35.77 o                         
   4   2   1        202.81        196.90        14.27 o                         
   5   2   1       2334.68       2364.08        68.44 o                         
   6   2   1       1529.53       1613.15        57.53 o                         
   7   2   1         12.44         25.22         9.70 o                         
   8   2   1         59.40         30.50        25.01 o                         
   9   2   1        742.76        732.00       101.10 o                         
 -10   3   1       2366.44       2441.68       157.97 o                         
  -9   3   1       1344.88       1277.42       107.40 o                         
  -8   3   1        915.06        875.90        83.28 o                         
  -7   3   1       5975.18       5780.74       174.99 o                         
  -6   3   1       4199.56       4132.08       158.86 o                         
  -5   3   1       5510.44       5611.75       122.47 o                         
  -4   3   1       2605.47       2630.73        73.18 o                         
  -3   3   1       8521.25       8726.94       160.52 o                         
  -2   3   1       8510.47       8663.02       126.73 o                         
  -1   3   1       1415.33       1400.38        32.93 o                         
   0   3   1       3452.65       3385.21        47.47 o                         
   1   3   1      10173.05      10350.50       103.99 o                         
   2   3   1       4718.08       4803.89        78.66 o                         
   3   3   1       1399.75       1455.84        33.61 o                         
   4   3   1       5333.68       5402.46        83.25 o                         
   5   3   1       2482.52       2494.62        59.87 o                         
   6   3   1       4329.78       4611.49       135.74 o                         
   7   3   1       1759.98       1643.54        94.19 o                         
   8   3   1       1527.30       1470.77        95.14 o                         
 -10   4   1       3663.19       3704.36       201.86 o                         
  -9   4   1       3858.43       3958.86       197.45 o                         
  -8   4   1       7104.07       7214.74       214.40 o                         
  -7   4   1       6290.97       6586.30       190.54 o                         
  -6   4   1       6273.59       6307.23       173.39 o                         
  -5   4   1       8088.68       8328.27       164.83 o                         
  -4   4   1      12990.20      12857.99       275.02 o                         
  -3   4   1       8424.87       8518.41       260.32 o                         
  -2   4   1      14084.27      13676.90       210.69 o                         
  -1   4   1       4811.56       4580.59        80.68 o                         
   0   4   1      11884.62      12313.42       125.41 o                         
   1   4   1      15855.58      16125.97       180.08 o                         
   2   4   1      16030.07      15475.95       198.45 o                         
   3   4   1       6107.22       6048.94       100.64 o                         
   4   4   1       7367.03       7378.70       108.64 o                         
   5   4   1      10858.78      10809.96       201.86 o                         
   6   4   1       4652.93       4577.29       154.42 o                         
   7   4   1       2128.64       2038.16       105.22 o                         
   8   4   1       1950.69       2090.71       119.96 o                         
  -9   5   1       2925.99       3049.71       142.18 o                         
  -8   5   1       4495.04       4421.59       163.65 o                         
  -7   5   1       5890.67       5920.06       181.35 o                         
  -6   5   1       8660.02       8773.62       185.66 o                         
  -5   5   1       3027.78       3090.42       150.35 o                         
  -4   5   1       4392.41       4507.35       144.46 o                         
  -3   5   1      14296.45      14098.85       246.21 o                         
  -2   5   1      13479.90      13044.24       226.92 o                         
  -1   5   1      11450.86      11358.19       147.79 o                         
   0   5   1      14425.66      14648.30       169.96 o                         
   1   5   1      14817.34      14781.89       169.69 o                         
   2   5   1      11910.97      11988.35       186.33 o                         
   3   5   1      13008.26      13006.76       220.43 o                         
   4   5   1       4775.62       4827.13        95.45 o                         
   5   5   1       4579.36       4975.12       133.13 o                         
   6   5   1       4510.18       4432.31       162.36 o                         
   7   5   1       3893.08       3873.66       450.84 o                         
  -9   6   1       3054.93       3120.32       182.23 o                         
  -8   6   1       2463.54       2372.98       148.16 o                         
  -7   6   1       5372.95       5632.50       178.84 o                         
  -6   6   1       6856.72       6733.38       191.10 o                         
  -5   6   1       6990.57       6890.12       243.48 o                         
  -4   6   1       7023.01       7038.81       161.60 o                         
  -3   6   1      11358.32      11181.71       216.17 o                         
  -2   6   1      11729.57      11446.86       215.76 o                         
  -1   6   1       9441.92       9253.58       135.68 o                         
   0   6   1       6162.43       6216.65       134.04 o                         
   1   6   1      10306.14      10318.45       141.05 o                         
   2   6   1       5557.52       5674.27       113.89 o                         
   3   6   1       1224.36       1205.58        55.92 o                         
   4   6   1       3551.35       3573.29        97.08 o                         
   5   6   1       6410.15       6505.59       163.00 o                         
   6   6   1       4059.46       3968.63       145.95 o                         
  -8   7   1       1682.18       1739.03       130.88 o                         
  -7   7   1       4386.44       4177.83       160.75 o                         
  -6   7   1       4772.35       5099.67       186.74 o                         
  -5   7   1       3196.13       3274.67       192.68 o                         
  -4   7   1       3565.27       3411.67       108.53 o                         
  -3   7   1       7250.56       6991.99       164.71 o                         
  -2   7   1       6653.16       6850.75       157.58 o                         
  -1   7   1       2082.72       2135.71        71.38 o                         
   0   7   1       2330.84       2265.65        71.25 o                         
   1   7   1       4259.81       4496.16       158.27 o                         
   2   7   1       5237.45       5385.01       166.08 o                         
   3   7   1       5176.07       5376.20       142.82 o                         
   4   7   1       4230.13       4437.63       132.47 o                         
   5   7   1       2721.31       2700.29       118.65 o                         
   6   7   1       2456.52       2384.13       159.02 o                         
  -8   8   1        339.79        323.40        58.60 o                         
  -7   8   1       1823.74       1789.92       104.04 o                         
  -6   8   1       2123.33       2208.21       123.56 o                         
  -5   8   1        662.70        828.90        71.73 o                         
  -4   8   1        375.39        344.51        58.20 o                         
  -3   8   1       1879.12       1760.18        78.27 o                         
  -2   8   1       1859.92       1848.73        71.84 o                         
  -1   8   1        825.00        887.00        62.01 o                         
   0   8   1       2479.10       2498.92       115.04 o                         
   1   8   1       2653.85       2735.79       154.78 o                         
   2   8   1       1011.93        926.20       211.45 o                         
   3   8   1        265.49        183.50        45.33 o                         
   4   8   1        797.74        773.21        56.49 o                         
  -7   9   1        107.64         99.87        28.91 o                         
  -6   9   1        136.37         92.82        28.73 o                         
  -5   9   1          1.94         24.97        19.32 o                         
  -4   9   1        305.98        354.88        47.59 o                         
  -3   9   1        502.47        400.13        42.01 o                         
  -2   9   1         96.07         75.19        17.80 o                         
  -1   9   1          5.09         16.50        14.73 o                         
   0   9   1         76.49         66.22        27.07 o                         
   1   9   1         63.62         45.74        26.43 o                         
   2   9   1        128.11        122.22        35.62 o                         
   3   9   1         26.72        -13.60        22.13 o                         
  -5  10   1        711.22        736.09        75.85 o                         
  -4  10   1       1321.91       1072.69        99.81 o                         
  -3  10   1        370.43        266.88        57.34 o                         
  -2  10   1        503.47        547.85        76.70 o                         
  -1  10   1       1559.83       1426.57       189.03 o                         
   0  10   1       1625.89       1461.88       123.94 o                         
   1  10   1        106.95        107.90        37.86 o                         
  -2 -10   2         18.93         17.29        26.31 o                         
  -1 -10   2         58.47         26.33        27.88 o                         
   0 -10   2        712.50        838.13       138.50 o                         
   1 -10   2        749.85        754.15        93.60 o                         
   2 -10   2        255.02        291.55        65.69 o                         
   3 -10   2        265.25        178.16        32.16 o                         
   4 -10   2       1019.48        920.69        84.77 o                         
   5 -10   2        553.91        575.35        68.70 o                         
  -4  -9   2         17.87         -4.31        54.33 o                         
  -3  -9   2         86.32         57.62        29.16 o                         
  -2  -9   2          3.53         10.07        28.80 o                         
  -1  -9   2        334.25        329.78        38.91 o                         
   0  -9   2         18.07         25.87        22.59 o                         
   1  -9   2        156.83        192.61        37.87 o                         
   2  -9   2         16.61         29.25        15.63 o                         
   3  -9   2        113.97        105.71        31.34 o                         
   4  -9   2          1.00         -6.12        22.92 o                         
   5  -9   2         79.66         61.08        21.76 o                         
   6  -9   2        182.61        217.92        44.28 o                         
  -5  -8   2       2006.31       2033.26       121.14 o                         
  -4  -8   2        851.53        839.25        79.07 o                         
  -3  -8   2        857.53        803.47        59.65 o                         
  -2  -8   2       1039.39       1155.86        69.78 o                         
  -1  -8   2        886.23        899.94        68.17 o                         
   0  -8   2       1397.52       1397.35        69.82 o                         
   1  -8   2       1174.31       1266.08        68.84 o                         
   2  -8   2       2125.78       2117.77        93.65 o                         
   3  -8   2       1594.38       1670.15       112.82 o                         
   4  -8   2        699.62        682.68        67.25 o                         
   5  -8   2         70.35         42.79        46.17 o                         
   6  -8   2       1383.65       1347.71       101.13 o                         
   7  -8   2       1927.83       1825.75       134.94 o                         
  -6  -7   2       2822.87       2710.39       136.60 o                         
  -5  -7   2       3456.08       3650.09       117.64 o                         
  -4  -7   2       4092.41       3991.17       107.47 o                         
  -3  -7   2       1559.10       1514.58        65.63 o                         
  -2  -7   2       7525.64       7630.60       152.42 o                         
  -1  -7   2       9826.83       9838.01       204.77 o                         
   0  -7   2       3290.82       3307.09       105.17 o                         
   1  -7   2       2052.41       2084.83        84.43 o                         
   2  -7   2       8673.74       8357.09       230.18 o                         
   3  -7   2       8105.95       7917.84       229.78 o                         
   4  -7   2       3103.61       3096.97       137.97 o                         
   5  -7   2       4076.66       4279.71       172.62 o                         
   6  -7   2       5419.44       5528.46       270.28 o                         
   7  -7   2       4791.59       4953.16       221.43 o                         
   8  -7   2       1504.02       1453.20        99.97 o                         
  -7  -6   2       3804.01       3654.40       215.21 o                         
  -6  -6   2       5490.47       5200.96       157.76 o                         
  -5  -6   2       6383.20       6504.87       142.36 o                         
  -4  -6   2       5923.03       5862.97       117.34 o                         
  -3  -6   2       6645.10       6649.12       109.79 o                         
  -2  -6   2       6452.67       6722.17       123.25 o                         
  -1  -6   2       9827.53      10063.22       198.08 o                         
   0  -6   2       6330.53       6285.82       147.33 o                         
   1  -6   2       8123.56       7329.95       426.23 o                         
   2  -6   2       8240.77       8238.25       217.80 o                         
   3  -6   2      12484.61      13117.79       306.17 o                         
   4  -6   2       4475.55       4405.73       160.32 o                         
   5  -6   2       5112.63       5117.25       189.87 o                         
   6  -6   2       8566.85       8396.60       288.08 o                         
   7  -6   2       5758.51       5961.46       238.78 o                         
   8  -6   2       2210.20       2217.35       121.59 o                         
  -8  -5   2       3489.63       3319.30       169.10 o                         
  -7  -5   2       2868.07       2989.98       126.84 o                         
  -6  -5   2       4682.08       4701.64       141.42 o                         
  -5  -5   2      11701.98      11947.76       200.58 o                         
  -4  -5   2       3294.77       3341.95        80.10 o                         
  -3  -5   2       6266.48       6475.66       102.51 o                         
  -2  -5   2      14538.46      14821.99       180.92 o                         
  -1  -5   2      12037.88      12066.07       186.68 o                         
   0  -5   2       7868.71       7738.04       139.15 o                         
   1  -5   2      12291.45      12379.14       211.90 o                         
   2  -5   2      17875.64      17798.82       357.50 o                         
   3  -5   2      15567.32      15823.79       336.51 o                         
   4  -5   2      11939.59      12398.52       293.23 o                         
   5  -5   2       5299.72       5189.58       268.16 o                         
   6  -5   2       8683.39       8376.57       266.98 o                         
   7  -5   2       6590.91       6701.89       206.55 o                         
   8  -5   2       4856.43       4420.62       173.34 o                         
   9  -5   2       2536.62       2914.89       146.76 o                         
  -8  -4   2       2233.89       2121.37       129.52 o                         
  -7  -4   2       3210.04       3391.16       139.46 o                         
  -6  -4   2       3623.98       3658.41        93.33 o                         
  -5  -4   2       3091.23       3195.39        84.47 o                         
  -4  -4   2       7788.40       8091.90       127.79 o                         
  -3  -4   2       3547.15       3524.09        66.11 o                         
  -2  -4   2       5952.79       5834.41        89.96 o                         
  -1  -4   2      15491.05      15311.74       164.75 o                         
   0  -4   2      19784.13      21016.28       244.27 o                         
   1  -4   2       2791.81       2792.45        67.13 o                         
   2  -4   2      13151.20      13075.79       272.75 o                         
   3  -4   2       8812.43       8414.30       208.00 o                         
   4  -4   2       4838.45       4644.67       126.29 o                         
   5  -4   2       5731.09       5734.08       283.38 o                         
   6  -4   2       3398.52       3678.64       161.02 o                         
   7  -4   2       2613.52       2645.74       120.72 o                         
   8  -4   2       2478.74       2327.29       135.06 o                         
   9  -4   2       3553.31       3593.76       161.50 o                         
  -9  -3   2       2747.89       2731.28       138.45 o                         
  -8  -3   2       2059.75       2078.72        97.36 o                         
  -7  -3   2        583.27        678.34        50.50 o                         
  -6  -3   2       5053.45       4861.40       104.63 o                         
  -5  -3   2       6579.61       6647.83       120.64 o                         
  -4  -3   2       4923.60       4888.25        84.50 o                         
  -3  -3   2       6001.82       6306.59        86.42 o                         
  -2  -3   2      11733.50      11567.91       118.19 o                         
  -1  -3   2      15860.37      16020.53       158.24 o                         
   0  -3   2       7327.84       7427.28       108.95 o                         
   1  -3   2       5620.35       5604.71        84.20 o                         
   2  -3   2       1775.93       1762.27        54.45 o                         
   3  -3   2       5596.88       5509.41       128.31 o                         
   4  -3   2       2314.27       2296.14       103.52 o                         
   5  -3   2       1680.66       1617.69        66.37 o                         
   6  -3   2       3342.50       3154.53       121.44 o                         
   7  -3   2       7257.31       7355.78       211.10 o                         
   8  -3   2       2048.34       2324.01       118.77 o                         
   9  -3   2        858.43        813.04        73.52 o                         
  -9  -2   2        374.99        265.07        63.14 o                         
  -8  -2   2        181.53        173.72        31.70 o                         
  -7  -2   2         80.15        116.32        21.17 o                         
  -6  -2   2        159.37        175.69        19.22 o                         
  -5  -2   2       4096.29       4246.47        92.94 o                         
  -4  -2   2       1285.68       1331.86        37.61 o                         
  -3  -2   2        130.65        168.86         9.52 o                         
  -2  -2   2        622.63        601.25        16.01 o                         
  -1  -2   2       2912.67       3004.39        39.43 o                         
   0  -2   2        581.88        686.69        24.48 o                         
   1  -2   2        254.66        235.31        14.73 o                         
   2  -2   2       1153.57       1254.88        42.96 o                         
   3  -2   2       3261.37       3573.82        76.53 o                         
   4  -2   2       2994.58       3120.67        77.72 o                         
   5  -2   2        974.79        998.96        59.18 o                         
   6  -2   2       2388.58       2289.08       100.39 o                         
   7  -2   2       1037.96       1032.57        72.06 o                         
   8  -2   2         25.80         14.61        17.06 o                         
   9  -2   2        201.20        243.68        41.95 o                         
  -9  -1   2         20.69         29.80        22.33 o                         
  -8  -1   2        173.46        184.05        31.97 o                         
  -7  -1   2         36.93         47.49        21.26 o                         
  -6  -1   2         50.04         50.27         7.72 o                         
  -5  -1   2        321.79        334.99        17.81 o                         
  -4  -1   2        751.58        772.45        25.63 o                         
  -3  -1   2         21.12         35.62         5.27 o                         
  -2  -1   2         57.04         65.39         4.90 o                         
  -1  -1   2        921.28        991.51        15.45 o                         
   0  -1   2         30.00         34.96         3.85 o                         
   1  -1   2         40.59         56.78         7.34 o                         
   2  -1   2       2158.72       2240.83        44.76 o                         
   3  -1   2         57.85         82.01         7.88 o                         
   4  -1   2       3148.80       3148.60        62.33 o                         
   5  -1   2       1007.05        963.54        56.02 o                         
   6  -1   2         27.03         19.50        10.17 o                         
   7  -1   2        445.05        394.52        42.86 o                         
   8  -1   2        280.36        283.71        34.15 o                         
   9  -1   2         92.03         21.05        18.79 o                         
 -10   0   2       1568.61       1392.47       115.92 o                         
  -9   0   2       1363.36       1237.62        86.12 o                         
  -8   0   2       1544.58       1656.31        91.80 o                         
  -7   0   2       4747.70       4938.23       122.32 o                         
  -6   0   2       1950.55       1883.01        58.38 o                         
  -5   0   2        573.18        600.62        29.57 o                         
  -4   0   2       8351.38       8739.85       140.33 o                         
  -3   0   2       7117.80       6979.36        89.24 o                         
  -2   0   2       1557.03       1425.62        28.37 o                         
  -1   0   2       6049.15       5863.83       143.67 o                         
   0   0   2       8100.82       6815.63       609.54 o                         
   1   0   2       9045.91       9187.77        85.33 o                         
   2   0   2       7625.47       7725.58       106.68 o                         
   3   0   2       5905.91       6211.85        92.70 o                         
   4   0   2       5541.34       5462.56       135.55 o                         
   5   0   2       2491.96       2431.02        80.25 o                         
   6   0   2        581.61        590.70        41.74 o                         
   7   0   2        683.52        561.68        44.58 o                         
   8   0   2       1356.04       1371.41        84.02 o                         
   9   0   2        851.12        825.03       104.85 o                         
 -10   1   2       2496.74       2299.71       125.89 o                         
  -9   1   2       1913.52       1931.72       108.53 o                         
  -8   1   2       3285.34       3306.95       135.32 o                         
  -7   1   2       5280.83       5356.75       193.51 o                         
  -6   1   2       4905.91       4669.29       172.98 o                         
  -5   1   2      10734.16      11041.35       325.68 o                         
  -4   1   2       7065.94       7339.21       140.59 o                         
  -3   1   2      10530.87      10722.93       113.59 o                         
  -2   1   2      22436.04      21796.22       211.67 o                         
  -1   1   2      32449.54      30962.38       371.77 o                         
   0   1   2      25195.10      24963.22       322.40 o                         
   1   1   2      23822.62      23626.38       257.37 o                         
   2   1   2       6781.26       6863.76        72.92 o                         
   3   1   2       8292.79       8379.93       113.84 o                         
   4   1   2       7838.44       7373.06       158.82 o                         
   5   1   2       5893.15       6179.88       157.13 o                         
   6   1   2       6116.24       6054.19       203.18 o                         
   7   1   2       3104.83       3030.41       118.97 o                         
   8   1   2       4047.30       3842.65       126.58 o                         
   9   1   2       3613.23       3401.27       175.12 o                         
 -10   2   2       2667.03       2825.68       143.37 o                         
  -9   2   2       2365.78       2395.95       212.71 o                         
  -8   2   2       6095.50       6029.25       225.47 o                         
  -7   2   2      10293.48      10522.28       332.13 o                         
  -6   2   2       5236.19       5069.81       122.76 o                         
  -5   2   2       8376.09       8589.19       153.00 o                         
  -4   2   2      17959.29      18090.04       200.98 o                         
  -3   2   2      21675.11      22290.34       246.81 o                         
  -2   2   2      10079.15      10236.71       144.42 o                         
  -1   2   2        887.97        893.62        23.90 o                         
   0   2   2      20130.99      19652.99       207.62 o                         
   1   2   2      23085.42      22850.59       185.73 o                         
   2   2   2       7727.00       7749.33        90.75 o                         
   3   2   2       2470.99       2314.00        42.07 o                         
   4   2   2      10782.52      10538.75       198.81 o                         
   5   2   2       8389.71       8212.60       162.36 o                         
   6   2   2       5800.27       5698.18       150.76 o                         
   7   2   2       5201.70       5233.59       140.40 o                         
   8   2   2       4945.72       5046.98       330.72 o                         
 -10   3   2       3166.02       3400.66       291.99 o                         
  -9   3   2       3903.64       3796.13       235.65 o                         
  -8   3   2       7221.46       7556.15       260.58 o                         
  -7   3   2       7740.25       7957.67       262.68 o                         
  -6   3   2       8877.34       8881.28       170.88 o                         
  -5   3   2       5304.83       5274.56       100.37 o                         
  -4   3   2      18123.00      17864.05       234.81 o                         
  -3   3   2      24006.60      23565.88       382.65 o                         
  -2   3   2      15260.63      15395.01       257.21 o                         
  -1   3   2       9009.51       9260.88       115.50 o                         
   0   3   2      18758.69      18771.77       163.63 o                         
   1   3   2      14175.24      14017.69       235.75 o                         
   2   3   2      11633.07      11890.81       165.50 o                         
   3   3   2      12858.04      13181.98       164.02 o                         
   4   3   2      11270.36      11169.66       135.45 o                         
   5   3   2      12358.60      11976.22       267.19 o                         
   6   3   2       4430.98       4526.16       128.92 o                         
   7   3   2       4450.16       4701.21       165.02 o                         
   8   3   2       5176.13       5171.25       190.47 o                         
 -10   4   2       2340.43       2135.53       149.60 o                         
  -9   4   2        874.66        798.59        85.31 o                         
  -8   4   2       5770.74       5705.79       225.54 o                         
  -7   4   2       9402.64       9669.17       237.36 o                         
  -6   4   2       4952.73       5157.21       126.68 o                         
  -5   4   2       5452.05       5496.73       123.37 o                         
  -4   4   2      10469.62      10774.04       199.43 o                         
  -3   4   2      10381.95      10155.47       222.52 o                         
  -2   4   2       2697.65       2559.08        59.20 o                         
  -1   4   2       7499.98       7423.97       109.30 o                         
   0   4   2      10033.53      10040.44       112.08 o                         
   1   4   2      14391.57      14327.93       153.22 o                         
   2   4   2       2568.56       2619.43        58.79 o                         
   3   4   2       6763.22       6934.87       112.48 o                         
   4   4   2       8793.84       8715.52       166.51 o                         
   5   4   2       5655.51       5789.97       136.23 o                         
   6   4   2       2395.29       2401.79        91.03 o                         
   7   4   2       2100.02       2108.21       222.29 o                         
   8   4   2       2308.24       2451.07       148.43 o                         
  -9   5   2       2013.32       1842.94       133.69 o                         
  -8   5   2       2818.14       2718.80       122.93 o                         
  -7   5   2       4621.76       4630.98       154.02 o                         
  -6   5   2       1903.43       1927.41        74.22 o                         
  -5   5   2       2415.72       2363.82        83.81 o                         
  -4   5   2       2362.52       2234.40        94.98 o                         
  -3   5   2       8108.34       8060.06       165.31 o                         
  -2   5   2       4559.94       4676.72        99.64 o                         
  -1   5   2       2433.25       2464.87        50.87 o                         
   0   5   2       7433.60       7544.03       104.99 o                         
   1   5   2       6738.79       7022.44       104.07 o                         
   2   5   2       4269.24       4330.17        82.55 o                         
   3   5   2       2569.42       2419.73        70.19 o                         
   4   5   2       4154.19       4240.30       156.19 o                         
   5   5   2        909.15        915.43        46.89 o                         
   6   5   2       1196.10       1080.52        72.07 o                         
   7   5   2       1600.22       1642.76       141.16 o                         
  -9   6   2         45.41         54.98        30.98 o                         
  -8   6   2         59.69         76.80        29.03 o                         
  -7   6   2        235.42        261.98        29.50 o                         
  -6   6   2        211.45        200.16        25.31 o                         
  -5   6   2         16.17          9.18        12.16 o                         
  -4   6   2        525.63        537.07        40.69 o                         
  -3   6   2        684.92        633.89        40.65 o                         
  -2   6   2        669.72        711.42        41.24 o                         
  -1   6   2        287.53        326.85        20.03 o                         
   0   6   2       1888.55       1904.50        47.87 o                         
   1   6   2         22.24         40.85         7.96 o                         
   2   6   2         74.97        100.38        15.88 o                         
   3   6   2        375.32        389.14        30.75 o                         
   4   6   2        657.64        653.64        46.21 o                         
   5   6   2       1421.01       1407.77        82.29 o                         
   6   6   2        222.37        190.85        30.79 o                         
  -9   7   2        712.70        632.42        82.97 o                         
  -8   7   2        112.92         75.73        29.70 o                         
  -7   7   2         23.79        -12.86        22.01 o                         
  -6   7   2         18.43         34.16        17.78 o                         
  -5   7   2       1475.75       1487.71        71.67 o                         
  -4   7   2         82.87         77.12        17.56 o                         
  -3   7   2         16.69         18.34        11.29 o                         
  -2   7   2       1393.78       1421.17        74.24 o                         
  -1   7   2       1559.58       1619.51        60.85 o                         
   0   7   2        286.18        230.42        21.37 o                         
   1   7   2         67.02         76.18        17.44 o                         
   2   7   2        326.24        344.86        44.05 o                         
   3   7   2       1009.97       1082.36        75.67 o                         
   4   7   2        202.20        193.23        26.71 o                         
   5   7   2         11.15         14.93        16.62 o                         
  -8   8   2       1698.93       1957.72       182.68 o                         
  -7   8   2       1324.31       1346.33        88.26 o                         
  -6   8   2       2126.16       2204.00       121.52 o                         
  -5   8   2       3131.76       3039.40       138.58 o                         
  -4   8   2       2297.40       2265.54        91.78 o                         
  -3   8   2       1232.32       1278.29        66.11 o                         
  -2   8   2       3238.61       3282.31        97.99 o                         
  -1   8   2       2210.18       2298.80        77.90 o                         
   0   8   2        893.75        858.78        76.57 o                         
   1   8   2        603.08        611.89        80.48 o                         
   2   8   2       2331.91       2433.44       153.19 o                         
   3   8   2       2772.09       2897.94       187.91 o                         
   4   8   2        557.82        571.82        49.69 o                         
  -7   9   2        999.19        954.57        78.02 o                         
  -6   9   2       4310.39       4208.42       180.89 o                         
  -5   9   2       5874.90       5587.47       203.70 o                         
  -4   9   2       1379.85       1366.42        93.20 o                         
  -3   9   2       1500.09       1594.19        80.13 o                         
  -2   9   2       3897.03       3777.76       132.10 o                         
  -1   9   2       5138.20       4897.46       178.15 o                         
   0   9   2       3020.89       3039.46       175.02 o                         
   1   9   2       2086.25       1860.30       137.96 o                         
   2   9   2       4411.70       4558.85       229.97 o                         
   3   9   2       5194.04       5056.83       205.08 o                         
  -5  10   2       3575.98       3872.06       206.56 o                         
  -4  10   2       3145.80       2868.12       288.58 o                         
  -3  10   2       3201.80       3161.17       189.62 o                         
  -2  10   2       3889.12       4095.10       215.47 o                         
  -1  10   2       4953.85       4918.33       239.75 o                         
   0  10   2       4147.83       4399.58       226.96 o                         
   1  10   2       3432.37       3406.18       225.33 o                         
  -2 -10   3       2675.25       2875.25       195.33 o                         
  -1 -10   3       1365.46       1493.63       205.74 o                         
   0 -10   3       1034.64        940.92        87.55 o                         
   1 -10   3       2163.78       2334.07       169.51 o                         
   2 -10   3       2892.92       2764.78       189.06 o                         
   3 -10   3       1276.89       1321.56       101.42 o                         
   4 -10   3        742.69        762.62        90.54 o                         
  -4  -9   3       2510.87       2299.64       184.28 o                         
  -3  -9   3       3350.75       3437.63       204.05 o                         
  -2  -9   3       5867.56       5612.78       212.48 o                         
  -1  -9   3       5064.74       5134.70       201.76 o                         
   0  -9   3       3067.10       3211.94       156.37 o                         
   1  -9   3       5860.25       5949.66       171.38 o                         
   2  -9   3       6961.46       7344.33       214.06 o                         
   3  -9   3       6167.04       6157.22       219.69 o                         
   4  -9   3       4305.82       4164.14       182.28 o                         
   5  -9   3       3857.96       4174.47       189.57 o                         
   6  -9   3       3589.26       3616.50       232.92 o                         
  -5  -8   3       3088.56       3121.19       186.42 o                         
  -4  -8   3       2852.88       2934.25       142.34 o                         
  -3  -8   3       6303.81       6357.80       217.48 o                         
  -2  -8   3       8825.38       8654.50       215.29 o                         
  -1  -8   3       4588.43       4755.56       126.78 o                         
   0  -8   3       4638.86       4739.68       168.37 o                         
   1  -8   3       9022.64       9485.88       236.73 o                         
   2  -8   3       7383.09       6957.03       516.08 o                         
   3  -8   3       3452.70       3285.50       148.16 o                         
   4  -8   3       2256.82       2168.70       122.55 o                         
   5  -8   3       5152.07       5319.76       208.07 o                         
   6  -8   3       6481.33       6409.06       308.40 o                         
   7  -8   3       2828.10       2881.12       188.50 o                         
  -6  -7   3       5114.00       5192.85       209.84 o                         
  -5  -7   3       6289.34       6350.84       145.97 o                         
  -4  -7   3       3639.83       3617.90       109.94 o                         
  -3  -7   3       6933.95       7084.39       157.15 o                         
  -2  -7   3       6667.94       6855.27       132.01 o                         
  -1  -7   3       4874.31       5105.80       125.29 o                         
   0  -7   3       6880.03       7130.05       170.24 o                         
   1  -7   3       4731.25       4844.61       138.54 o                         
   2  -7   3       4149.80       4255.83       157.47 o                         
   3  -7   3       7903.44       8094.31       238.98 o                         
   4  -7   3       4546.89       4530.17       175.29 o                         
   5  -7   3       3755.56       4112.59       171.73 o                         
   6  -7   3       6118.27       5715.53       280.22 o                         
   7  -7   3       4464.44       4190.72       205.62 o                         
   8  -7   3       3588.01       3584.29       202.90 o                         
  -7  -6   3       2412.46       2278.52       131.77 o                         
  -6  -6   3       3390.19       3395.90       118.22 o                         
  -5  -6   3       2610.29       2693.29       108.17 o                         
  -4  -6   3       2001.28       2000.24        63.86 o                         
  -3  -6   3       4205.84       4255.87        90.98 o                         
  -2  -6   3       6257.06       6400.20       120.52 o                         
  -1  -6   3       5592.59       5644.98       126.15 o                         
   0  -6   3       3247.18       3315.87       122.82 o                         
   1  -6   3       3647.38       3486.04        93.04 o                         
   2  -6   3      11253.35      11323.26       275.59 o                         
   3  -6   3       4199.99       3945.58       168.81 o                         
   4  -6   3       4361.00       4815.61       172.93 o                         
   5  -6   3       7063.06       7399.62       530.80 o                         
   6  -6   3       4217.93       4115.17       186.88 o                         
   7  -6   3       1920.34       1868.87       129.18 o                         
   8  -6   3       2791.14       2857.01       142.46 o                         
  -8  -5   3        243.05        191.59        41.82 o                         
  -7  -5   3        347.89        370.53        52.01 o                         
  -6  -5   3       3403.16       3400.30       101.62 o                         
  -5  -5   3       1180.15       1250.78        53.76 o                         
  -4  -5   3       1217.38       1164.82        49.21 o                         
  -3  -5   3        900.38        930.45        41.71 o                         
  -2  -5   3       2064.61       2107.51        58.81 o                         
  -1  -5   3       2224.99       2282.86        64.03 o                         
   0  -5   3       1370.73       1390.26        48.92 o                         
   1  -5   3        492.46        501.69        31.34 o                         
   2  -5   3       4019.40       4181.90       139.79 o                         
   3  -5   3       2862.91       2773.25       115.34 o                         
   4  -5   3        352.89        314.68        23.67 o                         
   5  -5   3       1528.68       1601.35       124.84 o                         
   6  -5   3       1386.47       1451.95       116.19 o                         
   7  -5   3        589.68        695.71        76.34 o                         
   8  -5   3         54.21         56.69        26.47 o                         
   9  -5   3        671.30        833.45       103.82 o                         
  -8  -4   3        276.81        189.73        72.03 o                         
  -7  -4   3          0.31         15.85        12.03 o                         
  -6  -4   3        841.21        809.95        43.86 o                         
  -5  -4   3          1.05         18.95         8.94 o                         
  -4  -4   3       1197.83       1176.64        41.16 o                         
  -3  -4   3          1.34          1.12         6.55 o                         
  -2  -4   3        360.36        394.04        23.59 o                         
  -1  -4   3          3.78          3.11         4.36 o                         
   0  -4   3        431.07        480.73        30.59 o                         
   1  -4   3       3623.81       3912.64       104.42 o                         
   2  -4   3        102.65        151.96        23.56 o                         
   3  -4   3         35.22         42.93        15.59 o                         
   4  -4   3          5.27         37.72        22.35 o                         
   5  -4   3        222.96        200.19        36.13 o                         
   6  -4   3         23.23         12.38        18.51 o                         
   7  -4   3          4.45         -6.43        19.36 o                         
   8  -4   3          3.38         -1.63        18.40 o                         
   9  -4   3        267.67        210.46        41.35 o                         
  -9  -3   3        415.84        429.11        62.24 o                         
  -8  -3   3       2002.28       2141.67        98.86 o                         
  -7  -3   3        457.71        434.76        36.26 o                         
  -6  -3   3       3530.30       3565.73        91.61 o                         
  -5  -3   3       3146.10       3123.90        76.77 o                         
  -4  -3   3       1871.71       1845.48        48.88 o                         
  -3  -3   3        817.55        861.06        26.89 o                         
  -2  -3   3       2940.97       3115.16        49.42 o                         
  -1  -3   3       2471.39       2515.88        45.90 o                         
   0  -3   3      11641.14      12083.53       176.99 o                         
   1  -3   3       3444.76       3443.01        53.73 o                         
   2  -3   3         33.57         52.16        22.72 o                         
   3  -3   3       9014.49       9153.81       277.46 o                         
   4  -3   3       5437.38       5806.29       130.40 o                         
   5  -3   3        335.81        368.19        30.03 o                         
   6  -3   3        140.95        169.51        28.82 o                         
   7  -3   3       2899.63       2755.13       124.44 o                         
   8  -3   3        851.86        859.65        72.95 o                         
   9  -3   3        922.88        784.65        74.90 o                         
  -9  -2   3       1734.60       1764.34       107.55 o                         
  -8  -2   3       3750.59       3635.56       147.01 o                         
  -7  -2   3       2848.79       2890.21       104.56 o                         
  -6  -2   3       1004.51        911.18        40.06 o                         
  -5  -2   3       4729.11       4862.40       101.31 o                         
  -4  -2   3       6870.67       6764.72       110.57 o                         
  -3  -2   3       7225.93       7199.31       104.32 o                         
  -2  -2   3       3551.37       3578.78        48.11 o                         
  -1  -2   3      15715.81      15787.51       136.59 o                         
   0  -2   3       3033.04       3027.41        52.05 o                         
   1  -2   3       6017.61       6111.94        89.17 o                         
   2  -2   3       9524.81       9963.47       165.83 o                         
   3  -2   3       7486.16       7513.12       131.25 o                         
   4  -2   3       2559.45       2360.93        76.86 o                         
   5  -2   3       4764.26       4776.86       106.19 o                         
   6  -2   3       5112.51       5077.32       159.68 o                         
   7  -2   3       3692.06       3719.22       143.52 o                         
   8  -2   3       5048.38       4913.45       177.98 o                         
   9  -2   3       1405.15       1538.42       102.01 o                         
  -9  -1   3       3564.34       3512.55       152.15 o                         
  -8  -1   3       5190.74       5211.98       177.22 o                         
  -7  -1   3       8310.27       8606.07       227.18 o                         
  -6  -1   3       7871.92       8248.69       197.99 o                         
  -5  -1   3      11262.97      11275.58       180.68 o                         
  -4  -1   3      13420.57      12846.41       169.14 o                         
  -3  -1   3      18794.14      18304.13       157.28 o                         
  -2  -1   3       6794.28       6687.32        68.02 o                         
  -1  -1   3      16586.83      16194.51       153.51 o                         
   0  -1   3      45094.21      40494.46       444.22 o                         
   1  -1   3       2052.63       2106.41        34.35 o                         
   2  -1   3       5824.64       5784.54        73.29 o                         
   3  -1   3      18025.98      18130.52       249.85 o                         
   4  -1   3      20258.20      20048.85       289.37 o                         
   5  -1   3       7922.54       7984.21       164.73 o                         
   6  -1   3       5487.89       5396.03       163.57 o                         
   7  -1   3       3158.60       3076.98       108.09 o                         
   8  -1   3       4854.38       4630.35       209.67 o                         
   9  -1   3       1961.70       2139.24       138.19 o                         
 -10   0   3       1642.35       1761.02       145.56 o                         
  -9   0   3       4635.44       4877.58       212.17 o                         
  -8   0   3      10429.23      10315.01       388.26 o                         
  -7   0   3       5893.83       5999.70       149.90 o                         
  -6   0   3       6821.44       7129.10       144.15 o                         
  -5   0   3       7490.54       7288.85       134.97 o                         
  -4   0   3      14256.70      14036.92       187.60 o                         
  -3   0   3      11311.81      11127.68       212.07 o                         
  -2   0   3       4712.45       4497.43        72.89 o                         
  -1   0   3       5243.63       5042.73       100.64 o                         
   0   0   3      34648.36      31636.19       322.41 o                         
   1   0   3      29148.96      28365.87       220.45 o                         
   2   0   3      17472.36      17604.85       161.70 o                         
   3   0   3       8494.96       8087.93       107.18 o                         
   4   0   3      13306.35      13160.82       248.10 o                         
   5   0   3      11076.92      11491.70       247.16 o                         
   6   0   3       4215.57       4392.31       123.82 o                         
   7   0   3       7389.63       7559.92       223.69 o                         
   8   0   3       4925.60       4663.21       161.95 o                         
   9   0   3       2485.41       2562.32       173.39 o                         
 -10   1   3       2806.12       2953.55       144.74 o                         
  -9   1   3       5224.45       5092.34       183.31 o                         
  -8   1   3       7302.96       7363.60       215.72 o                         
  -7   1   3       6269.41       6602.67       186.86 o                         
  -6   1   3       3179.98       3192.84       110.53 o                         
  -5   1   3       5715.16       5402.61       152.87 o                         
  -4   1   3      37882.00      37576.16       489.30 o                         
  -3   1   3      16952.81      17138.95       176.62 o                         
  -2   1   3        755.33        790.07        23.89 o                         
  -1   1   3      48837.48      45820.09       455.85 o                         
   0   1   3      35374.60      35324.51       302.93 o                         
   1   1   3      10368.44      10274.64        89.58 o                         
   2   1   3      12942.59      13193.94       117.91 o                         
   3   1   3      16212.06      16409.49       209.59 o                         
   4   1   3      10519.79      10207.88       165.71 o                         
   5   1   3       5237.42       5235.88       143.51 o                         
   6   1   3       1672.15       1772.80        98.39 o                         
   7   1   3       5639.35       5713.80       171.70 o                         
   8   1   3       5579.33       5090.57       250.28 o                         
   9   1   3       1630.66       1645.87       122.38 o                         
 -10   2   3        676.64        663.00        68.22 o                         
  -9   2   3       1761.96       1733.53       104.60 o                         
  -8   2   3       3892.94       3781.41       172.58 o                         
  -7   2   3       5390.43       5524.86       200.11 o                         
  -6   2   3       2947.70       2853.26       127.19 o                         
  -5   2   3       5081.11       5186.37       165.29 o                         
  -4   2   3       9762.25       9953.16       202.10 o                         
  -3   2   3       8050.24       8356.08       118.48 o                         
  -2   2   3      14215.69      14400.43       414.23 o                         
  -1   2   3      21402.21      21933.17       303.35 o                         
   0   2   3      11189.21      11125.93       195.53 o                         
   1   2   3      11438.97      11368.72       138.40 o                         
   2   2   3       2624.58       2634.28        39.78 o                         
   3   2   3       4737.01       4559.22        79.57 o                         
   4   2   3       9754.30       9504.47       144.60 o                         
   5   2   3       3030.80       3055.95       130.20 o                         
   6   2   3       2312.35       2114.71        77.44 o                         
   7   2   3       5231.89       5069.17       195.22 o                         
   8   2   3       3102.82       2975.36       134.28 o                         
 -10   3   3        409.91        451.34        57.70 o                         
  -9   3   3        303.54        311.49        69.28 o                         
  -8   3   3       1375.30       1344.59       102.27 o                         
  -7   3   3       1544.20       1733.73       132.54 o                         
  -6   3   3         25.47         20.98        18.81 o                         
  -5   3   3       1322.67       1434.88        59.84 o                         
  -4   3   3       4189.77       4290.12        92.92 o                         
  -3   3   3       1275.71       1354.70        43.69 o                         
  -2   3   3        473.07        427.75        25.46 o                         
  -1   3   3        725.30        681.47        25.95 o                         
   0   3   3        498.37        459.73        16.08 o                         
   1   3   3        902.18        893.10        41.49 o                         
   2   3   3        287.63        279.19        16.98 o                         
   3   3   3       1357.22       1339.19        54.62 o                         
   4   3   3       1838.31       1809.13        39.14 o                         
   5   3   3        190.96        221.41        17.45 o                         
   6   3   3        950.79        901.03        69.24 o                         
   7   3   3       1714.19       1747.68        96.85 o                         
   8   3   3        664.91        806.65        73.31 o                         
 -10   4   3        149.47        159.84        41.10 o                         
  -9   4   3        728.30        788.61        85.31 o                         
  -8   4   3         57.05         66.08        27.57 o                         
  -7   4   3        176.05        115.72        50.82 o                         
  -6   4   3        149.60        166.19        20.66 o                         
  -5   4   3        177.72        175.55        32.10 o                         
  -4   4   3          3.66          7.82         6.38 o                         
  -3   4   3          6.77         14.00         8.52 o                         
  -2   4   3        221.49        212.66        15.64 o                         
  -1   4   3        390.48        424.12        18.65 o                         
   0   4   3       1427.76       1541.91        32.35 o                         
   1   4   3          6.41         10.49         7.72 o                         
   2   4   3        219.51        239.10        14.10 o                         
   3   4   3         54.20         52.94        10.89 o                         
   4   4   3        884.50        907.34        40.88 o                         
   5   4   3         69.43         57.14        20.77 o                         
   6   4   3        630.05        543.79        50.30 o                         
   7   4   3        166.27        122.59        56.09 o                         
  -9   5   3       2129.61       2441.77       209.32 o                         
  -8   5   3         32.68         26.87        20.56 o                         
  -7   5   3        564.90        545.69        41.86 o                         
  -6   5   3       3473.43       3463.19       100.21 o                         
  -5   5   3       2639.58       2719.07        87.44 o                         
  -4   5   3        267.81        263.82        23.18 o                         
  -3   5   3       2300.81       2307.73        76.79 o                         
  -2   5   3       2769.59       2741.33        83.53 o                         
  -1   5   3       3493.34       3547.35        66.52 o                         
   0   5   3       1306.57       1293.02        40.34 o                         
   1   5   3       1957.98       1965.87        41.14 o                         
   2   5   3       5567.26       5681.91       105.76 o                         
   3   5   3       3130.18       3337.05       138.82 o                         
   4   5   3       1359.35       1361.22        54.31 o                         
   5   5   3       1126.79       1095.47        71.17 o                         
   6   5   3       1687.54       1593.38       157.84 o                         
   7   5   3        176.43        175.92        39.96 o                         
  -9   6   3       2048.13       2001.07       142.55 o                         
  -8   6   3       1536.11       1507.92       115.90 o                         
  -7   6   3       3048.04       3059.06       122.35 o                         
  -6   6   3       3388.63       3504.29       104.32 o                         
  -5   6   3       2393.43       2458.74        84.87 o                         
  -4   6   3       2217.73       2165.74        82.07 o                         
  -3   6   3       3457.45       3399.95       101.69 o                         
  -2   6   3      12645.43      12671.01       201.39 o                         
  -1   6   3       5240.26       5184.17       144.64 o                         
   0   6   3       1579.51       1594.58        43.58 o                         
   1   6   3       4298.76       4334.59        88.73 o                         
   2   6   3      10921.03      11051.42       264.31 o                         
   3   6   3       1203.91       1174.89        68.93 o                         
   4   6   3        399.63        427.11        37.79 o                         
   5   6   3       2022.60       2016.42       102.01 o                         
   6   6   3       2396.97       2395.07       117.43 o                         
  -9   7   3       3527.79       3275.82       204.91 o                         
  -8   7   3       2662.44       2858.07       165.83 o                         
  -7   7   3       3929.00       3748.15       206.05 o                         
  -6   7   3       9598.41       9024.56       213.17 o                         
  -5   7   3       6174.60       5886.70       197.69 o                         
  -4   7   3       7215.38       7094.81       172.42 o                         
  -3   7   3       6961.33       7205.87       180.31 o                         
  -2   7   3       8593.16       8327.41       177.03 o                         
  -1   7   3       8719.11       8931.80       208.30 o                         
   0   7   3       4939.49       5048.87       224.99 o                         
   1   7   3       4539.01       4398.50       160.57 o                         
   2   7   3       3646.35       3691.25       152.24 o                         
   3   7   3       4110.97       4029.01       143.52 o                         
   4   7   3       3150.17       3262.32       115.89 o                         
   5   7   3       4092.48       4056.02       156.17 o                         
  -8   8   3       3012.93       2891.19       171.56 o                         
  -7   8   3       4417.46       4191.20       160.23 o                         
  -6   8   3       6002.03       5925.50       208.66 o                         
  -5   8   3       7643.65       7694.85       279.70 o                         
  -4   8   3       4329.28       4247.16       136.42 o                         
  -3   8   3       5763.91       5784.22       152.45 o                         
  -2   8   3       7904.31       7973.56       182.55 o                         
  -1   8   3       6676.18       6912.30       177.90 o                         
   0   8   3       2506.45       2491.46       120.69 o                         
   1   8   3       7250.46       7041.07       224.48 o                         
   2   8   3       7044.90       7062.46       381.69 o                         
   3   8   3       4991.10       4499.23       225.03 o                         
   4   8   3       4265.47       4247.21       186.75 o                         
  -7   9   3       3737.31       3677.06       155.69 o                         
  -6   9   3       3017.29       2935.02       265.55 o                         
  -5   9   3       6276.26       6098.98       212.20 o                         
  -4   9   3       4933.07       4668.86       326.98 o                         
  -3   9   3       2285.53       2409.23       100.16 o                         
  -2   9   3       6120.11       6142.04       204.69 o                         
  -1   9   3       5913.33       5886.02       204.93 o                         
   0   9   3       3214.63       3239.33       147.89 o                         
   1   9   3       2822.39       2850.23       175.73 o                         
   2   9   3       4460.58       4628.96       237.28 o                         
   3   9   3       3364.99       3105.44       158.81 o                         
  -5  10   3       2620.70       2508.75       160.89 o                         
  -4  10   3        385.93        380.16        68.97 o                         
  -3  10   3       1075.92       1085.72       179.07 o                         
  -2  10   3       2993.61       3018.64       145.18 o                         
  -1  10   3       1151.38       1042.59        84.92 o                         
   0  10   3       1923.72       1791.80       143.84 o                         
   1  10   3       2150.69       2111.52       161.16 o                         
  -1 -10   4       3359.05       3517.34       176.30 o                         
   0 -10   4       2930.51       2971.12       161.61 o                         
   1 -10   4       6188.97       6345.93       246.04 o                         
   2 -10   4       4616.25       4795.47       176.88 o                         
   3 -10   4       3326.20       3487.61       173.76 o                         
   4 -10   4       3666.45       3875.50       273.79 o                         
  -3  -9   4       3248.34       3106.60       177.01 o                         
  -2  -9   4       2782.22       3098.04       155.90 o                         
  -1  -9   4       1917.95       1975.53       123.20 o                         
   0  -9   4       3919.23       4105.55       182.02 o                         
   1  -9   4       5001.25       5008.25       169.73 o                         
   2  -9   4       3728.03       4039.80       175.04 o                         
   3  -9   4       2254.73       2603.88       146.48 o                         
   4  -9   4       4150.62       4424.47       193.53 o                         
   5  -9   4       2846.69       2890.22       159.45 o                         
   6  -9   4       2000.36       1814.46       180.43 o                         
  -5  -8   4        398.53        299.29        48.31 o                         
  -4  -8   4       1954.48       2012.67       118.61 o                         
  -3  -8   4       2036.97       2080.45       119.50 o                         
  -2  -8   4       3972.33       3806.79       164.32 o                         
  -1  -8   4       1752.78       1708.98        86.95 o                         
   0  -8   4       1366.17       1506.05        68.83 o                         
   1  -8   4       4105.21       4196.67       122.85 o                         
   2  -8   4       3898.79       3417.07       366.95 o                         
   3  -8   4        944.21       1028.19        82.77 o                         
   4  -8   4       1791.12       1754.87       113.66 o                         
   5  -8   4       2176.04       2092.59       201.07 o                         
   6  -8   4        872.57        761.26       102.87 o                         
   7  -8   4       1105.12        945.27       101.04 o                         
  -6  -7   4        242.92        172.87        32.26 o                         
  -5  -7   4         21.74         26.97        15.12 o                         
  -4  -7   4         12.17         28.53        12.62 o                         
  -3  -7   4        492.25        486.64        42.90 o                         
  -2  -7   4        252.09        286.08        27.69 o                         
  -1  -7   4         17.72         18.20        11.18 o                         
   0  -7   4         55.66         74.46        15.76 o                         
   1  -7   4        911.33       1054.64        60.52 o                         
   2  -7   4        119.19        162.55        41.35 o                         
   3  -7   4         36.22         24.75        18.67 o                         
   4  -7   4        246.49        246.57        40.36 o                         
   5  -7   4        314.81        330.24       107.41 o                         
   6  -7   4         12.74         30.58        27.03 o                         
   7  -7   4          6.26         -6.45        32.00 o                         
  -7  -6   4         57.82         41.82        21.41 o                         
  -6  -6   4        120.32        134.34        26.89 o                         
  -5  -6   4        330.72        352.12        32.00 o                         
  -4  -6   4       1388.30       1384.80        52.16 o                         
  -3  -6   4        137.82        148.54        17.93 o                         
  -2  -6   4         83.44         87.72        11.63 o                         
  -1  -6   4       1995.00       1937.88        68.04 o                         
   0  -6   4        516.62        522.69        34.31 o                         
   1  -6   4        203.94        163.91        20.27 o                         
   2  -6   4       2390.89       2523.41       115.18 o                         
   3  -6   4        703.98        737.59        62.50 o                         
   4  -6   4        328.39        352.03        60.52 o                         
   5  -6   4        180.40        129.81        41.05 o                         
   6  -6   4         47.10         46.20        30.28 o                         
   7  -6   4        881.48        977.64       118.49 o                         
   8  -6   4        334.69        350.36        62.24 o                         
  -8  -5   4       2189.66       1998.70       126.12 o                         
  -7  -5   4       1396.26       1386.40        84.20 o                         
  -6  -5   4       2620.00       2513.31        84.50 o                         
  -5  -5   4       3092.16       3122.22        91.45 o                         
  -4  -5   4       2635.15       2720.64        78.02 o                         
  -3  -5   4       1154.18       1129.93        46.15 o                         
  -2  -5   4       3972.05       3931.11        85.41 o                         
  -1  -5   4       9058.22       9343.05       142.11 o                         
   0  -5   4       3789.44       3922.40        83.89 o                         
   1  -5   4       1005.39        933.11        43.39 o                         
   2  -5   4       1684.99       1600.64        52.72 o                         
   3  -5   4       5339.96       5426.65       175.07 o                         
   4  -5   4       3332.57       3628.93       186.46 o                         
   5  -5   4        953.73       1014.04        82.74 o                         
   6  -5   4       2478.12       2504.26       139.74 o                         
   7  -5   4       3687.15       3599.38       179.94 o                         
   8  -5   4        944.11        905.72        79.31 o                         
  -8  -4   4       2773.10       2597.72       126.47 o                         
  -7  -4   4       2870.10       2793.96        98.97 o                         
  -6  -4   4       1651.84       1684.77        64.01 o                         
  -5  -4   4       5825.52       5803.20       139.87 o                         
  -4  -4   4      10401.94      10529.79       176.19 o                         
  -3  -4   4       3617.73       3660.96        74.61 o                         
  -2  -4   4       6861.97       6876.28       116.28 o                         
  -1  -4   4      11315.08      11152.15       164.30 o                         
   0  -4   4       5120.51       5206.94       119.02 o                         
   1  -4   4      12697.28      12907.65       200.32 o                         
   2  -4   4      10663.15      10478.00       163.19 o                         
   3  -4   4      13963.87      13675.38       386.30 o                         
   4  -4   4       9350.54       9715.10       448.26 o                         
   5  -4   4       3348.06       3454.59       150.62 o                         
   6  -4   4       4577.65       4698.92       191.11 o                         
   7  -4   4       7840.05       7782.94       229.54 o                         
   8  -4   4       2021.63       2023.28       116.89 o                         
   9  -4   4        751.77        832.53        78.76 o                         
  -9  -3   4       4034.43       4360.43       174.63 o                         
  -8  -3   4       6106.97       6320.31       179.83 o                         
  -7  -3   4       4754.36       4845.91       130.50 o                         
  -6  -3   4       3914.86       3936.80        92.51 o                         
  -5  -3   4      15032.01      14900.77       211.35 o                         
  -4  -3   4      10007.38       9681.80       136.72 o                         
  -3  -3   4       6482.20       6192.76        94.04 o                         
  -2  -3   4      13491.08      13796.57       172.75 o                         
  -1  -3   4      31428.21      30965.43       297.24 o                         
   0  -3   4      17570.32      17516.62       253.08 o                         
   1  -3   4       7481.15       7720.33       114.81 o                         
   2  -3   4       6942.64       6435.21       134.18 o                         
   3  -3   4      13939.69      13713.82       289.41 o                         
   4  -3   4       8751.26       8699.71       217.01 o                         
   5  -3   4       2895.22       2858.59       100.86 o                         
   6  -3   4       3876.68       3756.35       163.62 o                         
   7  -3   4       3449.17       3582.04       145.60 o                         
   8  -3   4       5400.93       5148.46       188.43 o                         
   9  -3   4       3540.45       3539.77       181.69 o                         
  -9  -2   4       5079.76       5207.31       167.43 o                         
  -8  -2   4       7341.93       7591.39       225.35 o                         
  -7  -2   4       5037.10       5246.04       147.97 o                         
  -6  -2   4       7139.91       7038.80       134.58 o                         
  -5  -2   4      16060.82      15737.31       212.57 o                         
  -4  -2   4      15891.62      15947.96       188.94 o                         
  -3  -2   4      13013.07      13020.79       146.23 o                         
  -2  -2   4      21131.64      21181.76       176.41 o                         
  -1  -2   4      13846.10      13694.33       158.67 o                         
   0  -2   4      35992.90      35566.44       311.08 o                         
   1  -2   4       7803.48       7903.42       103.31 o                         
   2  -2   4       8529.40       8413.89       120.76 o                         
   3  -2   4      15821.86      15525.46       227.04 o                         
   4  -2   4      11053.62      10994.82       158.85 o                         
   5  -2   4       4764.17       4689.86        84.49 o                         
   6  -2   4      14738.51      14307.79       308.14 o                         
   7  -2   4      12560.02      12327.67       294.66 o                         
   8  -2   4       3113.44       3202.41       142.46 o                         
   9  -2   4       2943.48       3015.62       146.58 o                         
  -9  -1   4       3518.67       3673.16       183.04 o                         
  -8  -1   4       5648.96       5865.46       163.76 o                         
  -7  -1   4       1757.78       1857.87        82.43 o                         
  -6  -1   4       3869.61       3949.22       116.36 o                         
  -5  -1   4       8659.80       8729.81       176.50 o                         
  -4  -1   4      15424.15      15873.85       227.70 o                         
  -3  -1   4       1832.37       1759.30        41.40 o                         
  -2  -1   4       3474.56       3367.65        45.84 o                         
  -1  -1   4      11227.34      11345.13       134.44 o                         
   0  -1   4      11574.62      11353.15       155.59 o                         
   1  -1   4       9077.76       9051.54        92.13 o                         
   2  -1   4       8006.17       8030.40        92.14 o                         
   3  -1   4      11547.00      11372.94       175.28 o                         
   4  -1   4       8580.42       8416.06       177.37 o                         
   5  -1   4       7729.78       7569.32       161.44 o                         
   6  -1   4       2498.67       2413.70        98.53 o                         
   7  -1   4       5267.08       5355.85       149.04 o                         
   8  -1   4       3455.76       3368.93       144.44 o                         
   9  -1   4       1581.76       1595.65       103.07 o                         
 -10   0   4        356.75        358.52        61.62 o                         
  -9   0   4       1211.77       1290.05       105.87 o                         
  -8   0   4       3410.93       3559.88       194.19 o                         
  -7   0   4       1367.33       1416.46       107.34 o                         
  -6   0   4        734.00        682.60        58.53 o                         
  -5   0   4       5077.95       4775.43       134.18 o                         
  -4   0   4       3893.21       3906.45       133.50 o                         
  -3   0   4       5544.20       5710.11        73.00 o                         
  -2   0   4       2509.20       2540.10        51.14 o                         
  -1   0   4      12807.79      12849.98       226.19 o                         
   0   0   4       5925.65       6086.82        77.19 o                         
   1   0   4       1884.91       1927.48        31.06 o                         
   2   0   4       1248.70       1284.79        25.09 o                         
   3   0   4      13137.61      13042.19       144.35 o                         
   4   0   4       2445.39       2407.40        91.08 o                         
   5   0   4        373.91        362.22        35.86 o                         
   6   0   4       2314.94       2280.62        87.12 o                         
   7   0   4       1369.46       1448.02        73.73 o                         
   8   0   4        788.91        777.76        66.30 o                         
   9   0   4        262.64        216.82        46.46 o                         
 -10   1   4        229.32        130.36        67.95 o                         
  -9   1   4        200.54        203.85        43.89 o                         
  -8   1   4        141.37        185.73        32.17 o                         
  -7   1   4          4.89         37.31        14.75 o                         
  -6   1   4         84.54         98.15        17.49 o                         
  -5   1   4        547.11        558.27        40.83 o                         
  -4   1   4         24.22         40.56         9.25 o                         
  -3   1   4          4.90         31.75         7.89 o                         
  -2   1   4       1270.89       1449.11        41.05 o                         
  -1   1   4       1684.40       1798.42        30.99 o                         
   0   1   4       2310.58       2408.46        32.27 o                         
   1   1   4        565.69        583.68        15.46 o                         
   2   1   4          4.62          8.24         3.19 o                         
   3   1   4        275.97        241.09        14.88 o                         
   4   1   4        478.15        518.82        31.45 o                         
   5   1   4        439.75        451.81        35.33 o                         
   6   1   4        164.72        156.22        22.47 o                         
   7   1   4        493.02        491.36        42.47 o                         
   8   1   4        261.76        252.91        39.38 o                         
 -10   2   4        771.34        806.94        75.82 o                         
  -9   2   4        134.69        154.36        34.52 o                         
  -8   2   4         17.10         -2.41        28.77 o                         
  -7   2   4        929.24        912.19        76.71 o                         
  -6   2   4       1036.04        982.21        72.49 o                         
  -5   2   4       1168.98       1263.83        52.17 o                         
  -4   2   4         78.26         70.43        10.14 o                         
  -3   2   4       3850.57       4026.61        93.24 o                         
  -2   2   4       2602.58       2727.73        72.20 o                         
  -1   2   4        662.20        744.95        23.93 o                         
   0   2   4         20.28         29.30         4.70 o                         
   1   2   4       8431.67       8782.25       103.06 o                         
   2   2   4        221.82        192.25         9.55 o                         
   3   2   4         31.91         32.90         9.90 o                         
   4   2   4       1337.05       1339.86        30.62 o                         
   5   2   4        700.44        720.91        44.20 o                         
   6   2   4       1344.31       1266.90        60.16 o                         
   7   2   4        190.94        222.73        40.22 o                         
   8   2   4        127.59        123.83        36.37 o                         
 -10   3   4       1944.85       2211.51       160.49 o                         
  -9   3   4       1579.15       1643.58       120.73 o                         
  -8   3   4       1827.29       1748.31       117.12 o                         
  -7   3   4       4278.35       4556.96       244.44 o                         
  -6   3   4       4505.60       4488.77       119.76 o                         
  -5   3   4       4670.27       4910.87       123.60 o                         
  -4   3   4       2592.39       2573.97        80.30 o                         
  -3   3   4       3630.30       3587.56        90.64 o                         
  -2   3   4       6428.69       6454.59       119.03 o                         
  -1   3   4       3033.02       3071.56        58.33 o                         
   0   3   4       5656.85       5659.89       101.28 o                         
   1   3   4       4701.80       4765.73       105.48 o                         
   2   3   4       4899.92       4822.84        75.48 o                         
   3   3   4       1429.81       1380.54        39.78 o                         
   4   3   4       1697.82       1758.86        40.83 o                         
   5   3   4       3371.60       3298.74       100.31 o                         
   6   3   4       2915.66       2983.69       109.02 o                         
   7   3   4        490.53        558.64        67.84 o                         
   8   3   4       1721.62       1958.92       115.73 o                         
 -10   4   4       3936.90       3799.86       201.85 o                         
  -9   4   4       2651.94       2784.95       162.60 o                         
  -8   4   4       5020.59       4886.40       205.93 o                         
  -7   4   4       6050.37       6208.82       221.10 o                         
  -6   4   4       7123.48       7246.12       203.30 o                         
  -5   4   4       5265.82       5487.13       141.15 o                         
  -4   4   4       7494.40       7568.14       186.26 o                         
  -3   4   4      18013.67      18091.39       339.94 o                         
  -2   4   4      17530.06      16900.43       397.04 o                         
  -1   4   4       2765.83       2734.48        76.85 o                         
   0   4   4       6391.98       6152.05        85.94 o                         
   1   4   4      10558.49       9994.29       779.30 o                         
   2   4   4      11205.87      11194.77       225.80 o                         
   3   4   4       7419.17       7566.20       131.49 o                         
   4   4   4       4756.96       4880.94       116.53 o                         
   5   4   4       6070.27       6285.79       172.51 o                         
   6   4   4       5703.90       5530.82       211.21 o                         
   7   4   4       3243.91       3570.59       215.31 o                         
  -9   5   4       5433.84       5366.70       234.90 o                         
  -8   5   4       5851.98       5698.44       255.55 o                         
  -7   5   4       7435.25       7661.62       255.03 o                         
  -6   5   4      12280.04      11882.85       254.65 o                         
  -5   5   4       7771.02       7826.68       253.07 o                         
  -4   5   4       5767.40       5443.72       158.37 o                         
  -3   5   4       9218.99       8974.81       180.77 o                         
  -2   5   4       9894.42       9322.87       226.24 o                         
  -1   5   4       8799.67       8654.26       186.91 o                         
   0   5   4       9344.03       9520.56       131.69 o                         
   1   5   4      10219.94      10124.20       209.20 o                         
   2   5   4      10267.97      10210.01       198.93 o                         
   3   5   4       6426.80       6415.82       125.34 o                         
   4   5   4       5924.74       6009.50       148.89 o                         
   5   5   4       7378.01       7277.22       204.67 o                         
   6   5   4       3224.47       3328.51       138.62 o                         
  -9   6   4       3345.03       3329.31       204.79 o                         
  -8   6   4       2809.60       2748.96       157.51 o                         
  -7   6   4       5481.87       5713.11       191.95 o                         
  -6   6   4       8053.79       8043.98       209.54 o                         
  -5   6   4       3963.23       3850.99       140.99 o                         
  -4   6   4       5688.81       5415.65       107.49 o                         
  -3   6   4      12490.33      12339.46       361.99 o                         
  -2   6   4       9861.74       9904.14       206.34 o                         
  -1   6   4      10614.82      10626.33       218.88 o                         
   0   6   4       9241.00       9345.85       164.22 o                         
   1   6   4      11207.86      10848.89       189.01 o                         
   2   6   4       9626.40       9548.29       218.61 o                         
   3   6   4       6803.24       6833.02       188.66 o                         
   4   6   4       2923.33       2973.77       105.47 o                         
   5   6   4       4505.80       4680.34       165.37 o                         
   6   6   4       4423.73       4402.35       167.34 o                         
  -9   7   4       1297.42       1356.63       119.01 o                         
  -8   7   4       1257.28       1183.70       107.81 o                         
  -7   7   4       3255.56       3151.36       129.95 o                         
  -6   7   4       2716.94       2611.17       102.95 o                         
  -5   7   4       3713.05       3490.97       117.41 o                         
  -4   7   4       2792.89       2699.91        98.46 o                         
  -3   7   4       5195.97       4917.49       135.40 o                         
  -2   7   4       6100.06       6489.75       204.58 o                         
  -1   7   4       3395.71       3599.07       141.45 o                         
   0   7   4       2102.55       2020.80       104.04 o                         
   1   7   4       4549.33       4368.35       142.92 o                         
   2   7   4       2909.42       2930.08       118.33 o                         
   3   7   4        855.09        748.73        60.73 o                         
   4   7   4       3014.64       3271.56       137.19 o                         
   5   7   4       2807.47       2914.30       134.07 o                         
  -8   8   4        337.02        314.18        56.83 o                         
  -7   8   4       1516.21       1696.54       113.52 o                         
  -6   8   4       2080.38       2201.54       119.31 o                         
  -5   8   4        506.26        490.32        43.80 o                         
  -4   8   4        891.13        836.07        55.39 o                         
  -3   8   4       1455.21       1370.33        64.35 o                         
  -2   8   4       1084.01       1121.79        61.99 o                         
  -1   8   4        895.49        913.88        71.82 o                         
   0   8   4       2068.46       2062.65       112.10 o                         
   1   8   4        431.82        468.45        54.18 o                         
   2   8   4        898.80        967.21        83.01 o                         
   3   8   4        459.61        437.16        57.87 o                         
   4   8   4        563.17        289.76        96.85 o                         
  -7   9   4         12.93         18.62        21.06 o                         
  -6   9   4         75.63         79.81        25.46 o                         
  -5   9   4         48.26         92.28        31.81 o                         
  -4   9   4         62.47         36.42        22.86 o                         
  -3   9   4        256.73        234.13        37.85 o                         
  -2   9   4         30.91         32.32        21.26 o                         
  -1   9   4        136.74         86.86        24.57 o                         
   0   9   4         10.74         -5.26        24.34 o                         
   1   9   4        538.81        598.75        82.27 o                         
   2   9   4         89.07        124.81        42.20 o                         
  -5  10   4        214.24        284.06        92.78 o                         
  -4  10   4        256.63        193.29        49.83 o                         
  -3  10   4        345.10        317.50        59.49 o                         
  -2  10   4        288.62        217.56        40.08 o                         
  -1  10   4        101.01        110.27        28.88 o                         
   0  10   4       1022.18       1200.45       123.79 o                         
  -1 -10   5         15.61        -26.98        26.98 o                         
   0 -10   5        466.92        391.89        59.75 o                         
   1 -10   5        517.65        479.71        64.12 o                         
   2 -10   5        336.66        349.88        46.97 o                         
   3 -10   5         97.70         34.56        29.84 o                         
  -3  -9   5         29.57         16.90        20.58 o                         
  -2  -9   5         87.65         61.43        37.89 o                         
  -1  -9   5         17.73         29.14        19.11 o                         
   0  -9   5          1.65         38.41        32.69 o                         
   1  -9   5         44.29         26.27        17.90 o                         
   2  -9   5        137.66        211.41        37.11 o                         
   3  -9   5         34.60         22.30        17.29 o                         
   4  -9   5          1.31         30.72        18.78 o                         
   5  -9   5          4.19         -1.92        52.45 o                         
  -5  -8   5       1724.59       1416.70        91.23 o                         
  -4  -8   5       1451.87       1492.61       101.21 o                         
  -3  -8   5        344.06        299.23        45.91 o                         
  -2  -8   5       2754.41       2599.04       135.97 o                         
  -1  -8   5       2425.74       2574.37       111.31 o                         
   0  -8   5       1128.99       1213.88        76.50 o                         
   1  -8   5        952.92        989.89        69.74 o                         
   2  -8   5       3746.84       3869.94       145.46 o                         
   3  -8   5       1278.10       1379.79        85.64 o                         
   4  -8   5        650.46        603.50        66.82 o                         
   5  -8   5        902.77        930.20       215.17 o                         
   6  -8   5       1371.64       1397.63       109.60 o                         
  -6  -7   5       3475.43       3339.29       140.48 o                         
  -5  -7   5       2595.54       2787.85       175.48 o                         
  -4  -7   5       3121.18       2911.04       109.06 o                         
  -3  -7   5       3121.71       3114.70       117.36 o                         
  -2  -7   5       3800.16       4047.20       135.86 o                         
  -1  -7   5       4975.34       4940.10       125.55 o                         
   0  -7   5       3105.94       3054.69        95.07 o                         
   1  -7   5        861.50        836.95        49.77 o                         
   2  -7   5       2388.60       2509.74       108.20 o                         
   3  -7   5       7629.07       7754.34       209.68 o                         
   4  -7   5       1769.47       1823.48       180.14 o                         
   5  -7   5       1706.08       1749.05       147.72 o                         
   6  -7   5       3452.04       3419.40       147.28 o                         
   7  -7   5       2826.83       3107.78       181.23 o                         
  -7  -6   5       2996.23       3022.26       198.43 o                         
  -6  -6   5       6368.25       6417.22       173.31 o                         
  -5  -6   5      11885.52      11545.44       224.56 o                         
  -4  -6   5       3469.64       3582.21       100.30 o                         
  -3  -6   5       4120.62       4328.30       100.44 o                         
  -2  -6   5      10470.87      10533.90       159.83 o                         
  -1  -6   5      11610.36      11663.41       208.07 o                         
   0  -6   5       4113.32       4403.71       110.24 o                         
   1  -6   5       9270.50       9072.83       173.92 o                         
   2  -6   5      13532.62      13955.67       286.52 o                         
   3  -6   5       9199.47       9346.43       177.84 o                         
   4  -6   5       3668.28       3922.53       136.59 o                         
   5  -6   5       4080.56       3900.68       164.44 o                         
   6  -6   5       8647.72       8686.53       237.56 o                         
   7  -6   5       6198.49       6284.59       255.29 o                         
   8  -6   5       2707.26       2861.66       147.80 o                         
  -8  -5   5       4196.29       4288.04       244.78 o                         
  -7  -5   5       4289.47       4102.99       135.71 o                         
  -6  -5   5       4637.97       4547.56       137.22 o                         
  -5  -5   5       7010.85       7260.67       151.41 o                         
  -4  -5   5       6695.55       6600.73       138.35 o                         
  -3  -5   5       6515.40       6500.13       116.24 o                         
  -2  -5   5      10442.49      10394.95       186.86 o                         
  -1  -5   5      14935.73      15313.94       224.13 o                         
   0  -5   5       9229.17       9482.66       151.31 o                         
   1  -5   5       4344.65       4344.71        84.58 o                         
   2  -5   5      13901.54      13681.29       194.12 o                         
   3  -5   5      11814.38      11638.97       228.15 o                         
   4  -5   5       8019.66       8031.15       232.54 o                         
   5  -5   5       7165.47       7169.46       195.45 o                         
   6  -5   5       6964.30       7051.86       252.37 o                         
   7  -5   5       4710.10       4936.55       344.33 o                         
   8  -5   5       3519.85       3389.01       158.57 o                         
  -8  -4   5       2598.46       2543.80       110.50 o                         
  -7  -4   5       2370.93       2396.63        97.66 o                         
  -6  -4   5       9291.90       9517.75       177.46 o                         
  -5  -4   5       7164.48       7304.86       144.88 o                         
  -4  -4   5       4624.49       4539.69       103.77 o                         
  -3  -4   5       7059.53       7250.28       132.15 o                         
  -2  -4   5       8630.16       8559.98       125.37 o                         
  -1  -4   5       8722.38       8428.23       124.09 o                         
   0  -4   5      11353.91      11247.44       211.09 o                         
   1  -4   5       7580.45       7714.01       176.59 o                         
   2  -4   5      12177.64      12163.13       222.60 o                         
   3  -4   5      10816.47      10622.76       210.77 o                         
   4  -4   5       5375.00       5341.09       171.03 o                         
   5  -4   5       4777.77       4778.65       145.33 o                         
   6  -4   5       5934.98       5856.14       219.35 o                         
   7  -4   5       3588.63       3564.78       150.87 o                         
   8  -4   5       1231.24       1359.62        97.43 o                         
  -9  -3   5       1344.07       1229.42        93.13 o                         
  -8  -3   5       1616.71       1542.50        83.04 o                         
  -7  -3   5        800.46        838.99        51.72 o                         
  -6  -3   5        708.69        738.51        36.78 o                         
  -5  -3   5       3665.39       3661.04        84.81 o                         
  -4  -3   5       5414.62       5311.93        89.61 o                         
  -3  -3   5        323.79        299.98        17.06 o                         
  -2  -3   5       3061.28       2920.18        61.38 o                         
  -1  -3   5      15049.43      15557.75       212.98 o                         
   0  -3   5       4962.05       5115.31        81.68 o                         
   1  -3   5       5161.46       5613.44       123.13 o                         
   2  -3   5       5819.65       5893.65       114.59 o                         
   3  -3   5       4032.24       3896.80       106.19 o                         
   4  -3   5       3461.05       3678.35       112.94 o                         
   5  -3   5       2023.04       2011.37        81.72 o                         
   6  -3   5       1807.61       1691.50       109.22 o                         
   7  -3   5       3617.39       3643.86       149.25 o                         
   8  -3   5       1567.67       1370.94        94.89 o                         
  -9  -2   5        810.54        776.94        61.84 o                         
  -8  -2   5        201.45        217.17        42.72 o                         
  -7  -2   5         10.89         28.97        12.76 o                         
  -6  -2   5        518.40        489.49        35.39 o                         
  -5  -2   5       1782.30       1845.68        64.18 o                         
  -4  -2   5        990.90       1052.58        34.07 o                         
  -3  -2   5        367.56        364.13        17.92 o                         
  -2  -2   5       1591.10       1680.34        36.55 o                         
  -1  -2   5       2773.43       2909.42        61.68 o                         
   0  -2   5         15.29         24.24         5.21 o                         
   1  -2   5         17.17         42.29         6.39 o                         
   2  -2   5         62.75         44.88         6.86 o                         
   3  -2   5       1757.38       1650.75        50.41 o                         
   4  -2   5         13.62         11.98         5.24 o                         
   5  -2   5         28.43         32.78         7.32 o                         
   6  -2   5        436.90        420.45        35.07 o                         
   7  -2   5        683.93        677.13        61.20 o                         
   8  -2   5         19.57         20.98        32.27 o                         
  -9  -1   5         43.92         57.40        34.67 o                         
  -8  -1   5         22.06         -7.59        16.87 o                         
  -7  -1   5        413.06        498.93        47.96 o                         
  -6  -1   5        140.96        133.82        21.70 o                         
  -5  -1   5        333.11        348.18        31.52 o                         
  -4  -1   5       1573.92       1504.82        59.09 o                         
  -3  -1   5        463.30        456.91        19.83 o                         
  -2  -1   5         26.28         38.30         5.85 o                         
  -1  -1   5        301.16        304.52        13.36 o                         
   0  -1   5        638.33        673.09        21.35 o                         
   1  -1   5       1242.75       1284.93        27.38 o                         
   2  -1   5         44.04         64.64         6.69 o                         
   3  -1   5        218.80        252.77        15.79 o                         
   4  -1   5        897.93        865.39        70.26 o                         
   5  -1   5        603.16        591.91        45.09 o                         
   6  -1   5        859.86        924.40        49.24 o                         
   7  -1   5          3.08         -7.81        14.91 o                         
   8  -1   5        335.55        306.44        43.79 o                         
 -10   0   5       1233.42       1312.11       132.18 o                         
  -9   0   5       1333.05       1440.64       112.67 o                         
  -8   0   5       2846.65       3157.89       130.70 o                         
  -7   0   5       2575.47       2608.00       112.26 o                         
  -6   0   5       2116.92       2112.02        93.13 o                         
  -5   0   5       3494.04       3699.02       118.32 o                         
  -4   0   5       2965.13       2935.76        71.68 o                         
  -3   0   5       4788.61       4580.20       103.34 o                         
  -2   0   5       1812.04       1802.20        42.42 o                         
  -1   0   5       5189.31       5238.83        77.07 o                         
   0   0   5       6519.14       6735.29        88.44 o                         
   1   0   5       9232.25       9376.34        97.92 o                         
   2   0   5        511.56        475.15        15.87 o                         
   3   0   5       4393.83       4515.77        86.55 o                         
   4   0   5       2871.72       3002.64        82.66 o                         
   5   0   5       2237.33       2233.22        83.27 o                         
   6   0   5       1769.14       1647.41        76.48 o                         
   7   0   5        947.09        823.93        51.27 o                         
   8   0   5       1135.30       1078.32        71.32 o                         
 -10   1   5       3300.54       3312.99       185.43 o                         
  -9   1   5       2793.02       2763.74       158.30 o                         
  -8   1   5       3264.58       3546.63       168.26 o                         
  -7   1   5       6910.58       6947.20       193.84 o                         
  -6   1   5       2170.98       2160.71       118.76 o                         
  -5   1   5       4750.90       5042.93       141.10 o                         
  -4   1   5       5994.99       6005.13       153.65 o                         
  -3   1   5      11319.99      11115.42       171.09 o                         
  -2   1   5       5034.73       5214.42        80.41 o                         
  -1   1   5      11055.35      11006.43       119.77 o                         
   0   1   5      15598.12      15266.55       168.97 o                         
   1   1   5       7932.84       7765.61        84.20 o                         
   2   1   5       5540.70       5473.44        73.17 o                         
   3   1   5       4905.41       4996.03        72.36 o                         
   4   1   5       9041.75       9265.87       187.94 o                         
   5   1   5       5048.33       5160.95       121.45 o                         
   6   1   5       3688.37       3665.53       118.13 o                         
   7   1   5       1717.39       1737.75        83.80 o                         
   8   1   5       3016.83       2951.20       156.85 o                         
 -10   2   5       3506.37       3510.10       192.33 o                         
  -9   2   5       3902.42       3907.63       288.49 o                         
  -8   2   5       5310.36       5277.52       178.63 o                         
  -7   2   5       5907.07       6185.92       183.67 o                         
  -6   2   5      11303.66      11397.20       252.01 o                         
  -5   2   5      12898.35      13351.99       183.33 o                         
  -4   2   5      17572.76      17307.62       251.92 o                         
  -3   2   5      21584.72      21225.78       338.82 o                         
  -2   2   5      29862.32      30017.24       371.12 o                         
  -1   2   5       9142.34       9400.96       119.45 o                         
   0   2   5      18062.15      18215.06       187.74 o                         
   1   2   5      20883.04      21419.13       279.93 o                         
   2   2   5      23813.16      24695.99       242.44 o                         
   3   2   5       7212.92       7104.32        91.70 o                         
   4   2   5       5374.11       5235.11        71.42 o                         
   5   2   5       6627.20       6385.14       137.40 o                         
   6   2   5       4163.73       4107.29       152.05 o                         
   7   2   5       4069.20       3993.61       173.37 o                         
   8   2   5       3357.72       3091.83       192.43 o                         
 -10   3   5       2481.70       2563.36       138.42 o                         
  -9   3   5       2301.95       2371.46       125.07 o                         
  -8   3   5       8777.87       8776.53       243.73 o                         
  -7   3   5      10920.32      10972.92       307.68 o                         
  -6   3   5       8199.88       8511.83       183.25 o                         
  -5   3   5       3245.36       3277.00        96.93 o                         
  -4   3   5      14799.63      15037.35       261.88 o                         
  -3   3   5      19730.04      19128.56       347.36 o                         
  -2   3   5      10516.22      10661.88       189.91 o                         
  -1   3   5      11400.48      11431.91       155.50 o                         
   0   3   5      12892.58      12922.53       253.10 o                         
   1   3   5      12368.06      12334.57       248.05 o                         
   2   3   5       3649.37       3474.83        55.66 o                         
   3   3   5       6878.17       6812.53        98.29 o                         
   4   3   5       8077.31       8056.17       125.56 o                         
   5   3   5       9249.54       9181.86       198.55 o                         
   6   3   5       4335.78       4127.10       182.56 o                         
   7   3   5       4810.58       4603.56       278.92 o                         
 -10   4   5       2803.50       2697.15       145.04 o                         
  -9   4   5       2481.18       2499.28       219.14 o                         
  -8   4   5       3122.46       3064.84       159.50 o                         
  -7   4   5       7253.80       7304.71       329.28 o                         
  -6   4   5       5324.67       5299.22       143.54 o                         
  -5   4   5       5074.29       5300.58       138.57 o                         
  -4   4   5       7569.86       7555.84       187.64 o                         
  -3   4   5      11245.19      11354.84       239.96 o                         
  -2   4   5       3850.59       3602.19        81.42 o                         
  -1   4   5       5827.10       5660.15        96.07 o                         
   0   4   5       6369.55       6159.56       110.10 o                         
   1   4   5       9292.79       8932.18       215.65 o                         
   2   4   5       4958.06       5064.72       140.36 o                         
   3   4   5       4456.83       4430.80       104.54 o                         
   4   4   5       6815.20       6900.12       210.32 o                         
   5   4   5       5104.45       5158.70       201.59 o                         
   6   4   5       2971.89       3043.77       155.73 o                         
   7   4   5       1939.07       2391.96       178.06 o                         
  -9   5   5        451.40        447.87        72.71 o                         
  -8   5   5       2719.53       2579.25       147.85 o                         
  -7   5   5       2919.21       3019.63       150.74 o                         
  -6   5   5        793.75        774.16        58.18 o                         
  -5   5   5       2944.16       2979.11       126.11 o                         
  -4   5   5       3798.50       3723.97       126.37 o                         
  -3   5   5       2361.18       2177.53        76.48 o                         
  -2   5   5       3156.20       3194.10        87.32 o                         
  -1   5   5       2254.97       2218.25        52.56 o                         
   0   5   5       5316.21       5291.54        95.86 o                         
   1   5   5       3455.42       3570.62       132.69 o                         
   2   5   5       2018.25       2097.97        90.89 o                         
   3   5   5       2506.80       2600.47       107.38 o                         
   4   5   5       3802.80       3981.47       165.87 o                         
   5   5   5        889.43        942.91        70.82 o                         
   6   5   5        422.16        386.97        48.38 o                         
  -9   6   5        139.65        142.78        40.45 o                         
  -8   6   5        272.63        229.32        54.49 o                         
  -7   6   5        817.70        911.88        83.70 o                         
  -6   6   5        752.44        749.32        57.98 o                         
  -5   6   5         23.86         14.22        13.82 o                         
  -4   6   5        549.86        554.45        41.52 o                         
  -3   6   5        712.51        734.76        45.05 o                         
  -2   6   5         90.09         97.37        18.19 o                         
  -1   6   5        125.80        130.94        21.31 o                         
   0   6   5        918.79        935.83        42.96 o                         
   1   6   5         40.03         67.12        18.77 o                         
   2   6   5          9.69         21.13        15.83 o                         
   3   6   5        100.08         77.43        19.98 o                         
   4   6   5        369.36        304.39        39.93 o                         
   5   6   5        436.62        429.80        49.82 o                         
  -9   7   5        208.12        189.88        47.45 o                         
  -8   7   5        144.24        200.06        45.07 o                         
  -7   7   5         53.34         42.70        21.80 o                         
  -6   7   5         86.59         77.85        31.13 o                         
  -5   7   5        565.72        521.49        43.84 o                         
  -4   7   5        140.95        146.82        22.57 o                         
  -3   7   5         76.12         56.01        14.95 o                         
  -2   7   5        549.06        522.75        40.38 o                         
  -1   7   5        372.05        407.28        47.71 o                         
   0   7   5          8.92          4.38        15.29 o                         
   1   7   5         43.29         64.95        18.22 o                         
   2   7   5          8.41          6.33        15.52 o                         
   3   7   5        158.91        177.45        39.28 o                         
   4   7   5         51.09         25.53        19.55 o                         
  -8   8   5        976.95        881.26        92.28 o                         
  -7   8   5        679.03        672.23        75.23 o                         
  -6   8   5       3584.12       3629.04       155.94 o                         
  -5   8   5       3890.84       3884.50       150.09 o                         
  -4   8   5       1125.27       1034.43        62.36 o                         
  -3   8   5        922.07        965.00        60.83 o                         
  -2   8   5       2196.55       2327.39       117.82 o                         
  -1   8   5       2996.55       2957.09       136.22 o                         
   0   8   5       1719.38       1834.02       152.31 o                         
   1   8   5        301.88        325.57        48.07 o                         
   2   8   5       3049.13       3039.72       131.74 o                         
   3   8   5       2856.37       2623.81       168.46 o                         
  -7   9   5       1568.57       1474.48       121.23 o                         
  -6   9   5       3766.14       3846.69       199.00 o                         
  -5   9   5       4406.98       4160.91       202.29 o                         
  -4   9   5       2640.64       2537.17       150.45 o                         
  -3   9   5       1779.61       1712.42       104.79 o                         
  -2   9   5       5046.52       5096.83       203.84 o                         
  -1   9   5       4763.09       4876.08       190.64 o                         
   0   9   5       2353.89       2492.78       161.33 o                         
   1   9   5       2241.37       2295.22       149.14 o                         
   2   9   5       3123.88       3195.59       295.89 o                         
  -5  10   5       5220.00       4731.60       456.06 o                         
  -4  10   5       3573.69       3726.09       257.73 o                         
  -3  10   5       3170.51       2996.02       148.44 o                         
  -2  10   5       3921.06       3841.19       172.96 o                         
  -1  10   5       5527.82       5418.27       212.83 o                         
  -1 -10   6       1633.19       1547.87       118.04 o                         
   0 -10   6       1036.01        956.11        93.35 o                         
   1 -10   6       2406.22       2697.59       185.08 o                         
   2 -10   6       2740.56       2878.02       140.57 o                         
   3 -10   6       1335.18       1304.13        95.24 o                         
  -3  -9   6       3321.36       3303.46       145.61 o                         
  -2  -9   6       5290.62       5340.00       185.98 o                         
  -1  -9   6       3471.38       3580.21       174.35 o                         
   0  -9   6       2770.16       2814.23       128.30 o                         
   1  -9   6       4035.43       3970.20       262.48 o                         
   2  -9   6       7092.51       7331.05       225.03 o                         
   3  -9   6       4150.69       4228.71       167.85 o                         
   4  -9   6       1790.73       1948.83       132.38 o                         
   5  -9   6       4013.24       4194.19       203.37 o                         
  -5  -8   6       3717.95       3630.94       150.87 o                         
  -4  -8   6       2212.67       2259.92       115.19 o                         
  -3  -8   6       5045.98       5317.08       179.34 o                         
  -2  -8   6       8033.02       8065.15       195.60 o                         
  -1  -8   6       6600.01       6604.26       195.07 o                         
   0  -8   6       5225.42       5333.70       173.84 o                         
   1  -8   6       7188.75       7351.40       212.64 o                         
   2  -8   6       6099.72       6413.77       198.49 o                         
   3  -8   6       6162.97       6257.41       198.05 o                         
   4  -8   6       2883.50       2984.25       157.96 o                         
   5  -8   6       4554.34       4701.45       206.19 o                         
   6  -8   6       5933.47       5820.72       395.70 o                         
  -6  -7   6       3291.30       3190.79       169.09 o                         
  -5  -7   6       4816.61       4659.01       147.37 o                         
  -4  -7   6       3781.71       3671.08       126.44 o                         
  -3  -7   6       8901.63       8530.76       180.22 o                         
  -2  -7   6       8569.87       8442.04       192.71 o                         
  -1  -7   6       5883.62       5963.69       182.98 o                         
   0  -7   6       3972.47       4095.63       122.27 o                         
   1  -7   6       8035.64       8207.41       158.52 o                         
   2  -7   6      10007.57      10349.21       229.10 o                         
   3  -7   6       4339.59       4621.11       186.31 o                         
   4  -7   6       4667.63       4902.70       197.21 o                         
   5  -7   6       5095.10       5387.01       212.35 o                         
   6  -7   6       3443.19       3486.82       201.92 o                         
   7  -7   6       2134.10       2237.50       155.28 o                         
  -7  -6   6       1996.72       1821.74       126.24 o                         
  -6  -6   6       4545.18       4429.34       140.90 o                         
  -5  -6   6       2137.27       2101.05        90.68 o                         
  -4  -6   6       2813.80       2764.31       102.44 o                         
  -3  -6   6       2029.61       2042.20        85.04 o                         
  -2  -6   6       2753.52       2913.41        67.33 o                         
  -1  -6   6       4405.95       4352.47        99.06 o                         
   0  -6   6       4210.54       4257.10        97.12 o                         
   1  -6   6        481.75        448.32        27.39 o                         
   2  -6   6       4322.42       4289.64       110.67 o                         
   3  -6   6       2668.66       2603.08       128.91 o                         
   4  -6   6       1090.21       1271.26        90.52 o                         
   5  -6   6       2499.41       2629.78       135.69 o                         
   6  -6   6       3876.70       3956.76       192.69 o                         
   7  -6   6       2122.40       2338.62       152.95 o                         
  -8  -5   6        501.21        380.94        72.87 o                         
  -7  -5   6        441.75        376.98        48.49 o                         
  -6  -5   6       1847.65       1817.44        83.35 o                         
  -5  -5   6        932.86        964.39        49.61 o                         
  -4  -5   6        785.02        706.18        46.85 o                         
  -3  -5   6        638.76        580.73        33.78 o                         
  -2  -5   6       3936.77       4027.62        90.89 o                         
  -1  -5   6       1676.48       1667.95        50.15 o                         
   0  -5   6        172.05        195.07        16.25 o                         
   1  -5   6       3349.65       3452.76       103.65 o                         
   2  -5   6       1611.40       1538.66       114.80 o                         
   3  -5   6       1110.60       1082.96        69.62 o                         
   4  -5   6       2146.55       2233.99        88.24 o                         
   5  -5   6       2435.30       2275.08        86.90 o                         
   6  -5   6        869.75        805.53        64.49 o                         
   7  -5   6       1249.18       1235.60        84.86 o                         
   8  -5   6        107.43         65.48        25.73 o                         
  -8  -4   6        271.81        260.80        47.65 o                         
  -7  -4   6         13.67         33.61        15.27 o                         
  -6  -4   6          1.35          5.63         9.58 o                         
  -5  -4   6        320.66        337.25        27.18 o                         
  -4  -4   6         50.09         44.22         9.95 o                         
  -3  -4   6        119.48        121.79        14.12 o                         
  -2  -4   6         11.75          8.06         6.42 o                         
  -1  -4   6        201.45        215.77        19.50 o                         
   0  -4   6       1091.93       1091.41        51.63 o                         
   1  -4   6        248.71        308.19        42.74 o                         
   2  -4   6        538.26        591.84        31.71 o                         
   3  -4   6          3.41         18.81        13.50 o                         
   4  -4   6        348.97        323.52        29.07 o                         
   5  -4   6          0.04         12.05         8.98 o                         
   6  -4   6        129.70        105.59        24.38 o                         
   7  -4   6        155.42        193.20        36.76 o                         
   8  -4   6         62.44         57.59        22.23 o                         
  -9  -3   6        288.73        267.73        54.14 o                         
  -8  -3   6       1291.25       1225.02        77.07 o                         
  -7  -3   6        133.03        131.47        21.50 o                         
  -6  -3   6        153.85        155.47        21.99 o                         
  -5  -3   6       1346.17       1250.19        41.91 o                         
  -4  -3   6       3225.65       3114.16        70.63 o                         
  -3  -3   6        179.90        181.93        16.44 o                         
  -2  -3   6        329.76        383.44        25.91 o                         
  -1  -3   6       5058.72       5152.29       130.80 o                         
   0  -3   6       1292.09       1253.11        35.30 o                         
   1  -3   6       1625.00       1570.72        58.48 o                         
   2  -3   6       1283.33       1302.48        37.62 o                         
   3  -3   6       1542.77       1594.23        66.49 o                         
   4  -3   6       1389.65       1404.27        59.17 o                         
   5  -3   6       1027.94       1010.43        51.52 o                         
   6  -3   6         87.10         95.67        23.64 o                         
   7  -3   6        882.48        858.19        63.52 o                         
   8  -3   6        805.90        792.89        63.99 o                         
  -9  -2   6       3358.03       3605.17       187.49 o                         
  -8  -2   6       2300.38       2441.36       101.34 o                         
  -7  -2   6       3593.98       3439.06       105.73 o                         
  -6  -2   6       4759.08       4901.11       120.92 o                         
  -5  -2   6       6221.91       6174.24       111.34 o                         
  -4  -2   6       9517.31       9477.92       131.77 o                         
  -3  -2   6      11453.45      12100.47       176.82 o                         
  -2  -2   6       5048.30       5119.65        79.47 o                         
  -1  -2   6      12075.71      12168.00       197.41 o                         
   0  -2   6      11929.17      11728.96       164.10 o                         
   1  -2   6       1977.49       1842.09        43.72 o                         
   2  -2   6       1713.67       1742.97        47.65 o                         
   3  -2   6       7804.82       8054.30       133.38 o                         
   4  -2   6       4848.39       4994.30        95.41 o                         
   5  -2   6       1818.20       1848.64        80.30 o                         
   6  -2   6       2617.46       2652.06       102.83 o                         
   7  -2   6       2539.21       2643.05       111.59 o                         
   8  -2   6       2601.52       2459.79       111.72 o                         
  -9  -1   6       3277.93       3579.53       183.70 o                         
  -8  -1   6       6824.33       7024.65       312.72 o                         
  -7  -1   6       7960.50       7934.85       216.10 o                         
  -6  -1   6       6349.65       6726.13       228.12 o                         
  -5  -1   6      10697.26      10618.47       185.48 o                         
  -4  -1   6      12137.36      11905.78       173.89 o                         
  -3  -1   6       9650.84       9407.41       129.39 o                         
  -2  -1   6      10318.50       9880.99       183.72 o                         
  -1  -1   6      13996.97      13544.92       175.78 o                         
   0  -1   6      11402.71      11156.38       134.54 o                         
   1  -1   6      13575.52      13387.55       141.32 o                         
   2  -1   6      13859.39      14012.40       166.40 o                         
   3  -1   6       8705.75       9034.03       144.66 o                         
   4  -1   6      12933.23      12930.87       305.23 o                         
   5  -1   6      10820.55      10442.43       238.00 o                         
   6  -1   6       5658.29       5566.00       133.51 o                         
   7  -1   6       4995.08       4825.95       150.47 o                         
   8  -1   6       5113.98       5241.23       166.84 o                         
 -10   0   6       3417.79       3678.50       197.14 o                         
  -9   0   6       5444.64       5516.50       231.60 o                         
  -8   0   6       7142.87       7056.94       210.17 o                         
  -7   0   6       7586.16       7588.34       307.33 o                         
  -6   0   6       6364.63       6482.78       179.05 o                         
  -5   0   6       9525.46       9777.91       219.05 o                         
  -4   0   6      18223.25      17465.05       262.67 o                         
  -3   0   6       7855.93       7443.21       174.69 o                         
  -2   0   6       4880.54       4584.49        93.21 o                         
  -1   0   6      16112.87      15936.88       260.23 o                         
   0   0   6      25426.69      25766.13       275.95 o                         
   1   0   6      13080.26      12846.54       129.58 o                         
   2   0   6      12252.45      12118.67       133.38 o                         
   3   0   6       8719.66       8318.18       113.04 o                         
   4   0   6       9695.25       9568.48       172.90 o                         
   5   0   6       4983.37       5200.61       137.10 o                         
   6   0   6       4512.75       4595.65       136.54 o                         
   7   0   6       6888.91       6772.90       181.42 o                         
   8   0   6       3579.33       3615.05       154.67 o                         
 -10   1   6       1613.46       1762.26       133.58 o                         
  -9   1   6       4092.42       4255.91       200.72 o                         
  -8   1   6       8215.36       8703.88       238.55 o                         
  -7   1   6       6657.13       6943.59       197.76 o                         
  -6   1   6       3315.15       3289.40       140.48 o                         
  -5   1   6       4290.39       4119.73        90.79 o                         
  -4   1   6      18070.12      17781.12       314.55 o                         
  -3   1   6      14530.95      13983.30       422.72 o                         
  -2   1   6      12604.40      12717.54       201.18 o                         
  -1   1   6       8043.63       8257.33       102.00 o                         
   0   1   6      11566.25      11325.99       126.80 o                         
   1   1   6      13662.11      13727.48       156.31 o                         
   2   1   6       7836.89       8091.58        99.25 o                         
   3   1   6      10103.77      10277.47       130.16 o                         
   4   1   6      12369.40      12140.25       169.49 o                         
   5   1   6       5456.68       5229.49       125.14 o                         
   6   1   6       2395.31       2186.44        98.32 o                         
   7   1   6       4006.02       3961.01       152.91 o                         
   8   1   6       2555.33       2736.30       191.86 o                         
 -10   2   6       1486.41       1482.61       123.47 o                         
  -9   2   6       1187.40       1174.60       102.09 o                         
  -8   2   6       4229.14       4388.65       191.72 o                         
  -7   2   6       3529.14       3444.02       156.47 o                         
  -6   2   6        880.82        890.19        60.84 o                         
  -5   2   6       5606.20       5764.06       117.56 o                         
  -4   2   6       8832.38       8836.03       179.52 o                         
  -3   2   6       1202.97       1090.76        42.57 o                         
  -2   2   6       1078.35       1058.13        34.83 o                         
  -1   2   6      13862.93      14703.97       203.72 o                         
   0   2   6       6467.30       6554.80        81.15 o                         
   1   2   6       5630.28       5589.09        74.79 o                         
   2   2   6       1858.18       1848.70        51.67 o                         
   3   2   6       6151.51       6095.35        80.82 o                         
   4   2   6       3099.22       3135.07        63.41 o                         
   5   2   6       1153.53       1167.74        54.20 o                         
   6   2   6       1546.87       1418.45        74.46 o                         
   7   2   6       2583.21       2468.64       173.56 o                         
 -10   3   6        108.74        118.14        36.03 o                         
  -9   3   6        522.62        550.36        75.87 o                         
  -8   3   6       1815.63       1772.33       101.28 o                         
  -7   3   6       1325.73       1266.08        79.43 o                         
  -6   3   6        299.80        355.76        27.86 o                         
  -5   3   6       3710.91       3851.99       110.01 o                         
  -4   3   6        976.79       1010.56        50.01 o                         
  -3   3   6       4442.44       4643.67       134.83 o                         
  -2   3   6       4327.51       4612.96       261.29 o                         
  -1   3   6       1901.65       1931.36        42.49 o                         
   0   3   6       5339.84       5410.80       161.39 o                         
   1   3   6       1848.61       1935.55        62.56 o                         
   2   3   6        169.35        170.14        13.63 o                         
   3   3   6       1692.13       1710.28        43.14 o                         
   4   3   6       2807.60       2786.75        73.92 o                         
   5   3   6         30.48         58.02        16.85 o                         
   6   3   6        567.56        512.81        53.76 o                         
   7   3   6        849.30        777.07        80.86 o                         
 -10   4   6        166.51         97.81        37.86 o                         
  -9   4   6        134.54        105.30        28.16 o                         
  -8   4   6        122.25        114.02        30.94 o                         
  -7   4   6         17.23         -1.65        16.58 o                         
  -6   4   6        414.71        393.15        35.13 o                         
  -5   4   6         96.95         83.87        16.45 o                         
  -4   4   6        225.24        279.65        32.11 o                         
  -3   4   6        230.45        190.43        24.30 o                         
  -2   4   6        255.61        227.86        18.28 o                         
  -1   4   6        162.82        174.45        13.60 o                         
   0   4   6        202.80        208.01        25.00 o                         
   1   4   6        908.54        928.21        35.77 o                         
   2   4   6         55.69         45.24         9.44 o                         
   3   4   6         26.36         22.29        11.34 o                         
   4   4   6         19.43          2.63        22.25 o                         
   5   4   6          3.77          8.42        19.08 o                         
   6   4   6         34.81         48.32        24.23 o                         
  -9   5   6       1820.51       1695.93       109.46 o                         
  -8   5   6        681.85        740.47        78.67 o                         
  -7   5   6       1630.04       1618.25       144.33 o                         
  -6   5   6       1232.25       1213.84        67.02 o                         
  -5   5   6       3024.62       3065.38       106.70 o                         
  -4   5   6        554.26        530.84        45.18 o                         
  -3   5   6       1017.02        932.54        64.13 o                         
  -2   5   6       4902.43       4777.67        95.45 o                         
  -1   5   6       1164.41       1036.58        45.87 o                         
   0   5   6         97.15        111.24        12.46 o                         
   1   5   6       1690.93       1558.31        87.00 o                         
   2   5   6       4410.41       3965.97       390.00 o                         
   3   5   6        615.18        676.32        65.37 o                         
   4   5   6        748.55        688.02        68.87 o                         
   5   5   6        745.26        772.64        78.78 o                         
   6   5   6       1634.80       1607.71       100.26 o                         
  -9   6   6       3472.60       3533.86       191.00 o                         
  -8   6   6       1173.62       1158.54       100.70 o                         
  -7   6   6       3167.62       2929.38       151.36 o                         
  -6   6   6       6790.56       6644.97       216.21 o                         
  -5   6   6       2377.05       2469.29       110.54 o                         
  -4   6   6       2327.76       2220.45       123.22 o                         
  -3   6   6       3396.73       3180.87       118.01 o                         
  -2   6   6       8276.68       8241.50       203.80 o                         
  -1   6   6       5945.06       5944.04       120.73 o                         
   0   6   6       3782.56       3820.89       126.82 o                         
   1   6   6       3138.09       3134.14       117.53 o                         
   2   6   6       6052.77       6028.02       177.92 o                         
   3   6   6       3660.89       3249.05       131.23 o                         
   4   6   6       1264.75       1449.43        89.89 o                         
   5   6   6       2469.78       2172.18       115.80 o                         
  -8   7   6       2353.14       2390.14       186.96 o                         
  -7   7   6       2724.81       2641.08       178.04 o                         
  -6   7   6       6393.15       6314.81       207.01 o                         
  -5   7   6       6610.15       6408.34       184.84 o                         
  -4   7   6       3057.63       3131.98       111.60 o                         
  -3   7   6       7292.49       6984.73       176.94 o                         
  -2   7   6      13076.01      13375.33       323.18 o                         
  -1   7   6       5689.52       5451.82       186.42 o                         
   0   7   6       2976.48       3057.60       137.54 o                         
   1   7   6       8843.05       8715.02       225.82 o                         
   2   7   6       5697.95       5423.68       176.30 o                         
   3   7   6       3345.44       3190.18       158.13 o                         
   4   7   6       2905.67       3005.04       159.02 o                         
  -8   8   6       2565.64       2441.58       249.01 o                         
  -7   8   6       4174.16       4471.25       390.63 o                         
  -6   8   6       5454.44       5699.18       194.72 o                         
  -5   8   6       7277.80       6893.99       185.47 o                         
  -4   8   6       4987.93       4213.68       441.41 o                         
  -3   8   6       4001.56       4086.98       193.61 o                         
  -2   8   6       5473.23       5517.01       226.52 o                         
  -1   8   6       5534.20       5599.10       199.73 o                         
   0   8   6       3336.03       3461.57       156.43 o                         
   1   8   6       3634.00       3724.54       167.58 o                         
   2   8   6       3696.06       3902.32       154.56 o                         
   3   8   6       2950.15       2878.71       158.28 o                         
  -6   9   6       4357.14       4606.73       324.84 o                         
  -5   9   6       3664.86       3656.29       194.76 o                         
  -4   9   6       1851.06       1879.18       126.52 o                         
  -3   9   6       4032.65       4049.54       180.10 o                         
  -2   9   6       5620.11       5483.47       204.54 o                         
  -1   9   6       3456.96       3452.73       160.61 o                         
   0   9   6       2960.65       2849.59       187.04 o                         
   1   9   6       2408.56       2261.18       136.57 o                         
  -4  10   6       1167.71       1115.15       198.90 o                         
  -3  10   6       1137.20       1163.96       105.77 o                         
  -2  10   6       2165.25       2172.05       178.77 o                         
  -1  10   6       1199.40       1168.28        96.47 o                         
   0 -10   7       2402.91       2312.63       224.60 o                         
   1 -10   7       3938.03       3826.98       207.42 o                         
  -3  -9   7       3079.10       2956.32       138.87 o                         
  -2  -9   7       3648.76       3583.76       151.41 o                         
  -1  -9   7       1523.32       1598.51        99.32 o                         
   0  -9   7       2657.53       2649.17       127.97 o                         
   1  -9   7       5726.93       5730.43       197.88 o                         
   2  -9   7       4071.64       4101.03       165.78 o                         
   3  -9   7       2214.49       2446.49       150.62 o                         
   4  -9   7       2007.20       1983.94       136.62 o                         
  -5  -8   7        438.12        327.86        44.60 o                         
  -4  -8   7        752.93        715.65        63.97 o                         
  -3  -8   7       2001.71       2111.39       110.27 o                         
  -2  -8   7       1566.60       1532.22        80.18 o                         
  -1  -8   7       1232.46       1200.56        91.75 o                         
   0  -8   7       1729.54       1823.98        85.19 o                         
   1  -8   7       1339.56       1233.67        82.89 o                         
   2  -8   7       1158.08       1109.60        79.51 o                         
   3  -8   7        890.07        799.08        80.55 o                         
   4  -8   7       1465.40       1352.66       136.35 o                         
   5  -8   7       2067.21       1994.04       133.00 o                         
   6  -8   7        902.89        869.31        97.80 o                         
  -6  -7   7        230.67        231.98        53.49 o                         
  -5  -7   7         32.15        -17.62        17.62 o                         
  -4  -7   7         21.42         12.54        14.06 o                         
  -3  -7   7        396.98        384.37        35.20 o                         
  -2  -7   7        570.34        513.66        44.22 o                         
  -1  -7   7         46.47         38.08        15.77 o                         
   0  -7   7        267.27        274.02        30.32 o                         
   1  -7   7        686.84        641.52        45.49 o                         
   2  -7   7         88.46         75.52        25.72 o                         
   3  -7   7        146.58        109.75        31.39 o                         
   4  -7   7        214.91        219.50        42.02 o                         
   5  -7   7        138.44        100.01        93.93 o                         
   6  -7   7         37.26         57.15        29.17 o                         
  -7  -6   7        270.44        232.95        50.41 o                         
  -6  -6   7         77.88         40.18        29.51 o                         
  -5  -6   7        497.46        443.05        41.83 o                         
  -4  -6   7        527.92        523.98        44.05 o                         
  -3  -6   7         42.24         66.77        17.94 o                         
  -2  -6   7        578.60        582.18        53.33 o                         
  -1  -6   7        657.72        730.55        48.10 o                         
   0  -6   7         14.32         34.79        15.02 o                         
   1  -6   7         47.68         96.54        19.23 o                         
   2  -6   7        968.93       1112.93        83.90 o                         
   3  -6   7        801.24        787.05        70.57 o                         
   4  -6   7        370.65        406.88        52.25 o                         
   5  -6   7         10.80          5.30        21.13 o                         
   6  -6   7        324.80        280.81        53.07 o                         
   7  -6   7        211.77        213.56        48.26 o                         
  -7  -5   7       1516.59       1540.92        99.53 o                         
  -6  -5   7       2121.62       2035.72       108.38 o                         
  -5  -5   7       3800.95       3932.33       123.91 o                         
  -4  -5   7       4166.54       4149.38       145.74 o                         
  -3  -5   7        916.46        956.38        55.45 o                         
  -2  -5   7       5308.14       5262.29       136.38 o                         
  -1  -5   7       4629.66       4424.67       120.71 o                         
   0  -5   7       5156.75       5183.48        95.13 o                         
   1  -5   7       6728.38       6426.39       141.42 o                         
   2  -5   7       2332.95       2253.86        90.67 o                         
   3  -5   7       4178.53       4214.22       124.11 o                         
   4  -5   7       4202.41       4298.96       132.31 o                         
   5  -5   7       1408.18       1462.78        70.07 o                         
   6  -5   7       1765.18       2002.98       103.41 o                         
   7  -5   7       3916.19       3885.61       271.16 o                         
  -8  -4   7       4218.63       4293.01       171.37 o                         
  -7  -4   7       2485.64       2463.13       121.68 o                         
  -6  -4   7       3482.59       3443.55       113.29 o                         
  -5  -4   7       9754.76       9478.00       197.96 o                         
  -4  -4   7       5170.51       5088.23       120.31 o                         
  -3  -4   7       3640.14       3627.70        83.61 o                         
  -2  -4   7       5858.96       5766.74       129.76 o                         
  -1  -4   7      12409.33      12393.37       213.89 o                         
   0  -4   7       6169.24       5833.31       122.21 o                         
   1  -4   7       4305.95       4243.42       174.74 o                         
   2  -4   7       5271.34       5235.06       132.35 o                         
   3  -4   7      12771.44      12854.53       253.95 o                         
   4  -4   7       4481.05       4524.71       121.70 o                         
   5  -4   7       2742.67       2867.29        97.42 o                         
   6  -4   7       4025.04       3984.53       148.85 o                         
   7  -4   7       2748.13       2865.64       132.15 o                         
   8  -4   7       3452.22       3480.68       140.04 o                         
  -9  -3   7       4541.88       4185.28       206.68 o                         
  -8  -3   7       6852.66       6236.62       211.14 o                         
  -7  -3   7       4766.16       4742.88       129.87 o                         
  -6  -3   7       3235.40       3204.94        97.55 o                         
  -5  -3   7      10559.99      10540.60       203.96 o                         
  -4  -3   7       6722.53       6560.70       144.84 o                         
  -3  -3   7       9331.42       9457.21       171.86 o                         
  -2  -3   7      12114.64      11840.16       199.82 o                         
  -1  -3   7      15695.50      14969.86       331.50 o                         
   0  -3   7      20065.15      19286.88       271.14 o                         
   1  -3   7       7451.99       7834.91       156.71 o                         
   2  -3   7      10196.28      10255.75       173.11 o                         
   3  -3   7      14533.27      14894.56       248.26 o                         
   4  -3   7       8349.83       8636.67       175.91 o                         
   5  -3   7       3163.93       3274.22       123.30 o                         
   6  -3   7       7624.32       7746.89       317.87 o                         
   7  -3   7       4931.63       4666.05       153.81 o                         
   8  -3   7       2846.19       2909.42       126.03 o                         
  -9  -2   7       4549.56       5076.47       282.23 o                         
  -8  -2   7       3464.58       3464.13       147.63 o                         
  -7  -2   7        656.58        662.48        47.58 o                         
  -6  -2   7       6768.22       7068.52       177.05 o                         
  -5  -2   7      13401.38      13202.08       202.31 o                         
  -4  -2   7      10427.24      10095.62       145.89 o                         
  -3  -2   7       4964.02       4695.88       132.55 o                         
  -2  -2   7      11216.76      10880.66       134.77 o                         
  -1  -2   7      13953.69      13986.76       224.12 o                         
   0  -2   7      16525.94      17068.48       223.31 o                         
   1  -2   7       4657.51       4481.60        81.70 o                         
   2  -2   7       8227.03       7873.67       136.57 o                         
   3  -2   7       7920.01       8210.48       139.88 o                         
   4  -2   7       5632.66       5754.22       132.22 o                         
   5  -2   7       5068.39       5096.49       157.16 o                         
   6  -2   7       4379.70       4248.13       136.29 o                         
   7  -2   7       5668.64       5883.59       325.63 o                         
   8  -2   7       2561.20       2591.25       117.21 o                         
  -9  -1   7       3803.81       3898.60       195.38 o                         
  -8  -1   7       7010.96       6747.31       243.53 o                         
  -7  -1   7       4297.00       4450.50       157.39 o                         
  -6  -1   7       5919.63       5946.91       176.07 o                         
  -5  -1   7       7141.87       7032.48       124.31 o                         
  -4  -1   7      12899.22      13005.90       201.14 o                         
  -3  -1   7      10330.34       9933.58       179.65 o                         
  -2  -1   7       4378.80       4396.90       116.11 o                         
  -1  -1   7      10187.90       9793.12       157.58 o                         
   0  -1   7       5578.39       5407.01        95.13 o                         
   1  -1   7       3564.37       3443.48        62.21 o                         
   2  -1   7       8209.91       8078.18       114.90 o                         
   3  -1   7      11123.89      11294.37       175.24 o                         
   4  -1   7       1660.81       1717.06        59.35 o                         
   5  -1   7       2304.91       2259.00        98.32 o                         
   6  -1   7       3999.01       4078.90       131.27 o                         
   7  -1   7       3245.48       3766.23       150.20 o                         
   8  -1   7       2013.37       1908.87        98.77 o                         
 -10   0   7        765.35        840.78        94.43 o                         
  -9   0   7       2653.23       2817.15       135.22 o                         
  -8   0   7       1990.20       2139.22       127.93 o                         
  -7   0   7        962.07        933.59        80.48 o                         
  -6   0   7        685.51        655.48        53.28 o                         
  -5   0   7       3220.82       3236.65        83.32 o                         
  -4   0   7       2662.46       2593.91       108.24 o                         
  -3   0   7       1071.47       1094.71        47.55 o                         
  -2   0   7       1542.86       1504.90        49.30 o                         
  -1   0   7       8574.62       8609.78       115.57 o                         
   0   0   7       5582.38       5758.69       101.53 o                         
   1   0   7       2417.68       2477.49        48.32 o                         
   2   0   7       1616.08       1549.47        41.45 o                         
   3   0   7       3005.48       3063.03        61.30 o                         
   4   0   7       4355.29       4366.98       104.52 o                         
   5   0   7       2434.10       2359.90        89.94 o                         
   6   0   7       1884.56       1784.83        82.71 o                         
   7   0   7       2319.56       2342.33       101.87 o                         
   8   0   7       1429.93       1495.13        98.84 o                         
 -10   1   7        334.17        340.20        59.61 o                         
  -9   1   7        118.38        183.21        44.52 o                         
  -8   1   7        296.83        330.70        52.00 o                         
  -7   1   7         24.81         -8.03        18.30 o                         
  -6   1   7          6.28         12.80        13.00 o                         
  -5   1   7        680.98        764.21        52.89 o                         
  -4   1   7        615.75        627.23        44.51 o                         
  -3   1   7        113.58        135.02        13.06 o                         
  -2   1   7          2.35         12.28         9.36 o                         
  -1   1   7       1364.49       1408.38        38.77 o                         
   0   1   7        426.46        460.41        19.69 o                         
   1   1   7       1018.34       1086.40        29.41 o                         
   2   1   7        257.63        279.02        15.16 o                         
   3   1   7       1392.16       1395.64        39.30 o                         
   4   1   7         45.51         59.42        11.99 o                         
   5   1   7        227.93        164.94        21.51 o                         
   6   1   7          2.00          6.30        14.92 o                         
   7   1   7        207.12        257.62        39.08 o                         
 -10   2   7        879.35        857.66        94.16 o                         
  -9   2   7        252.45        283.29        49.82 o                         
  -8   2   7        301.18        337.37        52.52 o                         
  -7   2   7        547.18        487.49        48.93 o                         
  -6   2   7        969.14        919.04        99.27 o                         
  -5   2   7        507.96        426.60        28.70 o                         
  -4   2   7        118.23         79.15        17.01 o                         
  -3   2   7       3248.19       3394.57        87.43 o                         
  -2   2   7       3489.15       3679.00        98.16 o                         
  -1   2   7        262.51        311.42        17.19 o                         
   0   2   7        676.76        673.46        23.81 o                         
   1   2   7       2963.32       3002.06        51.62 o                         
   2   2   7        586.55        559.00        20.90 o                         
   3   2   7        255.37        273.59        14.84 o                         
   4   2   7        242.60        241.99        21.90 o                         
   5   2   7       1297.65       1290.97        59.91 o                         
   6   2   7        603.77        606.47        57.91 o                         
   7   2   7         37.62         17.11        36.88 o                         
 -10   3   7       1856.69       2030.31       146.94 o                         
  -9   3   7       1048.25       1071.39        99.93 o                         
  -8   3   7       1731.79       1768.58       209.66 o                         
  -7   3   7       3999.88       4209.79       178.61 o                         
  -6   3   7       5143.66       5277.86       138.25 o                         
  -5   3   7       4170.82       4053.60        97.22 o                         
  -4   3   7       3572.77       3660.06       105.09 o                         
  -3   3   7      16987.35      17533.07       418.97 o                         
  -2   3   7       7281.04       7206.84       195.46 o                         
  -1   3   7       1381.60       1376.11        39.96 o                         
   0   3   7       7217.60       7052.06       103.43 o                         
   1   3   7       8951.40       9136.85       163.33 o                         
   2   3   7       3641.88       3508.15        70.04 o                         
   3   3   7       2066.06       1987.34        61.96 o                         
   4   3   7       1982.80       2025.58        72.76 o                         
   5   3   7       2684.99       2779.24       158.65 o                         
   6   3   7       2712.11       2514.63       132.62 o                         
   7   3   7        877.52        798.00        83.25 o                         
 -10   4   7       2948.28       3409.23       193.35 o                         
  -9   4   7       3714.28       3723.16       192.55 o                         
  -8   4   7       2815.59       2894.21       157.40 o                         
  -7   4   7       5615.32       5795.00       216.36 o                         
  -6   4   7       7966.77       7939.80       225.14 o                         
  -5   4   7       4759.24       4808.87       134.29 o                         
  -4   4   7       5797.38       5814.21       145.46 o                         
  -3   4   7       6726.13       6677.92       374.64 o                         
  -2   4   7       7526.42       7182.72       133.15 o                         
  -1   4   7       5598.79       5597.97        92.58 o                         
   0   4   7       4135.81       4030.06        82.58 o                         
   1   4   7       2710.74       2632.51       112.52 o                         
   2   4   7       8881.57       8369.71       366.19 o                         
   3   4   7       3029.49       3068.73       118.54 o                         
   4   4   7       3822.16       4034.40       145.61 o                         
   5   4   7       6779.72       6469.77       243.57 o                         
   6   4   7       2812.92       3049.79       199.32 o                         
  -9   5   7       3565.93       3483.84       188.68 o                         
  -8   5   7       4896.16       5086.02       218.02 o                         
  -7   5   7       7599.98       7667.49       373.88 o                         
  -6   5   7      12939.75      12432.83       496.32 o                         
  -5   5   7       3322.55       3296.89       166.21 o                         
  -4   5   7       5161.39       4862.61       174.34 o                         
  -3   5   7      11301.49      10687.27       300.21 o                         
  -2   5   7       9841.56       9337.74       175.54 o                         
  -1   5   7       6423.40       6500.11       167.55 o                         
   0   5   7       7390.57       7227.21       252.40 o                         
   1   5   7       9809.88       9671.37       256.95 o                         
   2   5   7       8500.21       8529.55       247.58 o                         
   3   5   7       6385.75       6315.46       188.16 o                         
   4   5   7       3566.04       3753.75       171.11 o                         
   5   5   7       4790.11       4926.52       208.50 o                         
  -9   6   7       4276.20       4253.40       180.03 o                         
  -8   6   7       2096.98       2042.87       134.84 o                         
  -7   6   7       4442.41       4596.10       296.90 o                         
  -6   6   7       6058.42       5890.69       214.64 o                         
  -5   6   7       6158.57       6296.58       356.67 o                         
  -4   6   7       4899.39       4704.72       323.53 o                         
  -3   6   7       6774.97       6791.46       192.01 o                         
  -2   6   7       7131.06       7116.28       143.44 o                         
  -1   6   7       7340.86       7482.44       172.71 o                         
   0   6   7       3197.52       3013.26       114.37 o                         
   1   6   7       9117.08       9265.41       262.64 o                         
   2   6   7       5468.47       5741.56       204.22 o                         
   3   6   7       2271.41       2341.14       131.33 o                         
   4   6   7       3619.77       3598.83       149.77 o                         
   5   6   7       4359.17       4265.40       188.85 o                         
  -8   7   7       1217.08       1237.06       130.38 o                         
  -7   7   7       6029.99       5939.47       323.18 o                         
  -6   7   7       3502.40       3532.13       147.31 o                         
  -5   7   7       2134.82       2120.79       108.20 o                         
  -4   7   7       3391.30       3122.98       220.71 o                         
  -3   7   7       4813.81       4713.06       143.99 o                         
  -2   7   7       4677.26       4959.82       165.70 o                         
  -1   7   7       3454.45       3599.49       151.56 o                         
   0   7   7       2554.32       2717.56       132.62 o                         
   1   7   7       2757.77       2799.61       120.85 o                         
   2   7   7       5253.38       5094.01       174.51 o                         
   3   7   7       1986.42       2077.73       112.01 o                         
   4   7   7       2200.60       2154.09       170.69 o                         
  -7   8   7        403.57        409.26        57.77 o                         
  -6   8   7       1456.36       1388.44       108.68 o                         
  -5   8   7        816.11        757.82        81.30 o                         
  -4   8   7        518.44        426.43        62.38 o                         
  -3   8   7       1016.55       1039.07        80.53 o                         
  -2   8   7       1828.97       1794.52       108.18 o                         
  -1   8   7        320.79        370.58        50.21 o                         
   0   8   7       2269.81       2245.31       175.88 o                         
   1   8   7       3199.48       3251.06       159.82 o                         
   2   8   7        409.79        391.17        48.93 o                         
  -6   9   7         19.64          6.08        28.54 o                         
  -5   9   7         17.83        -32.03        51.10 o                         
  -4   9   7         58.07         51.24        24.06 o                         
  -3   9   7         36.49         28.27        21.55 o                         
  -2   9   7         24.14         31.74        19.49 o                         
  -1   9   7         29.41          4.05        48.04 o                         
   0   9   7        261.42        237.20        43.31 o                         
   1   9   7          0.97         68.77        53.45 o                         
  -2  -9   8        250.19        197.11        53.82 o                         
  -1  -9   8        210.88        195.69        38.09 o                         
   0  -9   8         11.47         16.90        18.38 o                         
   1  -9   8          1.92         44.72        21.59 o                         
   2  -9   8        687.04        616.64        83.70 o                         
   3  -9   8          3.99         21.78        29.52 o                         
   4  -9   8         54.18        -22.59        22.59 o                         
  -4  -8   8        786.84        699.83        59.32 o                         
  -3  -8   8       1110.14       1149.68        81.41 o                         
  -2  -8   8       1075.22       1150.46        71.34 o                         
  -1  -8   8       1127.94       1127.37        68.77 o                         
   0  -8   8        917.84        983.73        74.91 o                         
   1  -8   8        725.73        647.27        72.71 o                         
   2  -8   8       2512.27       2735.86       153.72 o                         
   3  -8   8       1733.30       1418.94       120.59 o                         
   4  -8   8        334.94        300.19        52.77 o                         
   5  -8   8        734.49        748.35        83.22 o                         
  -6  -7   8       3137.78       3174.96       196.26 o                         
  -5  -7   8       4183.05       4174.97       144.31 o                         
  -4  -7   8       1802.71       1770.98        89.52 o                         
  -3  -7   8       2748.90       2694.78       108.80 o                         
  -2  -7   8       7067.94       6948.40       178.81 o                         
  -1  -7   8       6780.67       7242.86       180.71 o                         
   0  -7   8       3237.01       3211.51       111.12 o                         
   1  -7   8       3777.22       3565.12       167.16 o                         
   2  -7   8       4043.83       4025.65       180.54 o                         
   3  -7   8       3736.27       3785.18       175.48 o                         
   4  -7   8       2548.00       2720.41       149.39 o                         
   5  -7   8       2465.03       2686.76       150.63 o                         
   6  -7   8       3497.13       3728.02       200.23 o                         
  -7  -6   8       2072.39       1940.38       123.87 o                         
  -6  -6   8       4464.37       4608.49       178.61 o                         
  -5  -6   8       7207.80       6808.07       182.14 o                         
  -4  -6   8       6508.52       6570.59       196.24 o                         
  -3  -6   8       3750.38       3874.26       126.25 o                         
  -2  -6   8       6172.14       6052.45       160.16 o                         
  -1  -6   8      11197.65      11104.29       226.05 o                         
   0  -6   8       4075.96       4099.84       134.82 o                         
   1  -6   8       2659.77       2728.21       137.72 o                         
   2  -6   8       8627.41       8718.74       268.98 o                         
   3  -6   8       7968.59       8047.04       274.37 o                         
   4  -6   8       2763.55       3047.82       151.10 o                         
   5  -6   8       3132.18       3297.09       139.79 o                         
   6  -6   8       4361.98       4430.04       211.50 o                         
  -7  -5   8       3692.93       3827.59       162.43 o                         
  -6  -5   8       8068.22       7646.63       277.53 o                         
  -5  -5   8       7912.57       7565.39       220.31 o                         
  -4  -5   8       3054.18       3028.34       126.73 o                         
  -3  -5   8       5708.20       6018.64       179.24 o                         
  -2  -5   8      10258.42      10155.52       294.32 o                         
  -1  -5   8       7967.29       7710.23       148.11 o                         
   0  -5   8       2395.21       2478.41       123.44 o                         
   1  -5   8       4757.04       4704.97       177.00 o                         
   2  -5   8      10188.51      10133.54       281.71 o                         
   3  -5   8       6967.47       6978.56       176.68 o                         
   4  -5   8       3873.86       4141.29       133.67 o                         
   5  -5   8       4928.08       5125.61       166.54 o                         
   6  -5   8       6701.21       6835.34       260.43 o                         
   7  -5   8       3667.05       3573.68       191.74 o                         
  -8  -4   8       2628.08       2661.94       136.07 o                         
  -7  -4   8       2922.42       2947.42       137.37 o                         
  -6  -4   8       5414.65       5503.40       184.69 o                         
  -5  -4   8       7784.95       7716.53       215.70 o                         
  -4  -4   8       5278.05       5292.24       165.90 o                         
  -3  -4   8       2404.03       2569.43       106.46 o                         
  -2  -4   8       7543.84       7484.56       155.62 o                         
  -1  -4   8      11785.96      11250.42       319.65 o                         
   0  -4   8       9389.49       9564.62       180.57 o                         
   1  -4   8       7567.89       7549.19       167.44 o                         
   2  -4   8      10326.11      10078.59       210.73 o                         
   3  -4   8       6764.08       6984.41       250.92 o                         
   4  -4   8       6657.63       6668.55       157.91 o                         
   5  -4   8       4187.06       4110.66       145.03 o                         
   6  -4   8       4872.56       4926.88       170.80 o                         
   7  -4   8       3194.26       3059.43       139.91 o                         
  -9  -3   8       2367.59       2432.50       157.66 o                         
  -8  -3   8       1664.48       1629.04       104.43 o                         
  -7  -3   8       1267.32       1276.37       109.42 o                         
  -6  -3   8       2120.37       2077.59        75.31 o                         
  -5  -3   8       1756.93       1761.61        67.97 o                         
  -4  -3   8       4364.78       4284.68       111.56 o                         
  -3  -3   8       2524.33       2459.17        71.50 o                         
  -2  -3   8       5761.89       5645.03       134.17 o                         
  -1  -3   8       4399.31       4602.08       161.15 o                         
   0  -3   8       2146.41       2173.51        56.86 o                         
   1  -3   8       3802.60       3639.31       104.50 o                         
   2  -3   8       4202.46       3934.51       211.24 o                         
   3  -3   8       2870.43       2990.45        75.21 o                         
   4  -3   8        717.18        668.30        43.27 o                         
   5  -3   8       1441.23       1448.95        81.87 o                         
   6  -3   8       2019.42       1965.02       102.17 o                         
   7  -3   8       2302.22       2080.52       101.76 o                         
  -9  -2   8        289.57        316.01        48.72 o                         
  -8  -2   8        625.23        656.86        64.79 o                         
  -7  -2   8         14.97         23.29        16.23 o                         
  -6  -2   8         34.23         44.95        12.85 o                         
  -5  -2   8       4131.53       4227.41        95.12 o                         
  -4  -2   8        878.54        859.99        45.15 o                         
  -3  -2   8         13.22         23.35         8.14 o                         
  -2  -2   8        891.31        865.70        31.20 o                         
  -1  -2   8       3621.13       3707.14        81.01 o                         
   0  -2   8        222.14        260.94        21.80 o                         
   1  -2   8        678.46        683.22        40.82 o                         
   2  -2   8        290.64        253.14        20.28 o                         
   3  -2   8       2799.69       2850.75        75.04 o                         
   4  -2   8        796.30        790.47        45.42 o                         
   5  -2   8        274.95        260.62        35.02 o                         
   6  -2   8       1064.17       1025.63        72.34 o                         
   7  -2   8        298.16        313.73        40.42 o                         
  -9  -1   8         16.31         17.93        47.86 o                         
  -8  -1   8        259.35        278.60        44.14 o                         
  -7  -1   8        622.82        624.34        70.74 o                         
  -6  -1   8        360.78        368.64        31.22 o                         
  -5  -1   8         66.29         54.90         9.78 o                         
  -4  -1   8       2745.33       2722.72        92.91 o                         
  -3  -1   8       1130.03       1164.17        52.65 o                         
  -2  -1   8        387.43        419.05        46.07 o                         
  -1  -1   8        500.80        560.31        27.93 o                         
   0  -1   8        124.53        115.11        13.91 o                         
   1  -1   8       1887.61       1870.62        50.67 o                         
   2  -1   8          6.69          0.80         6.24 o                         
   3  -1   8         10.99         19.50         7.37 o                         
   4  -1   8        917.43        938.50        40.84 o                         
   5  -1   8       2321.51       2244.76       100.18 o                         
   6  -1   8          3.22         -8.12        12.63 o                         
   7  -1   8          8.39         21.81        17.34 o                         
 -10   0   8        610.48        636.81        82.63 o                         
  -9   0   8        554.44        578.31        61.94 o                         
  -8   0   8       1739.10       1831.99       173.21 o                         
  -7   0   8       4072.94       4235.53       154.19 o                         
  -6   0   8       1022.95        965.32        65.86 o                         
  -5   0   8       1288.90       1332.05        57.20 o                         
  -4   0   8       3113.10       3065.88       120.43 o                         
  -3   0   8       5424.78       5313.14       167.55 o                         
  -2   0   8        328.18        292.82        18.33 o                         
  -1   0   8       1492.97       1495.25        56.89 o                         
   0   0   8       5365.42       5551.62       122.97 o                         
   1   0   8       7144.31       7136.88       108.81 o                         
   2   0   8        885.01        915.41        32.85 o                         
   3   0   8       2440.98       2397.57        59.21 o                         
   4   0   8       5460.61       5322.59       120.22 o                         
   5   0   8       1829.96       1763.53        78.97 o                         
   6   0   8        670.91        686.28        52.11 o                         
   7   0   8        792.45        705.67        56.01 o                         
 -10   1   8       2481.30       2606.68       167.03 o                         
  -9   1   8       3482.81       3476.60       153.91 o                         
  -8   1   8       4146.36       4244.64       163.22 o                         
  -7   1   8       5738.08       6027.05       218.01 o                         
  -6   1   8       5281.77       4883.62       230.20 o                         
  -5   1   8       6189.94       6097.84       167.72 o                         
  -4   1   8       5192.73       5012.76       108.75 o                         
  -3   1   8       7883.61       8035.72       151.38 o                         
  -2   1   8       7204.33       7192.63       132.70 o                         
  -1   1   8       4811.47       4684.00        89.69 o                         
   0   1   8      11543.70      11286.85       145.56 o                         
   1   1   8       8229.18       8110.76       116.65 o                         
   2   1   8       6428.39       6374.36       106.95 o                         
   3   1   8       2721.14       2716.60        66.79 o                         
   4   1   8       3758.94       3785.95        93.13 o                         
   5   1   8       3377.11       3397.78       101.97 o                         
   6   1   8       3056.53       3013.20       110.50 o                         
   7   1   8       1543.62       1413.33       134.33 o                         
 -10   2   8       4676.76       4894.91       233.20 o                         
  -9   2   8       3347.70       3383.47       180.09 o                         
  -8   2   8       5971.79       6234.48       237.14 o                         
  -7   2   8       6137.12       6438.43       217.82 o                         
  -6   2   8       4148.27       4327.13       125.93 o                         
  -5   2   8       4632.01       4700.03       144.33 o                         
  -4   2   8      13271.86      13141.03       220.48 o                         
  -3   2   8       8750.98       8813.11       158.15 o                         
  -2   2   8       9935.81      10184.35       222.74 o                         
  -1   2   8       9836.84       9838.72       125.20 o                         
   0   2   8       9965.17       9629.79       121.36 o                         
   1   2   8      10379.22      10253.89       130.21 o                         
   2   2   8       9341.35       9362.99       128.70 o                         
   3   2   8       6875.90       7139.60       131.43 o                         
   4   2   8       7185.92       7187.29       199.51 o                         
   5   2   8       5619.16       5483.41       149.43 o                         
   6   2   8       2153.48       2244.18       158.34 o                         
   7   2   8       3291.14       3486.23       300.12 o                         
 -10   3   8       3185.10       3406.68       193.03 o                         
  -9   3   8       2928.01       2969.89       169.34 o                         
  -8   3   8       3959.34       4272.23       193.22 o                         
  -7   3   8       8097.38       8450.44       268.42 o                         
  -6   3   8      10023.89      10041.02       320.59 o                         
  -5   3   8       4231.26       4251.18       109.28 o                         
  -4   3   8       6912.55       6855.14       162.90 o                         
  -3   3   8      19470.37      19530.53       458.33 o                         
  -2   3   8      16282.31      15342.21       369.36 o                         
  -1   3   8       7159.93       7005.25       143.42 o                         
   0   3   8       8252.12       8081.71       118.28 o                         
   1   3   8      11819.74      11320.23       187.01 o                         
   2   3   8       6394.61       6377.31       168.77 o                         
   3   3   8       4243.57       4329.30        98.08 o                         
   4   3   8       4338.19       4638.33       138.85 o                         
   5   3   8       4549.36       4581.09       165.96 o                         
   6   3   8       3482.75       3672.00       179.57 o                         
  -9   4   8       1372.57       1271.61       110.59 o                         
  -8   4   8       4465.78       4561.16       202.38 o                         
  -7   4   8       7049.54       7006.34       242.75 o                         
  -6   4   8       5118.85       5192.08       147.07 o                         
  -5   4   8       7897.05       7990.84       187.35 o                         
  -4   4   8      10404.84      10564.53       492.45 o                         
  -3   4   8       9088.16       9183.17       845.33 o                         
  -2   4   8       5303.53       5095.25       117.62 o                         
  -1   4   8       5069.55       4863.27       124.77 o                         
   0   4   8       8620.99       8681.38       168.64 o                         
   1   4   8       8953.75       8961.12       269.84 o                         
   2   4   8       2796.93       2795.33        86.43 o                         
   3   4   8       3824.27       3842.32       139.35 o                         
   4   4   8       5425.66       5893.92       194.18 o                         
   5   4   8       4119.32       4230.33       190.24 o                         
   6   4   8       2644.87       2746.18       233.88 o                         
  -9   5   8        782.51        676.99        82.96 o                         
  -8   5   8       2273.23       2237.78       141.01 o                         
  -7   5   8       3620.18       3378.71       354.74 o                         
  -6   5   8        723.79        751.69        53.96 o                         
  -5   5   8        734.87        754.55        52.12 o                         
  -4   5   8       1825.45       1847.88       121.66 o                         
  -3   5   8       2843.40       2642.32       115.09 o                         
  -2   5   8       1432.29       1522.94        92.56 o                         
  -1   5   8       1516.47       1560.29       103.12 o                         
   0   5   8       2244.12       2228.59       170.91 o                         
   1   5   8       1916.28       1699.51        97.49 o                         
   2   5   8       1509.54       1517.96        96.48 o                         
   3   5   8       1260.36       1090.25        93.25 o                         
   4   5   8       2182.47       2246.53       118.54 o                         
   5   5   8       1494.01       1476.04       113.63 o                         
  -9   6   8         95.51         56.65        31.06 o                         
  -8   6   8         51.29         84.75        30.72 o                         
  -7   6   8          9.24         -0.51        20.01 o                         
  -6   6   8        261.00        285.83        54.31 o                         
  -5   6   8        402.80        416.32        40.56 o                         
  -4   6   8        361.35        330.24        34.12 o                         
  -3   6   8        634.29        609.62        40.06 o                         
  -2   6   8        141.82        104.60        20.11 o                         
  -1   6   8        135.57        156.22        36.50 o                         
   0   6   8       1869.42       1721.83       100.44 o                         
   1   6   8         43.61          3.26        17.58 o                         
   2   6   8          6.65          1.00        23.69 o                         
   3   6   8        115.90         97.14        30.00 o                         
   4   6   8        397.20        312.59       120.24 o                         
  -8   7   8         54.28         64.38        26.16 o                         
  -7   7   8         24.09         36.00        24.77 o                         
  -6   7   8         72.09        103.11        23.82 o                         
  -5   7   8        516.30        596.21        51.74 o                         
  -4   7   8         11.63          3.54        13.42 o                         
  -3   7   8        378.12        366.47        39.16 o                         
  -2   7   8        916.00        921.16        75.11 o                         
  -1   7   8        914.39        829.93        72.47 o                         
   0   7   8        625.87        549.76        66.93 o                         
   1   7   8         61.26         87.31        25.28 o                         
   2   7   8        239.08        188.97        46.52 o                         
   3   7   8        252.25        322.07        46.24 o                         
  -7   8   8        292.80        327.99        97.72 o                         
  -6   8   8       1832.12       1773.32       102.13 o                         
  -5   8   8       2754.19       2720.83       234.35 o                         
  -4   8   8       1822.98       1718.28        90.89 o                         
  -3   8   8        994.02        941.75        79.15 o                         
  -2   8   8       2130.83       2160.79       121.83 o                         
  -1   8   8       1331.65       1419.04       100.42 o                         
   0   8   8       1585.60       1607.17       110.23 o                         
   1   8   8        384.05        447.52        61.18 o                         
   2   8   8        813.49        782.38        70.61 o                         
  -6   9   8       4477.51       4099.96       173.48 o                         
  -5   9   8       3926.43       3752.79       172.20 o                         
  -4   9   8       2627.61       2434.96       135.60 o                         
  -3   9   8       1282.29       1260.48       122.18 o                         
  -2   9   8       2942.89       2910.19       151.75 o                         
  -1   9   8       4311.67       4207.85       188.39 o                         
   0   9   8        739.06        778.77        80.98 o                         
  -2  -9   9       4256.07       3996.61       196.34 o                         
  -1  -9   9       2072.36       2014.60       116.49 o                         
   0  -9   9       2061.52       2004.49       138.38 o                         
   1  -9   9       3284.71       3283.57       221.85 o                         
   2  -9   9       3429.85       3598.99       191.93 o                         
   3  -9   9       4438.11       4395.15       215.92 o                         
  -4  -8   9       2354.10       2358.84       111.81 o                         
  -3  -8   9       4449.59       4317.22       147.62 o                         
  -2  -8   9       6235.97       6447.98       191.52 o                         
  -1  -8   9       5764.00       5888.30       234.73 o                         
   0  -8   9       3426.97       3574.02       179.52 o                         
   1  -8   9       7602.21       7285.86       267.72 o                         
   2  -8   9       7309.71       7062.21       328.68 o                         
   3  -8   9       2947.73       2880.51       164.61 o                         
   4  -8   9       2283.06       2332.25       148.62 o                         
  -5  -7   9       2812.31       2826.31       141.65 o                         
  -4  -7   9       2169.37       2119.95       116.98 o                         
  -3  -7   9       4717.56       4641.87       173.02 o                         
  -2  -7   9       6927.80       6906.12       207.09 o                         
  -1  -7   9       5300.95       5242.48       222.45 o                         
   0  -7   9       3483.45       3778.60       176.65 o                         
   1  -7   9       3197.48       3109.96       170.46 o                         
   2  -7   9       7769.96       7358.99       260.67 o                         
   3  -7   9       4267.73       4230.74       169.02 o                         
   4  -7   9       2512.53       2727.83       153.71 o                         
   5  -7   9       3286.22       3165.49       182.60 o                         
  -6  -6   9       4051.34       3888.64       174.93 o                         
  -5  -6   9       2734.96       2682.67       131.73 o                         
  -4  -6   9       2709.63       2638.01       125.62 o                         
  -3  -6   9       3872.28       3666.21       174.93 o                         
  -2  -6   9       6300.54       5941.12       184.85 o                         
  -1  -6   9       3769.58       3802.95       137.14 o                         
   0  -6   9       4185.36       4301.55       181.52 o                         
   1  -6   9       4488.79       4375.19       269.49 o                         
   2  -6   9       2998.49       3023.06       223.90 o                         
   3  -6   9       2092.37       2138.36       127.61 o                         
   4  -6   9       2854.23       2779.69       148.47 o                         
   5  -6   9       2837.71       2740.34       160.51 o                         
   6  -6   9       2022.08       2326.59       153.13 o                         
  -7  -5   9        488.03        452.34        56.98 o                         
  -6  -5   9        882.18        865.52        74.13 o                         
  -5  -5   9       1623.75       1696.42       111.63 o                         
  -4  -5   9       1031.03        959.25        71.68 o                         
  -3  -5   9        249.54        337.48        40.31 o                         
  -2  -5   9       1136.47       1137.85        72.71 o                         
  -1  -5   9       1539.49       1633.73       105.12 o                         
   0  -5   9         30.99         31.56        18.90 o                         
   1  -5   9        828.39        848.54        74.17 o                         
   2  -5   9       2311.64       2173.83       120.60 o                         
   3  -5   9        716.32        693.50        68.22 o                         
   4  -5   9        121.79        112.14        32.76 o                         
   5  -5   9       1106.73       1054.17        93.97 o                         
   6  -5   9       1597.19       1542.65       119.02 o                         
  -8  -4   9         18.39        -14.62        25.61 o                         
  -7  -4   9         23.84         32.28        21.80 o                         
  -6  -4   9         27.55         37.11        22.01 o                         
  -5  -4   9         14.56         44.18        20.85 o                         
  -4  -4   9        716.71        711.51        59.26 o                         
  -3  -4   9         83.60         96.65        26.54 o                         
  -2  -4   9         20.77         28.04        11.87 o                         
  -1  -4   9        241.02        218.74        25.12 o                         
   0  -4   9         80.45         81.37        15.27 o                         
   1  -4   9         36.76         43.87        19.61 o                         
   2  -4   9         89.37         90.33        14.37 o                         
   3  -4   9          6.40          9.32        10.88 o                         
   4  -4   9         62.10         46.29        15.88 o                         
   5  -4   9         23.38         20.90        15.52 o                         
   6  -4   9          8.05         29.60        22.11 o                         
   7  -4   9         68.31         63.75        22.88 o                         
  -8  -3   9        951.92        907.43        78.85 o                         
  -7  -3   9       1722.88       1855.14       134.82 o                         
  -6  -3   9        988.51       1005.83        96.61 o                         
  -5  -3   9        924.23        832.36        75.95 o                         
  -4  -3   9       2416.86       2354.84       115.10 o                         
  -3  -3   9        255.41        251.06        49.68 o                         
  -2  -3   9        199.30        192.68        26.84 o                         
  -1  -3   9       1127.91       1049.95        57.32 o                         
   0  -3   9       2507.22       2512.52        77.66 o                         
   1  -3   9       1498.87       1428.41        52.68 o                         
   2  -3   9        315.41        334.31        38.63 o                         
   3  -3   9       1272.63       1305.72        74.98 o                         
   4  -3   9       1968.85       1921.25        77.85 o                         
   5  -3   9        367.29        346.22        41.86 o                         
   6  -3   9         52.18         53.16        18.91 o                         
   7  -3   9        724.20        618.51        62.38 o                         
  -9  -2   9       2725.94       2634.79       139.20 o                         
  -8  -2   9       3983.62       4138.88       169.35 o                         
  -7  -2   9       1441.56       1430.32        92.19 o                         
  -6  -2   9        714.45        618.61        57.03 o                         
  -5  -2   9       3500.37       3574.29       133.55 o                         
  -4  -2   9       5245.18       5065.05       137.85 o                         
  -3  -2   9       5130.32       4874.29       229.55 o                         
  -2  -2   9       6177.38       6268.07       121.38 o                         
  -1  -2   9       8742.44       8879.45       156.73 o                         
   0  -2   9       7420.99       7517.66       198.29 o                         
   1  -2   9       7357.69       7398.70       168.56 o                         
   2  -2   9       2558.17       2494.71       152.15 o                         
   3  -2   9       4139.85       4184.86       106.23 o                         
   4  -2   9       4085.38       4168.80       137.90 o                         
   5  -2   9       2881.94       3175.67       125.83 o                         
   6  -2   9       1861.09       1893.01       102.41 o                         
   7  -2   9       2077.37       1985.52       111.57 o                         
  -9  -1   9       2132.53       2020.52       138.44 o                         
  -8  -1   9       2533.55       2689.67       131.98 o                         
  -7  -1   9       5851.96       5905.06       192.65 o                         
  -6  -1   9       5971.86       5834.53       181.74 o                         
  -5  -1   9      10005.13      10089.26       237.18 o                         
  -4  -1   9      10015.00      10245.45       230.80 o                         
  -3  -1   9      11103.63      10972.18       264.10 o                         
  -2  -1   9       5195.55       5150.71       130.18 o                         
  -1  -1   9      10470.46      10277.26       172.51 o                         
   0  -1   9      10900.20      10682.48       178.59 o                         
   1  -1   9       3272.60       3034.71        96.01 o                         
   2  -1   9       3616.78       3560.29        93.31 o                         
   3  -1   9       5216.60       5179.94       103.62 o                         
   4  -1   9       5631.79       5739.88       139.83 o                         
   5  -1   9       3204.52       3497.68       190.52 o                         
   6  -1   9       3890.91       4012.24       135.33 o                         
   7  -1   9       2591.50       2566.38       171.72 o                         
  -9   0   9       5848.48       5441.92       231.01 o                         
  -8   0   9      10176.54      10160.92       273.94 o                         
  -7   0   9       7926.83       8164.98       229.44 o                         
  -6   0   9       6376.44       6500.99       190.32 o                         
  -5   0   9      12183.50      12375.35       285.27 o                         
  -4   0   9      18157.72      17894.62       332.17 o                         
  -3   0   9       9207.55       9099.39       171.04 o                         
  -2   0   9      10651.67      10559.29       183.66 o                         
  -1   0   9       5702.96       5586.05       113.54 o                         
   0   0   9      11947.98      11704.01       223.98 o                         
   1   0   9      13061.39      13120.01       217.15 o                         
   2   0   9      10267.28      10276.25       164.00 o                         
   3   0   9       6120.09       5889.59       110.98 o                         
   4   0   9      10853.14      10824.96       192.41 o                         
   5   0   9       5999.72       5861.38       156.63 o                         
   6   0   9       3165.83       3055.84       129.90 o                         
   7   0   9       5485.00       5586.01       310.19 o                         
  -9   1   9       2943.87       2978.99       144.67 o                         
  -8   1   9       6793.36       7292.74       294.91 o                         
  -7   1   9       5666.94       5809.30       225.39 o                         
  -6   1   9       4501.27       4505.28       152.44 o                         
  -5   1   9       3596.19       3598.86        93.80 o                         
  -4   1   9       9420.40       9464.79       255.13 o                         
  -3   1   9       6744.43       6768.32       158.14 o                         
  -2   1   9       5858.15       5973.05       121.13 o                         
  -1   1   9      11941.13      11375.98       187.67 o                         
   0   1   9       9183.40       9035.62       206.37 o                         
   1   1   9       6970.10       6978.64       127.71 o                         
   2   1   9       5574.23       5656.69       123.81 o                         
   3   1   9      12293.19      12628.02       204.25 o                         
   4   1   9       5624.62       5594.09       119.73 o                         
   5   1   9       3957.37       3827.19       111.51 o                         
   6   1   9       3486.19       3405.56       205.59 o                         
   7   1   9       3744.97       3793.52       453.89 o                         
 -10   2   9        926.75       1077.19       107.03 o                         
  -9   2   9       1876.72       1858.98       133.32 o                         
  -8   2   9       4051.95       4155.51       229.56 o                         
  -7   2   9       3060.09       3431.40       251.06 o                         
  -6   2   9       1808.27       1808.87        68.77 o                         
  -5   2   9       5314.88       5528.68       129.36 o                         
  -4   2   9       3775.32       3614.00        94.37 o                         
  -3   2   9       6188.81       6350.95       128.10 o                         
  -2   2   9       2869.12       2893.41        69.66 o                         
  -1   2   9       5326.43       5240.26       100.65 o                         
   0   2   9       7900.41       7720.82       157.98 o                         
   1   2   9       5899.68       5699.63        94.52 o                         
   2   2   9        969.58        984.18        35.33 o                         
   3   2   9       3237.13       3252.48       107.88 o                         
   4   2   9       3128.01       3073.79       106.58 o                         
   5   2   9       1061.27       1174.69        93.44 o                         
   6   2   9       1391.71       1455.84        96.43 o                         
  -9   3   9        271.68        285.51        57.86 o                         
  -8   3   9       1234.23       1149.75        98.40 o                         
  -7   3   9        312.49        483.09        67.78 o                         
  -6   3   9         50.25         47.00        14.03 o                         
  -5   3   9       1554.18       1606.80        74.29 o                         
  -4   3   9       1595.06       1470.02        98.42 o                         
  -3   3   9        129.40        158.50        28.15 o                         
  -2   3   9        720.79        758.59        38.64 o                         
  -1   3   9        980.93        941.21        32.60 o                         
   0   3   9        832.54        801.67        25.62 o                         
   1   3   9         60.33         35.05         9.52 o                         
   2   3   9       1275.21       1284.38        60.13 o                         
   3   3   9        916.37        974.30        50.97 o                         
   4   3   9        989.69       1024.68        64.05 o                         
   5   3   9        289.70        375.29        47.37 o                         
   6   3   9        279.71        393.61        61.25 o                         
  -9   4   9          3.91        -31.65        43.08 o                         
  -8   4   9          9.44         24.64        22.33 o                         
  -7   4   9         80.07        119.67        33.37 o                         
  -6   4   9        250.87        210.31        36.99 o                         
  -5   4   9        291.77        281.05        31.27 o                         
  -4   4   9         14.62         23.00        13.51 o                         
  -3   4   9          8.96         15.33        15.93 o                         
  -2   4   9        810.29        784.66        31.02 o                         
  -1   4   9         15.71         26.07         6.34 o                         
   0   4   9       1014.94        978.87        43.52 o                         
   1   4   9        328.14        280.69        31.59 o                         
   2   4   9        351.42        340.20        38.07 o                         
   3   4   9         86.69         72.91        22.07 o                         
   4   4   9          3.15          4.54        20.37 o                         
   5   4   9         60.52         52.89        25.24 o                         
  -9   5   9        453.54        373.98        63.63 o                         
  -8   5   9        121.77        106.87        34.06 o                         
  -7   5   9       1269.84       1187.87       141.97 o                         
  -6   5   9       2771.86       2757.65       132.65 o                         
  -5   5   9       1282.27       1317.07        70.87 o                         
  -4   5   9        232.98        277.31        30.77 o                         
  -3   5   9       1050.19       1106.70        60.16 o                         
  -2   5   9       1498.87       1517.23        63.31 o                         
  -1   5   9        327.98        347.61        32.42 o                         
   0   5   9        567.89        547.76        53.90 o                         
   1   5   9        609.42        566.38        57.97 o                         
   2   5   9       1398.19       1356.94        94.22 o                         
   3   5   9       1338.74       1309.70        96.95 o                         
   4   5   9        557.98        470.61        53.43 o                         
   5   5   9        603.10        547.63        73.22 o                         
  -8   6   9       3113.95       3078.87       170.02 o                         
  -7   6   9       2451.00       2338.44       137.95 o                         
  -6   6   9       5243.88       4890.24       156.69 o                         
  -5   6   9       3216.48       3157.88       117.65 o                         
  -4   6   9       1019.72        958.12        54.00 o                         
  -3   6   9       3844.90       3907.41       129.65 o                         
  -2   6   9       6320.39       6862.34       233.04 o                         
  -1   6   9       2752.83       2774.28       182.75 o                         
   0   6   9       3509.07       3517.10       151.29 o                         
   1   6   9       4539.33       4263.15       196.22 o                         
   2   6   9       3990.04       3884.91       211.22 o                         
   3   6   9       2144.36       2345.63       186.91 o                         
   4   6   9       1094.22       1452.21       208.77 o                         
  -8   7   9       1667.21       1693.83       191.06 o                         
  -7   7   9       3436.01       3172.54       165.16 o                         
  -6   7   9       5785.09       6029.21       183.25 o                         
  -5   7   9       4393.00       4020.15       159.46 o                         
  -4   7   9       3441.91       3305.00       125.52 o                         
  -3   7   9       3706.86       3770.46       135.23 o                         
  -2   7   9       7403.14       7311.32       366.44 o                         
  -1   7   9       6012.84       6065.60       214.75 o                         
   0   7   9       2724.73       2741.22       142.24 o                         
   1   7   9       3753.98       3842.52       151.90 o                         
   2   7   9       4760.32       4900.55       179.45 o                         
   3   7   9       2522.85       2452.57       128.79 o                         
  -7   8   9       2641.29       2496.96       144.97 o                         
  -6   8   9       5721.39       5954.61       246.55 o                         
  -5   8   9       4666.13       4514.16       181.60 o                         
  -4   8   9       3670.13       3798.17       241.81 o                         
  -3   8   9       7495.15       7755.45       390.44 o                         
  -2   8   9       6151.71       6174.21       223.77 o                         
  -1   8   9       4159.06       4065.23       180.06 o                         
   0   8   9       4161.27       4190.76       188.00 o                         
   1   8   9       5256.25       5350.80       191.49 o                         
  -5   9   9       4103.71       3808.30       177.45 o                         
  -4   9   9       1850.95       1876.35       121.00 o                         
  -3   9   9       2873.49       2914.79       153.62 o                         
  -2   9   9       3607.92       3349.50       167.80 o                         
  -1   9   9       3089.24       2730.69       152.49 o                         
  -1  -9  10       1796.36       1873.95       136.52 o                         
   0  -9  10       1570.17       1759.58       133.04 o                         
   1  -9  10       2681.07       2723.51       167.46 o                         
  -3  -8  10       1425.68       1358.42        98.91 o                         
  -2  -8  10        992.90        812.99        69.92 o                         
  -1  -8  10        372.19        394.09        70.05 o                         
   0  -8  10       1574.17       1554.84       119.36 o                         
   1  -8  10       1143.56       1261.56       109.40 o                         
   2  -8  10       1479.27       1509.70       119.52 o                         
   3  -8  10        683.18        726.03        84.08 o                         
   4  -8  10        679.33        627.17        90.17 o                         
  -5  -7  10          9.71         29.68        22.25 o                         
  -4  -7  10        107.08         81.36        28.72 o                         
  -3  -7  10        178.42        111.82        31.25 o                         
  -2  -7  10        250.30        287.62        40.34 o                         
  -1  -7  10         78.24         23.75        23.32 o                         
   0  -7  10        159.58        117.09        34.30 o                         
   1  -7  10        599.70        570.26        69.59 o                         
   2  -7  10         26.30         10.77        22.63 o                         
   3  -7  10         27.84         26.61        22.10 o                         
   4  -7  10         41.23         25.54        23.62 o                         
   5  -7  10        441.72        574.08        75.97 o                         
  -6  -6  10        377.85        413.73        53.62 o                         
  -5  -6  10        383.03        346.65        49.03 o                         
  -4  -6  10        569.17        554.99        58.45 o                         
  -3  -6  10        124.85        120.22        27.80 o                         
  -2  -6  10       1153.34       1132.16        95.68 o                         
  -1  -6  10        674.77        755.89        76.01 o                         
   0  -6  10        818.77        835.97        79.29 o                         
   1  -6  10        313.26        305.96        49.50 o                         
   2  -6  10        595.46        565.23        66.35 o                         
   3  -6  10        650.19        677.38        65.00 o                         
   4  -6  10        343.52        313.61        52.53 o                         
   5  -6  10         24.56         41.95        21.67 o                         
  -7  -5  10        612.53        700.46        83.02 o                         
  -6  -5  10       1752.93       1683.38       141.56 o                         
  -5  -5  10       3097.29       3082.25       165.50 o                         
  -4  -5  10       1257.35       1407.94       148.12 o                         
  -3  -5  10        796.44        825.92        78.55 o                         
  -2  -5  10       3091.22       3150.84       156.14 o                         
  -1  -5  10       3235.55       3156.04       154.14 o                         
   0  -5  10       1134.98       1200.32        91.65 o                         
   1  -5  10       1405.03       1290.14        94.46 o                         
   2  -5  10        920.17        993.25        83.94 o                         
   3  -5  10       2210.11       2444.47       133.81 o                         
   4  -5  10       1078.89       1194.35        79.33 o                         
   5  -5  10       1639.25       1718.47       122.73 o                         
   6  -5  10       1587.98       1392.92       146.92 o                         
  -8  -4  10       4459.33       4400.28       215.68 o                         
  -7  -4  10       2742.91       2806.61       163.82 o                         
  -6  -4  10       2892.72       2690.24       154.15 o                         
  -5  -4  10       7383.47       7173.01       255.40 o                         
  -4  -4  10       6644.95       6628.26       237.17 o                         
  -3  -4  10       7691.82       7602.17       280.00 o                         
  -2  -4  10       3057.65       2926.81       143.76 o                         
  -1  -4  10       4493.88       4411.89       130.53 o                         
   0  -4  10       7545.30       7415.62       224.89 o                         
   1  -4  10       4249.65       4073.24       167.48 o                         
   2  -4  10       4396.15       4704.39       128.36 o                         
   3  -4  10       9373.49       9547.85       235.65 o                         
   4  -4  10       5174.05       5077.84       228.61 o                         
   5  -4  10       2609.25       2559.10       117.60 o                         
   6  -4  10       3515.00       3409.01       167.76 o                         
  -8  -3  10       4403.73       4589.75       187.04 o                         
  -7  -3  10       3686.31       3729.91       185.48 o                         
  -6  -3  10       8598.95       8541.94       284.04 o                         
  -5  -3  10       8833.03       9084.12       285.90 o                         
  -4  -3  10       4265.69       4237.06       194.64 o                         
  -3  -3  10       3760.81       3702.93       160.49 o                         
  -2  -3  10       7697.99       7620.33       167.58 o                         
  -1  -3  10      17022.32      16629.98       388.92 o                         
   0  -3  10      13952.24      13860.56       341.72 o                         
   1  -3  10       4637.39       4691.76       135.12 o                         
   2  -3  10       9985.83       9787.74       218.13 o                         
   3  -3  10       9185.10       9255.25       230.68 o                         
   4  -3  10       5638.17       5686.90       172.18 o                         
   5  -3  10       4295.40       4413.93       156.51 o                         
   6  -3  10       2993.68       2983.06       154.60 o                         
  -9  -2  10       6459.98       6475.01       230.17 o                         
  -8  -2  10       6126.26       6198.14       215.05 o                         
  -7  -2  10       1961.63       2037.40       112.55 o                         
  -6  -2  10       3274.96       3437.65       161.89 o                         
  -5  -2  10       7380.97       7544.06       300.60 o                         
  -4  -2  10      11498.80      11360.04       310.83 o                         
  -3  -2  10       6751.95       6722.87       153.04 o                         
  -2  -2  10       7159.81       7033.74       136.31 o                         
  -1  -2  10      11788.29      11727.31       197.80 o                         
   0  -2  10       9568.32       9008.22       220.38 o                         
   1  -2  10       5765.64       5673.04       141.55 o                         
   2  -2  10       8333.75       8439.26       167.40 o                         
   3  -2  10       5646.17       5758.12       134.91 o                         
   4  -2  10       3132.60       3131.08        99.30 o                         
   5  -2  10       3061.20       3321.35       155.10 o                         
   6  -2  10       4519.09       4576.26       193.52 o                         
   7  -2  10       5154.03       5000.88       213.46 o                         
  -9  -1  10       2941.09       3150.79       153.46 o                         
  -8  -1  10       1122.39       1109.24        85.01 o                         
  -7  -1  10       1803.50       1775.20       141.54 o                         
  -6  -1  10       4646.85       4771.60       165.28 o                         
  -5  -1  10       4785.58       4783.72       156.19 o                         
  -4  -1  10       6544.56       6721.47       179.95 o                         
  -3  -1  10       4037.77       3957.53       111.59 o                         
  -2  -1  10       7510.66       7468.56       144.69 o                         
  -1  -1  10       9819.73       9786.52       169.72 o                         
   0  -1  10       3776.55       3621.96        75.15 o                         
   1  -1  10       3067.38       2910.89       107.50 o                         
   2  -1  10       6702.28       6821.34       130.22 o                         
   3  -1  10       6232.57       6415.01       121.88 o                         
   4  -1  10       3703.18       3670.40       109.49 o                         
   5  -1  10       2405.78       2365.67       127.40 o                         
   6  -1  10       2269.91       2306.26       116.65 o                         
  -9   0  10        967.45       1079.65       101.01 o                         
  -8   0  10       1941.00       2015.31       113.67 o                         
  -7   0  10       1383.41       1501.20        92.14 o                         
  -6   0  10        874.97        857.14        64.92 o                         
  -5   0  10       2162.47       2126.88        97.61 o                         
  -4   0  10       2554.49       2720.52       103.13 o                         
  -3   0  10       1066.63       1039.60        42.25 o                         
  -2   0  10        732.47        698.92        27.27 o                         
  -1   0  10       3277.28       3155.99        82.73 o                         
   0   0  10        751.61        759.10        47.18 o                         
   1   0  10        737.06        671.23        39.45 o                         
   2   0  10        876.91        881.40        38.38 o                         
   3   0  10       1262.31       1282.17        47.77 o                         
   4   0  10        274.46        280.53        30.41 o                         
   5   0  10        655.97        602.31        55.27 o                         
   6   0  10        996.85        933.27       110.62 o                         
  -9   1  10        208.91        231.57        53.67 o                         
  -8   1  10        416.80        408.37        73.88 o                         
  -7   1  10         74.72        101.47        24.90 o                         
  -6   1  10         96.23         57.36        20.66 o                         
  -5   1  10       1296.73       1421.22        77.79 o                         
  -4   1  10        225.99        220.49        28.21 o                         
  -3   1  10          4.03         -2.80         7.82 o                         
  -2   1  10         63.13         62.86        11.22 o                         
  -1   1  10        321.99        336.37        25.62 o                         
   0   1  10        140.90        145.16        16.23 o                         
   1   1  10        213.53        205.53        19.86 o                         
   2   1  10         88.28        116.04        20.29 o                         
   3   1  10        163.60        163.32        20.40 o                         
   4   1  10        871.95        875.88        50.28 o                         
   5   1  10         87.63        108.04        26.17 o                         
   6   1  10          7.47         20.78        29.89 o                         
  -9   2  10        101.55        117.68        36.01 o                         
  -8   2  10        601.46        750.06        69.49 o                         
  -7   2  10       1288.43       1449.95       190.34 o                         
  -6   2  10       1055.38       1112.71       104.67 o                         
  -5   2  10        466.61        499.92        54.63 o                         
  -4   2  10        216.60        230.62        21.86 o                         
  -3   2  10       3332.19       3289.43       119.30 o                         
  -2   2  10        601.30        585.35        29.92 o                         
  -1   2  10         41.29         51.88        10.83 o                         
   0   2  10        283.99        296.61        20.60 o                         
   1   2  10       4467.14       4409.99       118.68 o                         
   2   2  10        481.82        521.31        33.00 o                         
   3   2  10         68.22         57.59        15.28 o                         
   4   2  10        263.26        265.07        33.41 o                         
   5   2  10        805.92        841.71        92.88 o                         
   6   2  10        213.71        216.53        40.76 o                         
  -9   3  10       1656.28       1736.64       156.39 o                         
  -8   3  10        648.08        625.72        74.51 o                         
  -7   3  10       3561.18       3833.80       173.86 o                         
  -6   3  10       2862.77       2878.07       116.93 o                         
  -5   3  10       1165.18       1299.97       102.16 o                         
  -4   3  10       1182.48       1305.81        76.11 o                         
  -3   3  10       5003.17       5142.39       150.13 o                         
  -2   3  10       4175.99       4278.31       117.38 o                         
  -1   3  10       3477.85       3393.02        70.40 o                         
   0   3  10       3805.30       3861.65        77.71 o                         
   1   3  10       3140.02       3180.34       111.31 o                         
   2   3  10       4787.15       4752.42       128.42 o                         
   3   3  10        553.89        531.44        49.69 o                         
   4   3  10       1646.25       1596.70        83.64 o                         
   5   3  10       2436.46       2411.67       124.02 o                         
  -9   4  10       2901.98       2925.64       322.03 o                         
  -8   4  10       3021.45       3105.53       167.63 o                         
  -7   4  10       5889.53       6162.86       323.73 o                         
  -6   4  10       7167.94       7207.93       289.48 o                         
  -5   4  10       2225.79       2351.33       116.08 o                         
  -4   4  10      11392.90      11396.10       351.42 o                         
  -3   4  10      15189.44      15779.68       443.15 o                         
  -2   4  10       7836.29       8048.97       169.73 o                         
  -1   4  10       3998.80       4058.16       102.76 o                         
   0   4  10       6848.83       6938.15       146.62 o                         
   1   4  10       4165.33       4198.18       116.17 o                         
   2   4  10       4073.30       4283.44       144.49 o                         
   3   4  10       2523.95       2596.72       116.46 o                         
   4   4  10       2919.35       2888.94       132.81 o                         
   5   4  10       3911.20       4240.95       200.82 o                         
  -9   5  10       2184.77       1963.44       141.91 o                         
  -8   5  10       2843.50       2773.02       159.38 o                         
  -7   5  10       6996.56       7095.73       380.43 o                         
  -6   5  10      10599.63      10341.30       377.69 o                         
  -5   5  10       8429.88       8259.53       283.01 o                         
  -4   5  10       4992.32       4763.06       187.79 o                         
  -3   5  10       3438.39       3700.44       165.42 o                         
  -2   5  10       7916.44       7882.01       218.15 o                         
  -1   5  10       6779.89       6617.56       300.10 o                         
   0   5  10       2092.49       2251.08       115.13 o                         
   1   5  10       8453.05       8463.18       285.37 o                         
   2   5  10       5272.76       5215.41       203.16 o                         
   3   5  10       3381.46       3254.60       161.35 o                         
   4   5  10       5637.96       5923.77       234.02 o                         
  -8   6  10       2526.08       2469.75       152.81 o                         
  -7   6  10       6213.93       6229.30       235.78 o                         
  -6   6  10       3289.85       3440.53       130.00 o                         
  -5   6  10       2442.19       2490.18       136.57 o                         
  -4   6  10       3446.42       3370.82       125.22 o                         
  -3   6  10       6047.96       6092.73       190.52 o                         
  -2   6  10       4722.95       4625.58       376.40 o                         
  -1   6  10       3757.44       3991.28       201.13 o                         
   0   6  10       3301.73       3350.17       151.39 o                         
   1   6  10       5799.66       5731.68       211.66 o                         
   2   6  10       4979.42       5109.32       206.79 o                         
   3   6  10       2643.19       2563.37       148.08 o                         
  -7   7  10       2399.94       2447.78       179.88 o                         
  -6   7  10       3520.77       3526.46       156.80 o                         
  -5   7  10       2510.22       2516.07       110.41 o                         
  -4   7  10       1392.59       1485.32        84.14 o                         
  -3   7  10       3648.32       3711.49       162.58 o                         
  -2   7  10       5305.89       5325.19       200.89 o                         
  -1   7  10       1416.61       1400.61       100.32 o                         
   0   7  10       2541.29       2435.66       117.80 o                         
   1   7  10       3362.05       3602.71       210.93 o                         
   2   7  10       1533.04       1612.46       117.16 o                         
  -6   8  10        756.99        732.33        57.92 o                         
  -5   8  10        762.86        722.53        83.64 o                         
  -4   8  10        580.15        631.72        67.99 o                         
  -3   8  10        667.21        632.50        69.55 o                         
  -2   8  10        853.83        829.99        79.38 o                         
  -1   8  10        192.79        235.97        46.04 o                         
   0   8  10        360.75        384.90        63.68 o                         
  -3   9  10        452.33        475.95        61.46 o                         
  -3  -8  11        865.29        742.33        71.19 o                         
  -2  -8  11       1715.76       1689.95       129.32 o                         
  -1  -8  11       1296.74       1533.71       122.70 o                         
   0  -8  11        257.71        261.19        55.50 o                         
   1  -8  11        723.78        680.13        80.91 o                         
   2  -8  11       1714.05       1586.68       126.36 o                         
   3  -8  11        372.15        223.75        49.43 o                         
  -4  -7  11       2700.92       2562.95       135.88 o                         
  -3  -7  11       1392.89       1418.31       118.23 o                         
  -2  -7  11       4325.40       4330.29       203.65 o                         
  -1  -7  11       4510.70       4776.76       213.29 o                         
   0  -7  11       2496.77       2654.00       155.83 o                         
   1  -7  11       2784.10       2841.48       168.35 o                         
   2  -7  11       3422.35       3486.74       181.53 o                         
   3  -7  11       3230.06       3491.26       183.40 o                         
   4  -7  11       2664.14       2726.80       175.09 o                         
  -6  -6  11       3499.94       3452.57       192.51 o                         
  -5  -6  11       4968.78       4902.19       226.47 o                         
  -4  -6  11       3488.62       3249.54       176.89 o                         
  -3  -6  11       4323.17       4152.27       198.24 o                         
  -2  -6  11       5982.03       6066.77       240.21 o                         
  -1  -6  11       6549.35       6485.69       243.79 o                         
   0  -6  11       4017.96       3792.53       191.32 o                         
   1  -6  11       6485.34       6259.43       248.58 o                         
   2  -6  11       6010.91       6394.20       243.22 o                         
   3  -6  11       4636.55       4860.79       210.29 o                         
   4  -6  11       1745.74       1690.41       123.90 o                         
   5  -6  11       2567.35       2465.60       201.58 o                         
  -7  -5  11       3075.00       3064.37       231.06 o                         
  -6  -5  11       5230.41       5268.41       234.75 o                         
  -5  -5  11       9301.27       9194.77       312.66 o                         
  -4  -5  11       4466.69       4420.48       200.80 o                         
  -3  -5  11       4685.76       4552.94       268.80 o                         
  -2  -5  11      11487.44      11385.42       440.09 o                         
  -1  -5  11      13776.49      13927.51       377.60 o                         
   0  -5  11       4180.66       3942.99       177.20 o                         
   1  -5  11       2186.31       2345.01       134.19 o                         
   2  -5  11       6044.73       5952.81       223.92 o                         
   3  -5  11       5832.60       5655.30       219.01 o                         
   4  -5  11       4970.97       4853.89       408.80 o                         
   5  -5  11       3287.38       3382.02       350.81 o                         
  -7  -4  11       1921.26       2056.93       142.57 o                         
  -6  -4  11       5617.10       5883.82       242.30 o                         
  -5  -4  11       5710.72       5811.90       233.18 o                         
  -4  -4  11       3502.79       3434.18       169.68 o                         
  -3  -4  11       2360.59       2366.67       135.58 o                         
  -2  -4  11       5293.64       5334.79       207.18 o                         
  -1  -4  11        995.45        909.78        88.54 o                         
   0  -4  11       2123.32       2145.82       106.87 o                         
   1  -4  11       5480.34       5063.48       221.10 o                         
   2  -4  11       6197.30       6085.63       219.00 o                         
   3  -4  11       2901.94       2948.79       111.59 o                         
   4  -4  11       2516.26       2111.75       292.79 o                         
   5  -4  11       3275.83       3246.62       402.20 o                         
   6  -4  11       4261.27       4225.57       258.14 o                         
  -8  -3  11       2046.99       1872.69       136.76 o                         
  -7  -3  11       1081.56       1158.94       103.55 o                         
  -6  -3  11       2068.05       2068.87       134.62 o                         
  -5  -3  11       2720.94       2560.04       146.17 o                         
  -4  -3  11       1281.69       1448.33       104.78 o                         
  -3  -3  11        762.61        652.95        68.94 o                         
  -2  -3  11       3836.37       3672.19       161.59 o                         
  -1  -3  11       5106.32       4988.49       190.12 o                         
   0  -3  11       2058.78       2000.90       125.99 o                         
   1  -3  11       2966.49       2677.70       133.18 o                         
   2  -3  11       3162.65       3277.02        97.37 o                         
   3  -3  11       4449.09       4380.79       175.28 o                         
   4  -3  11        701.11        556.24        61.07 o                         
   5  -3  11        971.35       1040.11        87.54 o                         
   6  -3  11       1548.87       1502.03       160.22 o                         
  -8  -2  11        260.55        216.27        53.96 o                         
  -7  -2  11         35.73         51.55        22.56 o                         
  -6  -2  11         65.55         49.80        25.34 o                         
  -5  -2  11        780.89        818.02        78.89 o                         
  -4  -2  11        156.85        153.34        35.33 o                         
  -3  -2  11       1284.68       1355.25        55.78 o                         
  -2  -2  11        807.65        783.38        36.60 o                         
  -1  -2  11        825.74        845.05        45.48 o                         
   0  -2  11        503.20        510.74        63.70 o                         
   1  -2  11        191.92        189.11        20.22 o                         
   2  -2  11        378.24        367.64        30.04 o                         
   3  -2  11        622.69        670.99        53.10 o                         
   4  -2  11         52.18         29.83        19.27 o                         
   5  -2  11        185.64        114.09        69.94 o                         
   6  -2  11        808.34        823.50        81.85 o                         
  -9  -1  11         70.06         16.53        25.87 o                         
  -8  -1  11          6.58         61.26        21.86 o                         
  -7  -1  11       1048.28       1004.35        77.55 o                         
  -6  -1  11          6.28         15.66        17.61 o                         
  -5  -1  11        416.42        329.09        40.37 o                         
  -4  -1  11        905.55        968.40        78.99 o                         
  -3  -1  11       1107.81       1006.63        47.94 o                         
  -2  -1  11         19.77         23.46         9.07 o                         
  -1  -1  11        139.62        168.17        16.05 o                         
   0  -1  11        317.28        302.99        31.05 o                         
   1  -1  11        998.07        963.05        50.42 o                         
   2  -1  11          7.37         13.59        12.15 o                         
   3  -1  11         10.39         36.56        14.12 o                         
   4  -1  11        431.92        371.42        47.12 o                         
   5  -1  11        307.46        293.21        46.59 o                         
   6  -1  11          6.03         28.21        18.36 o                         
  -9   0  11        530.10        460.38        66.62 o                         
  -8   0  11       3136.73       3247.53       148.84 o                         
  -7   0  11       3291.24       3247.00       143.34 o                         
  -6   0  11       1132.53       1163.00        77.71 o                         
  -5   0  11       2763.83       2822.08       115.41 o                         
  -4   0  11       2860.04       2898.73       108.91 o                         
  -3   0  11       4290.63       4230.65       118.00 o                         
  -2   0  11       2308.94       2248.37        65.04 o                         
  -1   0  11        313.14        341.28        26.47 o                         
   0   0  11       2702.13       2787.81        85.01 o                         
   1   0  11       4726.46       4752.82       132.40 o                         
   2   0  11        237.94        228.12        25.15 o                         
   3   0  11        286.29        266.00        43.55 o                         
   4   0  11       1942.53       1951.89        84.05 o                         
   5   0  11       1408.53       1446.77       118.41 o                         
   6   0  11        904.62        780.26       100.47 o                         
  -9   1  11       1755.89       1984.21       140.10 o                         
  -8   1  11       4284.01       4186.00       169.08 o                         
  -7   1  11       5618.39       5669.60       190.22 o                         
  -6   1  11       3341.01       3182.56       130.09 o                         
  -5   1  11       5366.01       5156.33       159.74 o                         
  -4   1  11       7335.40       7355.10       184.99 o                         
  -3   1  11       7197.77       7441.10       150.25 o                         
  -2   1  11       3804.11       3755.39        95.10 o                         
  -1   1  11       4800.92       4809.95       113.64 o                         
   0   1  11       8195.10       8235.19       150.12 o                         
   1   1  11       6018.97       6148.72       138.26 o                         
   2   1  11       3734.31       3826.25       120.60 o                         
   3   1  11       5681.02       5380.42       344.15 o                         
   4   1  11       7038.77       6921.69       222.14 o                         
   5   1  11       3816.56       4112.41       206.28 o                         
   6   1  11       2067.67       2128.56       169.98 o                         
  -9   2  11       4046.85       4490.93       214.65 o                         
  -8   2  11       5155.38       5495.05       228.41 o                         
  -7   2  11       6774.69       7254.13       254.88 o                         
  -6   2  11       5612.99       5490.32       176.62 o                         
  -5   2  11       3028.02       3153.37       120.42 o                         
  -4   2  11       6940.04       6703.83       400.05 o                         
  -3   2  11      10427.56      10705.26       208.37 o                         
  -2   2  11       5836.20       5901.78       142.66 o                         
  -1   2  11       3724.61       3768.09        91.70 o                         
   0   2  11       8591.09       8631.40       154.17 o                         
   1   2  11       7949.33       8087.42       180.22 o                         
   2   2  11       8336.30       8217.79       202.17 o                         
   3   2  11       4313.37       4272.99       129.01 o                         
   4   2  11       3380.92       3459.87       125.27 o                         
   5   2  11       3455.07       3477.56       150.91 o                         
  -9   3  11       2486.55       2438.15       156.14 o                         
  -8   3  11       5044.34       5329.85       223.64 o                         
  -7   3  11       5115.79       5432.46       212.55 o                         
  -6   3  11       6428.54       6373.62       364.25 o                         
  -5   3  11       4813.26       4871.14       238.97 o                         
  -4   3  11       4625.40       4642.77       164.12 o                         
  -3   3  11       5963.76       6368.11       216.92 o                         
  -2   3  11      11151.50      11500.86       210.68 o                         
  -1   3  11       8404.25       8391.27       161.05 o                         
   0   3  11       8827.05       9071.68       270.42 o                         
   1   3  11       7056.51       7404.78       188.77 o                         
   2   3  11       2475.16       2352.38        89.81 o                         
   3   3  11       3697.28       4055.34       147.61 o                         
   4   3  11       4498.44       4342.61       223.19 o                         
   5   3  11       3012.43       2964.37       142.17 o                         
  -9   4  11        983.32       1083.99       104.37 o                         
  -8   4  11       1664.27       1782.86       125.40 o                         
  -7   4  11       4082.79       4260.52       187.61 o                         
  -6   4  11       2992.51       2933.70       113.70 o                         
  -5   4  11       2196.04       2177.20       179.81 o                         
  -4   4  11       5348.50       5165.94       396.78 o                         
  -3   4  11      10335.25      10599.60       437.58 o                         
  -2   4  11       3001.18       3034.93        86.05 o                         
  -1   4  11       2089.21       2028.75        72.36 o                         
   0   4  11       2792.81       2638.80       101.94 o                         
   1   4  11       5744.42       5871.92       169.01 o                         
   2   4  11       3015.96       3203.89       126.48 o                         
   3   4  11       2099.18       2138.20       109.28 o                         
   4   4  11       1983.45       2080.31       133.73 o                         
  -8   5  11       1563.59       1657.24       136.13 o                         
  -7   5  11       3354.91       3350.62       166.84 o                         
  -6   5  11       2153.80       1896.89       160.39 o                         
  -5   5  11       2096.14       2013.99        91.89 o                         
  -4   5  11       2202.65       2190.85        99.78 o                         
  -3   5  11       3266.68       3411.20       147.99 o                         
  -2   5  11       1078.82       1092.02        74.23 o                         
  -1   5  11       1797.13       1790.28       101.49 o                         
   0   5  11       4038.89       3865.01       165.39 o                         
   1   5  11       1030.27       1013.96        82.49 o                         
   2   5  11       1143.58       1112.25        89.44 o                         
   3   5  11        980.53       1069.94       113.42 o                         
  -8   6  11        329.62        344.16        58.89 o                         
  -7   6  11        100.34         96.43        38.80 o                         
  -6   6  11        113.71        109.10        26.61 o                         
  -5   6  11         24.47         -1.65        46.17 o                         
  -4   6  11        531.67        512.48        42.61 o                         
  -3   6  11        131.47        146.36        40.41 o                         
  -2   6  11        168.37        173.74        45.15 o                         
  -1   6  11         32.65         38.43        49.98 o                         
   0   6  11        569.91        536.48        94.65 o                         
   1   6  11        408.51        440.76        57.72 o                         
   2   6  11         29.12         36.94        51.35 o                         
  -7   7  11        199.88        156.93        48.65 o                         
  -6   7  11        271.06        242.46        36.49 o                         
  -5   7  11        635.89        619.74        50.20 o                         
  -4   7  11         10.01         12.89        20.08 o                         
  -3   7  11         49.16         72.89        29.00 o                         
  -2   7  11        668.58        690.74        71.54 o                         
  -1   7  11        167.75        175.24        45.78 o                         
   0   7  11        454.40        464.03        60.07 o                         
   1   7  11         97.56         56.91        36.39 o                         
  -5   8  11       1198.00       1230.97        98.16 o                         
  -4   8  11       1375.32       1239.05        98.23 o                         
  -3   8  11       1066.81       1018.16        90.21 o                         
  -2   8  11       1463.32       1407.60       107.04 o                         
  -1   8  11       1570.10       1542.16       114.65 o                         
  -1  -8  12       2676.39       2470.73       285.75 o                         
   0  -8  12       2769.15       2736.46       180.69 o                         
   1  -8  12       3832.28       3845.12       203.95 o                         
  -4  -7  12       1564.92       1481.81       125.27 o                         
  -3  -7  12       3222.28       3300.94       187.48 o                         
  -2  -7  12       4947.58       4650.32       262.87 o                         
  -1  -7  12       3897.44       4278.82       241.63 o                         
   0  -7  12       2636.24       2468.32       154.89 o                         
   1  -7  12       3750.40       3426.54       183.79 o                         
   2  -7  12       4489.68       4528.07       215.65 o                         
   3  -7  12       2955.45       2796.87       167.77 o                         
  -5  -6  12       1738.33       1743.71       135.37 o                         
  -4  -6  12       1244.28       1055.16       103.60 o                         
  -3  -6  12       2225.46       2257.45       147.35 o                         
  -2  -6  12       3892.70       3690.32       188.62 o                         
  -1  -6  12       3064.06       3033.45       166.21 o                         
   0  -6  12       2297.28       2141.21       137.97 o                         
   1  -6  12       3454.99       3416.63       205.83 o                         
   2  -6  12       3345.02       3358.12       175.95 o                         
   3  -6  12        745.92        799.82        84.51 o                         
   4  -6  12        656.00        606.38        97.67 o                         
  -6  -5  12       1138.53       1175.88       109.10 o                         
  -5  -5  12        652.55        630.67        78.91 o                         
  -4  -5  12        717.06        597.49        73.62 o                         
  -3  -5  12        870.37        864.35        87.01 o                         
  -2  -5  12       1991.98       2011.01       131.48 o                         
  -1  -5  12        618.63        671.77        93.22 o                         
   0  -5  12        217.14        190.63        39.48 o                         
   1  -5  12        487.90        449.06        73.21 o                         
   2  -5  12        712.18        690.43        74.54 o                         
   3  -5  12        613.05        689.78        75.49 o                         
   4  -5  12        414.10        413.81        64.17 o                         
   5  -5  12        830.84        704.46       168.49 o                         
  -7  -4  12         26.72          9.21        27.01 o                         
  -6  -4  12         60.30         55.39        29.28 o                         
  -5  -4  12        182.05         88.87        59.33 o                         
  -4  -4  12         15.00          2.40        20.52 o                         
  -3  -4  12         12.12          4.17        24.30 o                         
  -2  -4  12         70.40         25.53        37.76 o                         
  -1  -4  12          7.07         40.87        21.56 o                         
   0  -4  12        347.61        361.82        52.82 o                         
   1  -4  12        286.24        236.02        43.61 o                         
   2  -4  12        506.85        463.14        59.85 o                         
   3  -4  12          3.15          4.98        19.47 o                         
   4  -4  12        270.49        285.21        65.69 o                         
   5  -4  12        107.43         83.05        40.05 o                         
  -8  -3  12       1302.04       1154.11       110.72 o                         
  -7  -3  12        680.77        780.83        89.10 o                         
  -6  -3  12        473.96        540.55        71.71 o                         
  -5  -3  12       1636.76       1434.17       110.36 o                         
  -4  -3  12       4463.51       4170.54       295.40 o                         
  -3  -3  12        777.29        685.26        71.54 o                         
  -2  -3  12        913.14        916.16       136.97 o                         
  -1  -3  12       2011.12       2015.57       120.51 o                         
   0  -3  12       1476.57       1438.19       100.13 o                         
   1  -3  12       1626.70       1598.80        87.27 o                         
   2  -3  12       1160.82       1129.99        64.76 o                         
   3  -3  12       1747.99       1568.02       138.51 o                         
   4  -3  12       1113.65       1179.58       124.20 o                         
   5  -3  12        977.91        771.56        79.58 o                         
  -8  -2  12       3729.56       3903.83       173.31 o                         
  -7  -2  12       3239.45       3081.18       145.50 o                         
  -6  -2  12       1830.09       1805.62       126.01 o                         
  -5  -2  12       2878.69       2833.54       154.10 o                         
  -4  -2  12       2592.30       2759.24       146.78 o                         
  -3  -2  12       5215.84       5011.39       198.24 o                         
  -2  -2  12       1917.17       1965.44        72.89 o                         
  -1  -2  12       4005.35       3946.66       162.25 o                         
   0  -2  12       6149.91       6195.55       164.88 o                         
   1  -2  12       3974.08       4184.25       135.86 o                         
   2  -2  12       1199.46       1126.03        81.30 o                         
   3  -2  12       3613.33       3623.57       144.28 o                         
   4  -2  12       2898.58       2444.78       459.70 o                         
   5  -2  12       1408.69       1323.07       103.39 o                         
  -8  -1  12       3833.66       3724.24       165.44 o                         
  -7  -1  12       3272.17       3553.27       152.84 o                         
  -6  -1  12       3346.96       3459.38       143.21 o                         
  -5  -1  12       7301.47       7246.32       252.39 o                         
  -4  -1  12       6777.51       6675.74       175.76 o                         
  -3  -1  12       6223.45       6091.32       158.68 o                         
  -2  -1  12       5926.56       6011.43       225.34 o                         
  -1  -1  12       6694.49       6804.95       169.20 o                         
   0  -1  12      10327.54      10093.17       225.43 o                         
   1  -1  12       6320.31       6362.54       149.91 o                         
   2  -1  12       4721.17       4615.02       125.35 o                         
   3  -1  12       2933.48       2940.55       129.51 o                         
   4  -1  12       5544.36       5193.87       385.96 o                         
   5  -1  12       2896.05       3040.11       172.81 o                         
  -9   0  12       2329.17       2228.48       129.89 o                         
  -8   0  12       4473.65       4572.61       181.49 o                         
  -7   0  12       5226.74       5360.81       188.61 o                         
  -6   0  12       3732.00       3934.42       150.18 o                         
  -5   0  12       3527.65       3494.29       231.85 o                         
  -4   0  12      14093.11      14318.99       446.33 o                         
  -3   0  12       8729.74       8598.95       202.73 o                         
  -2   0  12       5739.43       5663.05       121.10 o                         
  -1   0  12       7549.36       7812.75       157.97 o                         
   0   0  12       7118.05       7307.72       142.93 o                         
   1   0  12       4525.81       4401.42       131.54 o                         
   2   0  12       5684.92       6031.39       146.94 o                         
   3   0  12       4502.57       4567.74       144.33 o                         
   4   0  12       3083.63       2995.49       125.51 o                         
   5   0  12       3743.08       3644.95       175.21 o                         
  -9   1  12       3126.06       3224.58       183.05 o                         
  -8   1  12       5850.44       6032.56       210.50 o                         
  -7   1  12       4920.56       4838.55       197.98 o                         
  -6   1  12       6222.92       6246.25       192.14 o                         
  -5   1  12       6966.52       7242.79       246.38 o                         
  -4   1  12       5644.86       5635.46       224.03 o                         
  -3   1  12       6492.88       6674.11       269.00 o                         
  -2   1  12       5064.45       4844.30       145.53 o                         
  -1   1  12       3992.57       4020.55       105.80 o                         
   0   1  12       4987.64       5059.37       114.33 o                         
   1   1  12       4068.36       4082.60       111.92 o                         
   2   1  12       1061.24       1133.12        70.23 o                         
   3   1  12       5618.50       5948.44       280.15 o                         
   4   1  12       6843.67       6394.57       410.37 o                         
   5   1  12       2315.85       2130.59       215.04 o                         
  -9   2  12       1570.76       1479.42       105.66 o                         
  -8   2  12       3379.37       3461.50       208.48 o                         
  -7   2  12       3390.91       3369.52       157.54 o                         
  -6   2  12       1296.45       1253.61        80.81 o                         
  -5   2  12       3485.55       3593.13       131.36 o                         
  -4   2  12       3917.46       3786.68       140.41 o                         
  -3   2  12       1862.64       1873.54        63.76 o                         
  -2   2  12       1794.84       1798.64        67.63 o                         
  -1   2  12       4231.06       4194.85       101.34 o                         
   0   2  12       4333.63       4281.15       110.13 o                         
   1   2  12       4439.64       4412.39       158.44 o                         
   2   2  12       4966.27       4967.32       154.46 o                         
   3   2  12       3178.76       2984.07       109.13 o                         
   4   2  12       1570.42       1311.38       173.53 o                         
   5   2  12       1326.03       1293.01        93.24 o                         
  -9   3  12        390.82        328.89        55.55 o                         
  -8   3  12        486.24        571.70        71.63 o                         
  -7   3  12        466.96        567.21        80.14 o                         
  -6   3  12        310.77        359.51        59.03 o                         
  -5   3  12        219.97        231.77        35.11 o                         
  -4   3  12        811.14        831.04        49.88 o                         
  -3   3  12       1373.53       1323.39        82.25 o                         
  -2   3  12        546.65        550.13        46.55 o                         
  -1   3  12       1468.27       1427.30        58.50 o                         
   0   3  12       1595.54       1685.94        78.17 o                         
   1   3  12         35.19         39.56        15.80 o                         
   2   3  12        105.50        109.82        24.47 o                         
   3   3  12        535.37        525.06        53.03 o                         
   4   3  12        500.46        470.04        55.68 o                         
  -8   4  12         13.57         -9.30        55.39 o                         
  -7   4  12        258.76        253.71        46.04 o                         
  -6   4  12         60.53         67.80        40.06 o                         
  -5   4  12         91.96         59.33        27.55 o                         
  -4   4  12          6.05          6.43        22.81 o                         
  -3   4  12        216.90        203.77        49.24 o                         
  -2   4  12        193.05        184.40        32.90 o                         
  -1   4  12        184.48        195.06        22.39 o                         
   0   4  12          2.78          3.37        13.34 o                         
   1   4  12         15.18         54.83        21.03 o                         
   2   4  12         73.44         73.52        23.06 o                         
   3   4  12         39.44         34.73        16.69 o                         
  -8   5  12        852.44        871.60       124.12 o                         
  -7   5  12        622.81        453.38        64.27 o                         
  -6   5  12       1954.75       1939.61       129.04 o                         
  -5   5  12       3094.03       2309.88       290.52 o                         
  -4   5  12        503.80        549.99        71.74 o                         
  -3   5  12       2301.63       2356.59       118.07 o                         
  -2   5  12       2830.81       3026.87       236.68 o                         
  -1   5  12        720.54        699.56        64.55 o                         
   0   5  12        508.58        517.84        58.54 o                         
   1   5  12        748.06        830.70        75.70 o                         
   2   5  12        840.12        820.09        80.55 o                         
   3   5  12        596.55        548.28        67.36 o                         
  -7   6  12       2822.27       2822.46       267.48 o                         
  -6   6  12       4441.15       4499.67       324.89 o                         
  -5   6  12       1548.64       1558.74       101.79 o                         
  -4   6  12       1393.81       1469.54        84.67 o                         
  -3   6  12       2120.74       2260.92       154.85 o                         
  -2   6  12       2675.51       2934.43       178.15 o                         
  -1   6  12       1389.54       1478.67       125.39 o                         
   0   6  12       1646.83       1829.07       114.90 o                         
   1   6  12       1861.14       1792.26       118.75 o                         
   2   6  12       3570.94       3449.64       174.31 o                         
  -6   7  12       5252.03       5155.78       250.90 o                         
  -5   7  12       2802.47       3145.38       156.71 o                         
  -4   7  12       3027.28       3074.95       212.47 o                         
  -3   7  12       3102.56       2996.08       153.50 o                         
  -2   7  12       3662.59       3578.66       170.99 o                         
  -1   7  12       3945.36       4549.10       239.36 o                         
   0   7  12       2814.42       2850.43       191.28 o                         
  -4   8  12       2170.37       2417.75       141.41 o                         
  -3   8  12       4119.93       4003.85       187.69 o                         
  -3  -7  13          4.37         56.02        36.93 o                         
  -2  -7  13          5.18        -19.22        28.07 o                         
  -1  -7  13         15.85         46.28        40.27 o                         
   0  -7  13          5.45         33.91        28.73 o                         
   1  -7  13        641.66        683.86        82.64 o                         
   2  -7  13        384.73        460.92        69.83 o                         
  -5  -6  13        517.05        663.20        84.42 o                         
  -4  -6  13        157.82         54.65        30.20 o                         
  -3  -6  13         39.21         56.14        29.57 o                         
  -2  -6  13        413.96        374.00        61.15 o                         
  -1  -6  13        692.79        699.32        82.11 o                         
   0  -6  13        157.17        175.08        44.75 o                         
   1  -6  13         33.66         32.34        27.03 o                         
   2  -6  13        673.18        626.29        76.86 o                         
   3  -6  13       1442.12       1146.10       135.40 o                         
  -6  -5  13       1127.03       1011.98       131.46 o                         
  -5  -5  13       2405.39       2315.93       236.63 o                         
  -4  -5  13       2640.10       2672.66       163.82 o                         
  -3  -5  13       1318.32       1376.31       149.91 o                         
  -2  -5  13       1535.54       1623.46       199.84 o                         
  -1  -5  13       3237.04       3180.08       171.49 o                         
   0  -5  13       3153.74       3009.07       173.11 o                         
   1  -5  13       2195.87       2130.26       137.07 o                         
   2  -5  13       1684.95       1593.18       124.17 o                         
   3  -5  13       1397.42       1396.87       146.48 o                         
   4  -5  13        722.34        838.89       153.77 o                         
  -7  -4  13       2226.34       2006.54       148.95 o                         
  -6  -4  13       4179.27       4370.83       217.73 o                         
  -5  -4  13       3751.16       4058.35       202.60 o                         
  -4  -4  13       3529.58       3536.77       183.97 o                         
  -3  -4  13       5720.00       5317.83       223.83 o                         
  -2  -4  13       5010.26       5023.38       265.13 o                         
  -1  -4  13       4351.50       4613.05       201.73 o                         
   0  -4  13       3421.60       3293.85       166.55 o                         
   1  -4  13       2134.25       2157.45       132.29 o                         
   2  -4  13       2908.47       3064.46       160.61 o                         
   3  -4  13       4049.21       4404.45       252.76 o                         
   4  -4  13       3138.60       3261.34       221.54 o                         
  -7  -3  13       3212.58       3284.93       187.87 o                         
  -6  -3  13       3340.96       3520.11       189.06 o                         
  -5  -3  13       6237.02       6177.01       249.03 o                         
  -4  -3  13       6332.84       6058.90       249.92 o                         
  -3  -3  13       3163.67       3033.85       159.91 o                         
  -2  -3  13       1489.97       1570.41       111.55 o                         
  -1  -3  13       6510.09       6419.75       234.88 o                         
   0  -3  13       6970.78       7519.86       285.96 o                         
   1  -3  13       3552.15       3822.54       133.81 o                         
   2  -3  13       3946.33       4299.19       185.75 o                         
   3  -3  13       4651.03       4671.52       252.08 o                         
   4  -3  13       4893.24       5116.65       308.24 o                         
   5  -3  13       2959.55       3327.07       224.37 o                         
  -8  -2  13       2824.60       2945.64       179.60 o                         
  -7  -2  13       3702.60       3749.55       197.16 o                         
  -6  -2  13       3906.65       3970.99       196.62 o                         
  -5  -2  13       5882.83       6247.15       316.09 o                         
  -4  -2  13       8157.58       8051.93       422.54 o                         
  -3  -2  13       3446.66       3384.22       164.98 o                         
  -2  -2  13       7454.29       7459.84       252.12 o                         
  -1  -2  13       9312.50       9600.01       289.41 o                         
   0  -2  13       5462.20       5454.72       156.95 o                         
   1  -2  13       5704.66       5581.93       166.22 o                         
   2  -2  13       9434.72       9591.66       231.01 o                         
   3  -2  13       4429.27       4500.48       237.04 o                         
   4  -2  13       3964.66       3594.33       216.25 o                         
   5  -2  13       2074.89       1445.02       206.86 o                         
  -8  -1  13       3603.01       3842.31       170.64 o                         
  -7  -1  13       1782.61       1843.31       110.11 o                         
  -6  -1  13       2719.96       2859.33       130.56 o                         
  -5  -1  13       3345.41       3076.30       162.12 o                         
  -4  -1  13       3832.47       3936.43       221.18 o                         
  -3  -1  13       2500.24       2578.89        97.34 o                         
  -2  -1  13       5320.25       5277.06       149.18 o                         
  -1  -1  13       5747.67       5890.35       218.83 o                         
   0  -1  13       3320.90       3269.40       117.41 o                         
   1  -1  13       2407.86       2591.92        92.31 o                         
   2  -1  13       2154.18       2191.72        85.66 o                         
   3  -1  13       4676.66       4715.77       175.17 o                         
   4  -1  13       1564.57       1487.00       130.25 o                         
   5  -1  13        936.28        706.69        76.12 o                         
  -8   0  13        668.73        570.29        63.41 o                         
  -7   0  13        682.88        754.30        68.84 o                         
  -6   0  13        625.27        667.71        60.79 o                         
  -5   0  13       2839.73       2945.08       120.89 o                         
  -4   0  13        879.14        857.69        58.83 o                         
  -3   0  13       1433.30       1513.45        76.04 o                         
  -2   0  13       2266.31       2293.02        94.39 o                         
  -1   0  13       2439.68       2384.39       167.67 o                         
   0   0  13        778.27        836.81        43.98 o                         
   1   0  13       2127.74       2110.28        74.43 o                         
   2   0  13        726.01        729.35        54.28 o                         
   3   0  13        893.00        870.56        85.22 o                         
   4   0  13        771.15        739.66        68.98 o                         
   5   0  13        669.38        464.61        79.33 o                         
  -8   1  13          5.14         12.73        21.75 o                         
  -7   1  13         13.07          5.33        20.08 o                         
  -6   1  13         56.22         65.74        19.88 o                         
  -5   1  13        254.98        255.92        40.29 o                         
  -4   1  13         55.17         66.79        22.27 o                         
  -3   1  13         45.32         36.80        14.53 o                         
  -2   1  13         27.60         60.03        16.66 o                         
  -1   1  13         58.75         67.56        13.86 o                         
   0   1  13          2.71          7.60         9.86 o                         
   1   1  13        241.96        269.07        26.21 o                         
   2   1  13        387.38        387.93        41.63 o                         
   3   1  13        129.90        109.20        21.32 o                         
   4   1  13         61.38         50.80        22.14 o                         
  -8   2  13         23.96         47.54        27.89 o                         
  -7   2  13       1723.69       1658.16       100.28 o                         
  -6   2  13        388.71        330.67        42.32 o                         
  -5   2  13        243.63        190.03        31.61 o                         
  -4   2  13        463.39        510.18        48.24 o                         
  -3   2  13       1416.00       1414.72        86.70 o                         
  -2   2  13       1113.74       1140.05        55.00 o                         
  -1   2  13        775.87        789.29        42.48 o                         
   0   2  13         19.32          7.48        15.22 o                         
   1   2  13       1038.47       1015.70        65.38 o                         
   2   2  13       2296.90       2138.57        99.68 o                         
   3   2  13        181.38        192.78        33.55 o                         
   4   2  13        454.72        493.80        54.48 o                         
  -8   3  13       1519.27       1568.63       118.55 o                         
  -7   3  13       3305.96       3565.62       204.33 o                         
  -6   3  13       2344.36       2403.40       179.42 o                         
  -5   3  13        804.24        884.79        78.34 o                         
  -4   3  13       2137.24       2190.06       101.24 o                         
  -3   3  13       4309.07       4571.21       202.49 o                         
  -2   3  13       1734.38       1792.67        80.58 o                         
  -1   3  13        499.96        512.34        43.74 o                         
   0   3  13       3560.96       3516.75       227.21 o                         
   1   3  13       3399.44       3312.07       111.36 o                         
   2   3  13       1635.96       1714.66        96.39 o                         
   3   3  13        615.32        662.42        60.41 o                         
  -8   4  13       2057.94       2331.92       183.52 o                         
  -7   4  13       4618.27       4539.98       247.63 o                         
  -6   4  13       4303.48       4476.54       308.62 o                         
  -5   4  13       1759.32       1747.06       182.64 o                         
  -4   4  13       3036.80       3266.32       361.89 o                         
  -3   4  13       5172.80       5274.93       242.66 o                         
  -2   4  13       7295.46       7396.42       223.73 o                         
  -1   4  13       3951.79       3903.99       184.64 o                         
   0   4  13       3068.67       3114.87       141.66 o                         
   1   4  13       5350.34       5273.98       168.06 o                         
   2   4  13       2579.62       2620.08       120.19 o                         
   3   4  13       1326.45       1457.72        93.42 o                         
  -7   5  13       5465.86       5502.57       275.82 o                         
  -6   5  13       3643.47       3649.05       208.02 o                         
  -5   5  13       4777.62       4902.89       367.12 o                         
  -4   5  13       7684.59       8436.04       310.31 o                         
  -3   5  13       5260.60       5632.58       198.23 o                         
  -2   5  13       4236.69       4499.35       220.50 o                         
  -1   5  13       4539.13       4285.34       172.17 o                         
   0   5  13       3942.34       4164.84       174.65 o                         
   1   5  13       4079.56       4285.42       185.09 o                         
   2   5  13       2404.48       2352.02       139.13 o                         
  -7   6  13       3748.80       3493.04       304.75 o                         
  -6   6  13       5748.99       4822.54       699.56 o                         
  -5   6  13       5457.19       5079.91       215.69 o                         
  -4   6  13       2517.01       2726.47       176.20 o                         
  -3   6  13       5439.69       5503.76       257.68 o                         
  -2   6  13       6158.81       6464.84       283.82 o                         
  -1   6  13       1828.47       1861.22       170.88 o                         
   0   6  13       2510.43       2492.90       142.02 o                         
   1   6  13       4314.68       4457.84       197.94 o                         
  -5   7  13       1396.66       1525.45       109.60 o                         
  -4   7  13        696.16        721.11        76.00 o                         
  -3   7  13       2173.50       2199.69       134.22 o                         
  -2   7  13       1724.51       1841.33       149.35 o                         
  -1   7  13       1130.52       1052.13       115.46 o                         
  -1  -7  14       2007.04       1770.02       138.75 o                         
  -4  -6  14       2246.88       2068.75       152.56 o                         
  -3  -6  14       3963.87       3893.01       218.44 o                         
  -2  -6  14       4620.84       4546.41       224.54 o                         
  -1  -6  14       4752.46       5184.51       235.37 o                         
   0  -6  14       3128.54       3224.78       182.02 o                         
   1  -6  14       2899.71       2903.02       172.22 o                         
   2  -6  14       4138.85       4301.37       213.09 o                         
  -5  -5  14       4762.43       5143.10       254.04 o                         
  -4  -5  14       2906.06       2840.16       173.83 o                         
  -3  -5  14       3837.48       3855.68       200.62 o                         
  -2  -5  14       5805.33       6142.43       254.96 o                         
  -1  -5  14       4828.07       4849.56       191.46 o                         
   0  -5  14       5841.79       5812.93       242.58 o                         
   1  -5  14       3865.63       3701.41       189.42 o                         
   2  -5  14       3531.17       3691.54       331.61 o                         
   3  -5  14       2404.23       2699.77       209.12 o                         
  -6  -4  14       4547.77       4677.24       231.66 o                         
  -5  -4  14       5897.74       5765.85       252.32 o                         
  -4  -4  14       3530.23       3517.78       188.90 o                         
  -3  -4  14       2506.35       2336.54       176.12 o                         
  -2  -4  14       6632.73       6500.97       253.97 o                         
  -1  -4  14       4875.03       4918.10       251.34 o                         
   0  -4  14       1841.99       1861.19       126.75 o                         
   1  -4  14       2725.16       2735.06       156.31 o                         
   2  -4  14       4534.13       4558.17       204.85 o                         
   3  -4  14       3046.00       3173.04       217.89 o                         
  -7  -3  14        979.78       1017.00       106.62 o                         
  -6  -3  14       2390.26       2247.66       152.99 o                         
  -5  -3  14       1204.86        999.31        97.77 o                         
  -4  -3  14        966.44       1022.44        96.33 o                         
  -3  -3  14       3209.85       3300.62       173.02 o                         
  -2  -3  14       1841.68       1929.28       127.96 o                         
  -1  -3  14        867.08        800.15        93.63 o                         
   0  -3  14       1279.52       1168.72        84.28 o                         
   1  -3  14       1287.31       1189.03        97.35 o                         
   2  -3  14       1939.02       2043.21       185.71 o                         
   3  -3  14       2314.83       2335.81       178.31 o                         
   4  -3  14        771.69        834.84       109.18 o                         
  -7  -2  14          7.12         15.16        36.93 o                         
  -6  -2  14        414.76        412.21        63.05 o                         
  -5  -2  14        498.02        415.77        67.41 o                         
  -4  -2  14         36.09         17.64        25.54 o                         
  -3  -2  14          8.85         15.38        18.48 o                         
  -2  -2  14        159.09        176.73        38.49 o                         
  -1  -2  14        281.82        282.05        49.09 o                         
   0  -2  14         30.93         46.95        23.98 o                         
   1  -2  14         53.51         38.04        18.99 o                         
   2  -2  14        556.67        572.35        82.59 o                         
   3  -2  14        230.83        181.66        47.07 o                         
   4  -2  14          6.67          2.66        38.95 o                         
  -8  -1  14        188.12        170.36        80.16 o                         
  -7  -1  14         88.82        117.71        38.56 o                         
  -6  -1  14         50.92         59.66        29.43 o                         
  -5  -1  14        128.61        165.53        41.46 o                         
  -4  -1  14        278.50        240.25        45.99 o                         
  -3  -1  14        226.77        215.71        40.32 o                         
  -2  -1  14         43.39         60.61        24.30 o                         
  -1  -1  14        126.94         91.15        20.90 o                         
   0  -1  14        383.02        408.58        36.64 o                         
   1  -1  14        305.73        325.89        40.00 o                         
   2  -1  14        119.57         95.48        21.13 o                         
   3  -1  14        131.00        106.38        33.87 o                         
   4  -1  14        319.30        180.66        78.37 o                         
  -8   0  14       2132.56       2094.71       148.58 o                         
  -7   0  14       2927.43       2854.31       198.68 o                         
  -6   0  14        659.53        748.41        82.81 o                         
  -5   0  14        987.45        992.72        91.01 o                         
  -4   0  14       1686.19       1847.94       114.94 o                         
  -3   0  14       2677.49       2673.84       106.71 o                         
  -2   0  14       1397.50       1342.39        79.56 o                         
  -1   0  14       1454.18       1427.54        76.51 o                         
   0   0  14       2426.61       2495.39        81.26 o                         
   1   0  14       3280.66       3451.90       100.91 o                         
   2   0  14        838.52        769.49        67.75 o                         
   3   0  14       1120.47       1103.58        83.44 o                         
   4   0  14       1032.26       1042.38       158.62 o                         
  -8   1  14       3324.19       3591.16       255.11 o                         
  -7   1  14       2945.79       2939.08       169.02 o                         
  -6   1  14       2232.30       2217.80       140.05 o                         
  -5   1  14       2997.63       2822.31       122.18 o                         
  -4   1  14       4947.29       5111.42       161.23 o                         
  -3   1  14       8380.27       7783.57       202.71 o                         
  -2   1  14       1632.13       1630.11        87.84 o                         
  -1   1  14       1412.54       1423.70        67.59 o                         
   0   1  14       5449.58       5543.74       128.58 o                         
   1   1  14       2487.47       2640.19        97.67 o                         
   2   1  14       1452.52       1482.41        83.22 o                         
   3   1  14       1040.69       1054.28        72.70 o                         
   4   1  14       2087.60       2016.04       108.52 o                         
  -8   2  14       5007.65       5309.50       301.88 o                         
  -7   2  14       6451.45       6214.23       251.96 o                         
  -6   2  14       6829.12       6495.07       248.37 o                         
  -5   2  14       3378.99       3304.23       134.88 o                         
  -4   2  14       6028.20       6089.33       181.35 o                         
  -3   2  14       5680.56       5629.09       223.15 o                         
  -2   2  14       4975.70       5059.43       154.15 o                         
  -1   2  14       3750.02       3773.66       139.96 o                         
   0   2  14       5534.28       5419.64       156.98 o                         
   1   2  14       2905.75       3178.84       123.13 o                         
   2   2  14       4354.28       4361.32       137.32 o                         
   3   2  14       5461.32       5497.67       183.04 o                         
  -8   3  14       3756.45       3653.88       267.59 o                         
  -7   3  14       5020.70       5212.69       386.00 o                         
  -6   3  14       4029.85       4061.41       243.22 o                         
  -5   3  14       2536.29       2502.24       117.51 o                         
  -4   3  14       5576.53       5681.84       175.89 o                         
  -3   3  14       5041.73       5187.37       176.24 o                         
  -2   3  14       3881.75       3973.65       157.90 o                         
  -1   3  14       5570.56       5763.17       163.11 o                         
   0   3  14       5569.82       5762.84       196.68 o                         
   1   3  14       8520.01       8739.05       225.94 o                         
   2   3  14       4066.70       4166.93       153.88 o                         
   3   3  14       2277.68       2362.91       119.39 o                         
  -7   4  14       3231.23       3438.57       252.28 o                         
  -6   4  14       2753.74       2153.42       280.64 o                         
  -5   4  14       2753.42       2870.20       263.65 o                         
  -4   4  14       2625.71       2916.19       173.66 o                         
  -3   4  14       5470.47       5402.49       194.27 o                         
  -2   4  14       2683.20       2777.03       166.11 o                         
  -1   4  14       2928.94       2865.59       134.40 o                         
   0   4  14       3171.01       3060.78       144.94 o                         
   1   4  14       2351.85       2218.60       127.01 o                         
   2   4  14       1563.14       1667.42       203.08 o                         
  -7   5  14       2093.22       1945.06       229.07 o                         
  -6   5  14        755.62        753.62        96.15 o                         
  -5   5  14        196.47        276.46        58.00 o                         
  -4   5  14       1370.11       1422.34       146.51 o                         
  -3   5  14       1886.41       2034.53       146.38 o                         
  -2   5  14       1066.80       1044.94       104.77 o                         
  -1   5  14        624.96        605.88        63.66 o                         
   0   5  14       1597.28       1874.14       116.79 o                         
   1   5  14       1107.54       1146.39        94.84 o                         
  -6   6  14         12.02         -6.39        25.47 o                         
  -5   6  14        102.39         39.48        32.65 o                         
  -4   6  14        913.97        903.99       102.60 o                         
  -3   6  14         80.97        123.95        44.23 o                         
  -2   6  14          4.77         61.00        35.66 o                         
  -1   6  14         62.35         11.82        45.67 o                         
  -2  -6  15       2887.72       3085.03       161.38 o                         
  -1  -6  15       1366.73       1366.43       124.11 o                         
   0  -6  15       1484.72       1681.11       134.49 o                         
  -4  -5  15        608.11        466.26        71.85 o                         
  -3  -5  15        794.67        645.26        84.64 o                         
  -2  -5  15       1145.12       1026.12       102.82 o                         
  -1  -5  15        471.47        452.85        66.81 o                         
   0  -5  15        103.59        110.95        38.39 o                         
   1  -5  15        746.28        690.45        82.80 o                         
   2  -5  15        676.70        546.27        95.24 o                         
  -5  -4  15          9.50        -17.20        33.05 o                         
  -4  -4  15        625.52        671.58        83.20 o                         
  -3  -4  15         32.07         42.23        27.78 o                         
  -2  -4  15         15.13         -5.78        22.21 o                         
  -1  -4  15         53.09         42.76        35.68 o                         
   0  -4  15        146.10         92.51        31.15 o                         
   1  -4  15          5.90          8.74        18.72 o                         
   2  -4  15          0.45         26.72        43.61 o                         
  -6  -3  15        291.52        335.04        60.46 o                         
  -5  -3  15        387.84        355.30        61.17 o                         
  -4  -3  15       1327.20       1201.01       108.85 o                         
  -3  -3  15        549.68        630.43        77.30 o                         
  -2  -3  15         35.89         27.65        26.63 o                         
  -1  -3  15        924.12        832.44        84.63 o                         
   0  -3  15       1596.45       1874.03       127.62 o                         
   1  -3  15        335.27        312.74        52.14 o                         
   2  -3  15         62.66        100.08        41.29 o                         
   3  -3  15       1443.87       1240.62       134.28 o                         
  -7  -2  15       1894.74       1873.07       144.41 o                         
  -6  -2  15        962.07       1016.42       102.66 o                         
  -5  -2  15       3121.74       2952.02       172.03 o                         
  -4  -2  15       2061.91       2141.24       141.79 o                         
  -3  -2  15       2200.65       2206.33       140.19 o                         
  -2  -2  15       3285.95       3239.09       168.79 o                         
  -1  -2  15       3336.98       3064.30       161.09 o                         
   0  -2  15       2352.34       2439.16       113.81 o                         
   1  -2  15       2444.06       2477.54       113.27 o                         
   2  -2  15       1701.52       1472.01       291.97 o                         
   3  -2  15       1533.50       1460.98       138.85 o                         
  -7  -1  15       3951.51       3711.52       202.09 o                         
  -6  -1  15       2986.28       2911.23       172.02 o                         
  -5  -1  15       3985.84       3901.21       194.89 o                         
  -4  -1  15       8870.09       8313.29       288.72 o                         
  -3  -1  15       5828.41       5559.69       223.83 o                         
  -2  -1  15       2276.57       2420.17       139.69 o                         
  -1  -1  15       4572.88       4540.54       192.33 o                         
   0  -1  15       7348.71       7456.07       209.06 o                         
   1  -1  15       4773.11       5045.06       165.54 o                         
   2  -1  15       4374.93       4615.55       180.55 o                         
   3  -1  15       3111.11       2924.77       285.11 o                         
  -7   0  15       4360.81       4190.00       211.85 o                         
  -6   0  15       3568.16       3661.32       190.71 o                         
  -5   0  15       2954.13       2887.19       162.18 o                         
  -4   0  15       5188.59       5134.81       214.47 o                         
  -3   0  15       5963.45       5922.55       341.28 o                         
  -2   0  15       5369.57       5277.80       161.65 o                         
  -1   0  15       4911.20       5259.81       161.94 o                         
   0   0  15       5603.13       6140.96       239.52 o                         
   1   0  15       3892.11       3969.10       140.86 o                         
   2   0  15       2418.04       2532.25       110.75 o                         
   3   0  15       3585.86       3692.12       169.00 o                         
  -7   1  15       3543.18       3669.94       194.82 o                         
  -6   1  15       1696.42       1814.08       200.36 o                         
  -5   1  15       4427.92       4435.54       188.70 o                         
  -4   1  15       6976.52       7027.31       236.17 o                         
  -3   1  15       3509.73       3369.20       127.47 o                         
  -2   1  15       4506.26       4452.86       147.97 o                         
  -1   1  15       4558.26       4621.84       134.03 o                         
   0   1  15       4088.22       4295.99       146.85 o                         
   1   1  15       3693.31       3819.38       136.75 o                         
   2   1  15       1705.62       1706.43        92.13 o                         
   3   1  15       2040.86       2083.51       123.18 o                         
  -7   2  15       1660.89       1696.75       129.75 o                         
  -6   2  15       2068.98       1852.95       105.87 o                         
  -5   2  15       2257.04       2133.95       108.19 o                         
  -4   2  15       1964.28       1944.63       127.56 o                         
  -3   2  15       2116.72       2150.03       115.74 o                         
  -2   2  15        520.79        514.99        57.44 o                         
  -1   2  15       1364.10       1374.47        80.53 o                         
   0   2  15       2080.74       2279.46       146.04 o                         
   1   2  15        867.32        924.89        66.19 o                         
   2   2  15        613.72        612.47        57.93 o                         
  -7   3  15        532.56        546.67       128.63 o                         
  -6   3  15        183.38        219.56        50.32 o                         
  -5   3  15        667.71        696.63        61.86 o                         
  -4   3  15        349.27        383.93        65.05 o                         
  -3   3  15        450.30        439.64        62.75 o                         
  -2   3  15        407.67        423.85        51.88 o                         
  -1   3  15        636.80        621.27        77.16 o                         
   0   3  15        538.42        576.76        59.35 o                         
   1   3  15        204.85        172.98        36.25 o                         
   2   3  15        582.76        525.59        55.21 o                         
  -7   4  15         14.02        -20.48        23.39 o                         
  -6   4  15         30.71         37.81        59.52 o                         
  -5   4  15         48.73         98.93        38.50 o                         
  -4   4  15         93.29         73.19        31.53 o                         
  -3   4  15        146.17        135.49        33.64 o                         
  -2   4  15         96.12         63.49        31.94 o                         
  -1   4  15         26.87         53.23        30.41 o                         
   0   4  15        127.51        133.95        32.36 o                         
   1   4  15          5.20         24.72        24.01 o                         
  -6   5  15        880.42        806.65       101.01 o                         
  -5   5  15       1021.65       1278.37       119.36 o                         
  -4   5  15        578.14        651.82       142.47 o                         
  -3   5  15        669.91        756.93        92.11 o                         
  -2   5  15        995.00       1170.61       245.87 o                         
  -1   5  15        795.12        917.56       103.40 o                         
   0   5  15        743.35        700.22        73.14 o                         
  -4   6  15       1582.59       1674.32       244.79 o                         
  -3   6  15       2044.66       2009.84       157.64 o                         
  -2  -5  16       1746.91       1808.79       140.90 o                         
  -1  -5  16       2211.24       2331.48       158.13 o                         
   0  -5  16       1356.61       1389.20       120.43 o                         
  -4  -4  16       3033.54       2917.74       180.76 o                         
  -3  -4  16       3180.25       3094.44       257.93 o                         
  -2  -4  16       2741.75       2945.06       175.71 o                         
  -1  -4  16       3694.78       3971.11       203.43 o                         
   0  -4  16       2709.85       2788.80       167.31 o                         
   1  -4  16       2627.28       2662.82       162.26 o                         
  -5  -3  16       4881.07       4892.75       237.25 o                         
  -4  -3  16       5190.51       5067.01       236.03 o                         
  -3  -3  16       3825.44       3867.50       290.72 o                         
  -2  -3  16       3282.64       3189.21       177.73 o                         
  -1  -3  16       4840.40       4880.67       220.01 o                         
   0  -3  16       5050.22       4895.79       219.46 o                         
   1  -3  16       3842.69       4033.68       197.02 o                         
   2  -3  16       3527.84       3408.45       304.37 o                         
  -6  -2  16       1624.32       1676.53       135.09 o                         
  -5  -2  16       3028.62       3058.96       179.76 o                         
  -4  -2  16       5877.73       6043.94       253.25 o                         
  -3  -2  16       2026.78       2027.63       138.38 o                         
  -2  -2  16       2760.44       2893.49       163.28 o                         
  -1  -2  16       3553.15       3651.32       182.47 o                         
   0  -2  16       3188.50       3336.25       138.77 o                         
   1  -2  16       1498.98       1488.35       112.43 o                         
   2  -2  16       3015.00       3296.35       234.36 o                         
  -6  -1  16       2123.10       1905.31       236.82 o                         
  -5  -1  16       3608.80       3718.98       194.52 o                         
  -4  -1  16       1297.79       1296.12       110.32 o                         
  -3  -1  16       1360.99       1432.98       112.23 o                         
  -2  -1  16       3504.10       3250.36       168.56 o                         
  -1  -1  16       2850.30       2762.80       151.59 o                         
   0  -1  16       2110.20       2287.49       111.18 o                         
   1  -1  16       3540.73       3571.06       160.09 o                         
   2  -1  16       1380.70       1254.46       184.11 o                         
  -7   0  16        576.32        607.68        82.03 o                         
  -6   0  16        679.72        686.04        82.61 o                         
  -5   0  16       1613.65       1737.40       128.58 o                         
  -4   0  16        642.69        711.03        92.03 o                         
  -3   0  16       1033.46        919.33        87.45 o                         
  -2   0  16       1199.63       1102.18        92.23 o                         
  -1   0  16       2171.35       2029.02       104.50 o                         
   0   0  16       1130.24       1164.30        90.61 o                         
   1   0  16        323.99        268.88       121.92 o                         
   2   0  16       1151.04       1129.59       108.77 o                         
  -7   1  16          6.37         36.43        45.74 o                         
  -6   1  16         84.34         72.33        38.19 o                         
  -5   1  16         25.13         -2.37        34.08 o                         
  -4   1  16         10.59         50.15        25.59 o                         
  -3   1  16         73.52         55.50        26.52 o                         
  -2   1  16          6.25         -4.64        14.69 o                         
  -1   1  16          2.75         43.36        16.64 o                         
   0   1  16         55.65         88.59        23.54 o                         
   1   1  16         45.03          1.53        19.32 o                         
   2   1  16         12.11          4.91        26.54 o                         
  -6   2  16        577.50        669.93        81.91 o                         
  -5   2  16        296.93        322.72        42.73 o                         
  -4   2  16        392.83        439.09        48.23 o                         
  -3   2  16        812.46        739.87        70.89 o                         
  -2   2  16        241.72        265.68        36.94 o                         
  -1   2  16         71.16         62.23        39.53 o                         
   0   2  16        209.49        236.12        51.95 o                         
   1   2  16        217.54        121.31        34.15 o                         
  -6   3  16       1912.69       1774.26       144.36 o                         
  -5   3  16       1224.22       1238.29       114.01 o                         
  -4   3  16        803.41        716.95        84.37 o                         
  -3   3  16       2621.15       2635.69       161.77 o                         
  -2   3  16       3468.19       3225.50       181.97 o                         
  -1   3  16       1239.17       1308.58       116.67 o                         
   0   3  16       1397.00       1349.35       119.80 o                         
  -5   4  16       1759.39       1972.37       149.00 o                         
  -4   4  16       3368.97       3394.32       193.13 o                         
  -3   4  16       4189.65       4181.12       218.35 o                         
  -2   4  16       3006.01       3134.51       188.58 o                         
  -1   4  16       2133.24       2281.75       161.48 o                         
  -4   5  16       3361.17       3532.61       208.24 o                         
  -3   5  16       3615.75       3802.77       425.86 o                         
  -4  -3  17        401.44        279.53        55.36 o                         
  -3  -3  17        906.78        902.23       132.02 o                         
  -2  -3  17       2818.10       2641.57       196.27 o                         
  -1  -3  17       1459.70       1441.61       120.03 o                         
   0  -3  17        688.05        593.75        76.88 o                         
  -5  -2  17        214.75        189.14        61.44 o                         
  -4  -2  17        393.63        457.10       122.22 o                         
  -3  -2  17        546.93        522.14        72.68 o                         
  -2  -2  17        152.54        150.66        41.75 o                         
  -1  -2  17        514.56        571.93        72.82 o                         
   0  -2  17          7.14         58.13        28.44 o                         
   1  -2  17        151.86         53.56        88.68 o                         
  -5  -1  17         29.21         25.64        42.35 o                         
  -4  -1  17        487.89        471.23        69.19 o                         
  -3  -1  17        874.32        887.91        91.37 o                         
  -2  -1  17        239.08        219.38        45.35 o                         
  -1  -1  17         96.13        122.92        29.30 o                         
   0  -1  17        446.27        451.56        51.22 o                         
   1  -1  17        263.30        214.67        85.40 o                         
  -5   0  17       1193.76       1076.81       103.30 o                         
  -4   0  17       1580.71       1538.16       120.47 o                         
  -3   0  17       2268.17       2242.25       141.98 o                         
  -2   0  17        218.46        302.52        51.59 o                         
  -1   0  17       1220.58       1130.03       124.43 o                         
   0   0  17       1835.45       1663.91       136.54 o                         
   1   0  17       1085.41       1062.50       167.58 o                         
  -6   1  17       1909.06       1994.90       143.83 o                         
  -5   1  17       1439.43       1405.42       119.52 o                         
  -4   1  17       3285.80       3198.32       172.14 o                         
  -3   1  17       4255.97       4231.62       251.86 o                         
  -2   1  17       2498.36       2450.50       184.35 o                         
  -1   1  17       1892.11       1843.51       121.71 o                         
   0   1  17       2918.55       2944.19       251.52 o                         
  -5   2  17       2167.94       2067.66       139.92 o                         
  -4   2  17       5738.94       5324.61       290.55 o                         
  -3   2  17       3693.68       3821.26       235.50 o                         
  -2   2  17       2322.75       2161.38       110.22 o                         
  -1   2  17       2979.43       3170.96       181.55 o                         
   0   2  17       3325.34       3771.54       203.73 o                         
  -5   3  17       2652.07       2446.31       259.02 o                         
  -4   3  17       3330.50       3345.89       191.35 o                         
  -3   3  17       2343.19       2413.69       159.34 o                         
  -2   3  17       2231.67       2264.97       154.90 o                         
  -1   3  17       3323.86       3553.72       201.45 o                         
  -3  -1  18       3004.69       2762.51       167.29 o                         
  -2  -1  18       2514.75       2597.94       158.27 o                         
  -4   0  18       5804.53       5648.93       250.34 o                         
  -3   0  18       3876.75       3803.80       192.72 o                         
  -2   0  18       3728.06       3452.38       230.12 o                         
  -3   1  18       2595.42       2462.79       194.70 o                         
  -2   1  18       2277.98       2344.39       144.24 o                         
                                                                                
