# Supplementary material for: Crystal structures of three platinacyclic complexes bearing isopropyl eugenoxyacetate and pyridine derivatives
Source: Acta Crystallogr E Crystallogr Commun. 2020 Jun 5;76(Pt 7):1012–7. doi: 10.1107/S2056989020006957 (PMC7336793; doi:10.1107/S2056989020006957)
Supplement: Supplementary file 3 [file e-76-01012-IIsup3.hkl]

data_II                                                                         
_shelx_title ' Chi26 in P-1 No.2'                                               
_shelx_refln_list_code          4                                               
_shelx_F_calc_maximum      219.70                                               
_exptl_crystal_F_000       572.00                                               
_reflns_d_resolution_high  0.8000                                               
                                                                                
loop_                                                                           
 _space_group_symop_operation_xyz                                               
 'x, y, z'                                                                      
 '-x, -y, -z'                                                                   
                                                                                
_cell_length_a     8.3609                                                       
_cell_length_b     9.1272                                                       
_cell_length_c    14.5582                                                       
_cell_angle_alpha  94.909                                                       
_cell_angle_beta  102.277                                                       
_cell_angle_gamma 100.454                                                       
                                                                                
_shelx_F_squared_multiplier     1.000                                           
                                                                                
loop_                                                                           
 _refln_index_h                                                                 
 _refln_index_k                                                                 
 _refln_index_l                                                                 
 _refln_F_squared_calc                                                          
 _refln_F_squared_meas                                                          
 _refln_F_squared_sigma                                                         
 _refln_observed_status                                                         
   2   0   0       3355.55       3298.70        22.85 o                         
   3   0   0      19098.73      19318.97       107.93 o                         
   4   0   0      19391.78      19889.67       132.70 o                         
   5   0   0       8234.61       8431.09        79.66 o                         
   6   0   0       6643.60       6815.50        71.73 o                         
   7   0   0       6959.01       7226.32        82.55 o                         
   8   0   0       5878.25       5952.44        89.73 o                         
   9   0   0       3768.25       3682.05       104.04 o                         
 -10   1   0       2138.84       2048.46        79.06 o                         
  -9   1   0       3450.94       3405.60        95.04 o                         
  -8   1   0       8019.39       7912.31        92.89 o                         
  -7   1   0       3122.32       3306.52        46.51 o                         
  -6   1   0       6244.20       6352.06        65.48 o                         
  -5   1   0       8818.08       8950.90        71.94 o                         
  -4   1   0      22697.57      23031.60       168.42 o                         
  -3   1   0      25878.67      25980.67       144.28 o                         
  -2   1   0      22267.90      22218.69       123.68 o                         
  -1   1   0      22841.51      21546.58       229.47 o                         
   1   1   0       9266.40       9185.36        58.99 o                         
   2   1   0       8100.18       7984.75        52.23 o                         
   3   1   0      10041.25      10020.43        64.94 o                         
   4   1   0       7164.19       6782.32        55.60 o                         
   5   1   0       7772.92       7734.55        74.30 o                         
   6   1   0       1353.13       1381.71        29.65 o                         
   7   1   0       6894.28       7020.61        91.20 o                         
   8   1   0       7050.46       6984.11       101.77 o                         
   9   1   0       1551.16       1452.17        63.17 o                         
 -10   2   0       3175.51       3188.96        91.27 o                         
  -9   2   0       3904.49       3900.47       102.98 o                         
  -8   2   0       5975.37       6067.41        81.49 o                         
  -7   2   0       9743.81       9932.26       142.59 o                         
  -6   2   0       7115.17       7176.26        94.77 o                         
  -5   2   0      11181.30      11470.78        90.52 o                         
  -4   2   0      26225.92      26442.36       177.27 o                         
  -3   2   0      18096.18      18528.61       108.41 o                         
  -2   2   0        343.14        383.34         6.11 o                         
  -1   2   0      21091.91      20589.60       117.57 o                         
   0   2   0      10958.64      10997.60        70.56 o                         
   1   2   0       6164.67       6261.00        46.26 o                         
   2   2   0       7875.01       7845.01        59.50 o                         
   3   2   0       6604.02       6646.13        60.52 o                         
   4   2   0       7060.61       6972.23        77.74 o                         
   5   2   0       4698.33       4570.64        70.23 o                         
   6   2   0       2631.73       2592.48        47.11 o                         
   7   2   0       1375.07       1345.70        34.66 o                         
   8   2   0       1769.35       1768.46        42.98 o                         
   9   2   0        236.41        199.23        23.29 o                         
 -10   3   0       2314.54       2257.27        70.18 o                         
  -9   3   0       3530.66       3479.67        82.81 o                         
  -8   3   0       3822.52       3786.56        62.60 o                         
  -7   3   0       9789.41       9967.94        99.80 o                         
  -6   3   0       5764.19       5916.90        85.13 o                         
  -5   3   0       2680.43       2725.17        32.40 o                         
  -4   3   0       6057.85       6002.05        54.86 o                         
  -3   3   0      15538.93      15747.85       108.96 o                         
  -2   3   0       4356.22       4546.59        32.33 o                         
  -1   3   0        464.74        462.71         7.52 o                         
   0   3   0      11884.99      11912.24        79.57 o                         
   1   3   0       7561.10       7558.89        58.47 o                         
   2   3   0       2025.99       2067.92        28.08 o                         
   3   3   0       1102.05       1068.65        17.98 o                         
   4   3   0       3926.19       4181.12        56.79 o                         
   5   3   0        657.14        655.76        18.88 o                         
   6   3   0        196.82        241.28        13.96 o                         
   7   3   0        336.83        298.03        16.73 o                         
   8   3   0        587.34        554.69        24.26 o                         
   9   3   0         18.23         25.97        13.69 o                         
 -10   4   0       3058.82       2882.52        98.16 o                         
  -9   4   0       1289.81       1234.50        46.12 o                         
  -8   4   0       6336.41       6344.43       104.67 o                         
  -7   4   0       8118.30       8432.40       126.22 o                         
  -6   4   0       1423.75       1498.83        32.43 o                         
  -5   4   0       1650.09       1756.25        29.35 o                         
  -4   4   0      10037.44      10339.31        81.39 o                         
  -3   4   0       3894.84       3964.54        35.98 o                         
  -2   4   0       1479.67       1508.66        20.08 o                         
  -1   4   0       1179.49       1224.50        17.39 o                         
   0   4   0        774.15        722.48        13.66 o                         
   1   4   0       2117.98       2138.81        27.20 o                         
   2   4   0        478.44        509.94        11.92 o                         
   3   4   0         71.15         82.60         5.82 o                         
   4   4   0        382.51        358.22        13.58 o                         
   5   4   0        325.53        368.49        15.50 o                         
   6   4   0       1092.51       1136.16        32.35 o                         
   7   4   0        348.66        327.69        18.38 o                         
   8   4   0          2.80          2.33         7.70 o                         
  -9   5   0        737.52        663.04        34.71 o                         
  -8   5   0       2266.65       2284.96        57.19 o                         
  -7   5   0       2041.75       1996.75        41.57 o                         
  -6   5   0        232.06        234.55        13.13 o                         
  -5   5   0         18.09         24.08         3.75 o                         
  -4   5   0       1292.49       1380.10        20.87 o                         
  -3   5   0       1422.73       1402.06        22.90 o                         
  -2   5   0         27.51         37.07         3.46 o                         
  -1   5   0         74.93         75.96         4.31 o                         
   0   5   0        952.68       1003.44        18.79 o                         
   1   5   0        314.46        339.42        11.45 o                         
   2   5   0        534.74        538.86        14.73 o                         
   3   5   0        194.65        204.30         8.39 o                         
   4   5   0        170.07        151.41         9.47 o                         
   5   5   0        191.66        211.83        12.58 o                         
   6   5   0       1826.97       1772.69        43.14 o                         
   7   5   0         78.01         68.50         9.02 o                         
   8   5   0         28.73         13.40         9.12 o                         
  -9   6   0        108.01         60.79        13.80 o                         
  -8   6   0         19.49         14.33        12.19 o                         
  -7   6   0        238.09        242.82        16.15 o                         
  -6   6   0         27.49         33.05         5.65 o                         
  -5   6   0         66.69         70.78         7.34 o                         
  -4   6   0         92.89        111.00         6.35 o                         
  -3   6   0        223.64        247.48         8.85 o                         
  -2   6   0        672.17        659.28        14.58 o                         
  -1   6   0        811.73        750.30        14.98 o                         
   0   6   0        971.40       1002.36        20.73 o                         
   1   6   0        716.97        743.51        22.68 o                         
   2   6   0       5811.16       5680.35        62.96 o                         
   3   6   0       2593.63       2594.62        39.80 o                         
   4   6   0        742.62        801.97        23.29 o                         
   5   6   0       1377.78       1404.95        33.28 o                         
   6   6   0       1440.24       1465.42        44.57 o                         
   7   6   0       1749.15       1779.01        51.20 o                         
  -9   7   0        243.56        263.17        21.99 o                         
  -8   7   0         74.02         55.43        11.16 o                         
  -7   7   0         43.64         16.08         7.56 o                         
  -6   7   0        820.70        839.58        31.20 o                         
  -5   7   0       1042.54       1048.15        30.04 o                         
  -4   7   0       1008.57       1035.57        22.46 o                         
  -3   7   0        653.36        667.09        17.54 o                         
  -2   7   0       2277.97       2274.01        32.37 o                         
  -1   7   0       5888.11       5819.01        71.08 o                         
   0   7   0       3774.14       3782.47        57.81 o                         
   1   7   0       1150.28       1201.25        22.57 o                         
   2   7   0       2308.70       2299.45        38.82 o                         
   3   7   0       3197.68       3306.69        62.69 o                         
   4   7   0       1617.80       1632.11        41.68 o                         
   5   7   0       3359.08       3386.02        69.87 o                         
   6   7   0       3578.85       3705.36        83.48 o                         
  -8   8   0       1008.77        935.94        46.50 o                         
  -7   8   0       1120.34       1080.86        43.12 o                         
  -6   8   0       1961.88       1992.93        52.52 o                         
  -5   8   0       3357.26       3341.67        60.07 o                         
  -4   8   0       4844.22       4932.40        73.31 o                         
  -3   8   0       3883.24       3974.93        59.20 o                         
  -2   8   0       3202.48       3200.33        48.33 o                         
  -1   8   0       6550.07       6477.74        77.42 o                         
   0   8   0       1338.72       1324.91        30.15 o                         
   1   8   0       3066.49       3105.49        52.84 o                         
   2   8   0       5961.61       5992.61        85.54 o                         
   3   8   0       6312.51       6397.61        99.55 o                         
   4   8   0       4459.85       4637.92        83.74 o                         
   5   8   0       3021.90       3059.92        75.33 o                         
  -7   9   0       1541.27       1555.22        51.42 o                         
  -6   9   0       1784.24       1778.59        49.23 o                         
  -5   9   0       5644.12       5573.40        98.98 o                         
  -4   9   0       2147.19       2176.69        51.66 o                         
  -3   9   0        532.20        518.08        24.25 o                         
  -2   9   0       4320.98       4431.02        72.81 o                         
  -1   9   0       6893.98       6936.60       101.62 o                         
   0   9   0       3023.29       3089.93        59.77 o                         
   1   9   0       2628.22       2674.77        53.14 o                         
   2   9   0       6266.17       6228.65       115.37 o                         
   3   9   0       4987.91       5010.76        95.88 o                         
   4   9   0       4926.89       5159.66       108.63 o                         
  -6  10   0       3135.05       3122.14        81.06 o                         
  -5  10   0       3358.06       3415.80        82.35 o                         
  -4  10   0       3907.40       3908.88        83.22 o                         
  -3  10   0       3140.46       3144.28        67.57 o                         
  -2  10   0       6178.16       6237.49       101.92 o                         
  -1  10   0       5098.37       5126.23        90.68 o                         
   0  10   0       5758.24       5777.48        93.20 o                         
   1  10   0       4713.12       4754.23       112.52 o                         
   2  10   0       3957.16       4136.90        82.43 o                         
  -4  11   0       3796.93       3746.94        85.79 o                         
  -3  11   0       3139.78       3119.15        71.47 o                         
  -2  11   0       3919.08       3965.00        81.93 o                         
  -1  11   0       5835.88       5879.99        98.52 o                         
   0  11   0       3715.46       3663.03        84.15 o                         
   0 -11   1       2188.22       2273.68        60.89 o                         
   1 -11   1       1766.08       1853.84        50.52 o                         
   2 -11   1        910.10        898.78        36.01 o                         
   3 -11   1        416.79        404.32        35.57 o                         
   4 -11   1        833.18        820.37        37.15 o                         
  -3 -10   1       1607.42       1553.58        52.42 o                         
  -2 -10   1        860.14        886.84        36.23 o                         
  -1 -10   1        366.96        377.89        24.19 o                         
   0 -10   1       1149.27       1112.64        36.76 o                         
   1 -10   1       1040.90       1010.18        32.50 o                         
   2 -10   1        157.99        171.16        15.18 o                         
   3 -10   1        243.33        227.77        16.74 o                         
   4 -10   1        231.01        221.32        18.60 o                         
   5 -10   1         22.51         30.77         9.85 o                         
   6 -10   1        182.17        215.57        22.11 o                         
  -4  -9   1        313.23        303.43        21.85 o                         
  -3  -9   1        874.11        981.86        43.07 o                         
  -2  -9   1         17.82         15.74         7.59 o                         
  -1  -9   1        164.96        127.07        11.09 o                         
   0  -9   1        104.08         91.41         9.65 o                         
   1  -9   1          0.16          8.63         5.95 o                         
   2  -9   1        345.64        367.80        18.54 o                         
   3  -9   1        302.78        321.67        18.90 o                         
   4  -9   1        149.09        147.30        12.76 o                         
   5  -9   1         16.30         18.80         7.20 o                         
   6  -9   1        357.63        319.01        24.12 o                         
   7  -9   1       1205.92       1139.69        43.93 o                         
  -5  -8   1          9.32         16.23         9.63 o                         
  -4  -8   1          4.79          9.67         6.86 o                         
  -3  -8   1        227.32        214.86        16.05 o                         
  -2  -8   1        466.72        489.25        22.27 o                         
  -1  -8   1       3063.45       3042.07        51.96 o                         
   0  -8   1       1130.74       1116.46        26.97 o                         
   1  -8   1        509.09        486.10        16.20 o                         
   2  -8   1        785.81        788.36        20.77 o                         
   3  -8   1       3631.89       3598.15        54.82 o                         
   4  -8   1        694.14        699.11        21.76 o                         
   5  -8   1       1728.82       1669.50        43.53 o                         
   6  -8   1       4881.48       4653.35        80.71 o                         
   7  -8   1       3345.49       3319.83        80.22 o                         
   8  -8   1        944.65        932.69        46.24 o                         
  -6  -7   1        111.37        112.32        15.03 o                         
  -5  -7   1       1463.15       1470.17        43.98 o                         
  -4  -7   1        581.61        586.22        22.54 o                         
  -3  -7   1       2386.01       2366.10        47.02 o                         
  -2  -7   1       1579.79       1615.65        33.27 o                         
  -1  -7   1       1401.54       1384.63        25.46 o                         
   0  -7   1        962.38        969.39        24.12 o                         
   1  -7   1       1581.63       1616.48        29.00 o                         
   2  -7   1       4171.56       4132.53        46.08 o                         
   3  -7   1       6259.58       6245.18        88.18 o                         
   4  -7   1       2640.23       2606.22        44.24 o                         
   5  -7   1       2115.32       2139.79        45.42 o                         
   6  -7   1       6969.00       6683.88       102.82 o                         
   7  -7   1       3853.63       3880.63        84.34 o                         
   8  -7   1       3439.55       3490.63        83.91 o                         
   9  -7   1       1737.89       1753.07        57.23 o                         
  -7  -6   1        193.72        179.23        15.26 o                         
  -6  -6   1       1257.53       1236.49        36.99 o                         
  -5  -6   1       5762.24       5752.51        76.53 o                         
  -4  -6   1       2033.29       1963.58        43.23 o                         
  -3  -6   1        492.85        508.81        17.51 o                         
  -2  -6   1       4052.71       4103.86        52.98 o                         
  -1  -6   1       6212.94       6342.24        73.51 o                         
   0  -6   1       7777.38       7482.79        71.70 o                         
   1  -6   1       3735.11       3602.59        43.54 o                         
   2  -6   1      13826.60      13642.34       112.51 o                         
   3  -6   1      12668.03      12502.68       110.26 o                         
   4  -6   1       7769.49       7841.42        84.54 o                         
   5  -6   1       5400.02       5519.13        79.21 o                         
   6  -6   1       7000.42       7077.52        91.23 o                         
   7  -6   1       7491.01       7388.82       114.06 o                         
   8  -6   1       3904.47       3968.98        88.48 o                         
   9  -6   1       3100.63       3101.80        76.28 o                         
  -8  -5   1       2224.21       2182.57        57.62 o                         
  -7  -5   1       1912.43       1880.62        47.39 o                         
  -6  -5   1       2393.04       2331.53        50.11 o                         
  -5  -5   1        690.85        702.82        22.91 o                         
  -4  -5   1       5198.60       5214.70        73.72 o                         
  -3  -5   1       6404.14       6379.30        74.90 o                         
  -2  -5   1       6558.91       6427.10        63.73 o                         
  -1  -5   1      15310.34      15036.86       121.57 o                         
   0  -5   1      12920.87      12746.17        99.82 o                         
   1  -5   1       4849.56       4792.88        46.83 o                         
   2  -5   1      12912.82      12593.31       145.26 o                         
   3  -5   1      16530.10      16252.57       133.68 o                         
   4  -5   1       5554.38       5600.29        55.04 o                         
   5  -5   1       6258.40       6271.56        69.81 o                         
   6  -5   1       5201.42       5323.16        73.58 o                         
   7  -5   1       6711.21       6925.52        90.81 o                         
   8  -5   1       3914.52       3865.74        96.47 o                         
   9  -5   1       2523.57       2516.13        70.96 o                         
  -8  -4   1       3453.67       3417.56        67.06 o                         
  -7  -4   1       2313.11       2308.73        50.82 o                         
  -6  -4   1       6568.27       6613.07        91.33 o                         
  -5  -4   1      15186.34      14967.92       161.11 o                         
  -4  -4   1      12118.15      11930.50       134.62 o                         
  -3  -4   1       9367.90       9158.66       112.21 o                         
  -2  -4   1      14384.95      14309.76       119.34 o                         
  -1  -4   1      34987.93      33856.03       284.31 o                         
   0  -4   1      16152.97      16123.43       122.24 o                         
   1  -4   1      12832.71      12966.86        82.02 o                         
   2  -4   1      12919.14      12687.76        86.23 o                         
   3  -4   1      13375.58      12906.73        90.77 o                         
   4  -4   1       9945.52       9926.34        79.95 o                         
   5  -4   1       5819.18       5989.57        55.19 o                         
   6  -4   1       6551.80       6623.06        73.84 o                         
   7  -4   1       5760.65       5854.90        80.63 o                         
   8  -4   1       4829.48       4825.07       100.54 o                         
   9  -4   1       3977.56       3798.87        87.04 o                         
  -9  -3   1       3207.47       3294.58        71.26 o                         
  -8  -3   1       6013.21       6058.60        92.14 o                         
  -7  -3   1       5964.69       5899.08        86.21 o                         
  -6  -3   1       3717.65       3733.29        64.63 o                         
  -5  -3   1      12232.50      12065.77       132.47 o                         
  -4  -3   1      15728.51      15507.99       152.35 o                         
  -3  -3   1       8082.14       8217.74        87.84 o                         
  -2  -3   1      13931.95      13649.74       106.06 o                         
  -1  -3   1      23519.31      22918.29       156.22 o                         
   0  -3   1      10864.05      10640.71        66.00 o                         
   1  -3   1       7650.98       7853.00        52.79 o                         
   2  -3   1      10543.65      10898.63        65.69 o                         
   3  -3   1      14700.03      15152.55        96.25 o                         
   4  -3   1      13841.79      14221.52        99.86 o                         
   5  -3   1       4391.73       4504.42        46.15 o                         
   6  -3   1       6645.09       6780.23        60.84 o                         
   7  -3   1      12823.28      12898.72       150.13 o                         
   8  -3   1       5769.59       5687.76       102.95 o                         
   9  -3   1       1124.89       1184.40        42.56 o                         
  10  -3   1       2569.89       2587.36        75.15 o                         
  -9  -2   1       4966.19       4803.25        86.56 o                         
  -8  -2   1       5172.79       5393.70        83.18 o                         
  -7  -2   1       6518.58       6727.75        96.26 o                         
  -6  -2   1       9039.42       9127.23       113.75 o                         
  -5  -2   1      12966.94      13060.27       219.44 o                         
  -4  -2   1      12630.73      12227.60       164.80 o                         
  -3  -2   1       8556.00       8457.06        78.51 o                         
  -2  -2   1       6241.71       6106.56        47.71 o                         
  -1  -2   1      23355.70      22521.22       131.57 o                         
   0  -2   1      23637.45      22442.22       137.88 o                         
   1  -2   1       2630.64       2548.40        18.95 o                         
   2  -2   1       4406.08       4649.95        30.35 o                         
   3  -2   1       9770.95      10362.94        62.43 o                         
   4  -2   1      11038.48      11717.02        81.17 o                         
   5  -2   1       9248.35       9615.44        75.92 o                         
   6  -2   1       4739.98       4724.73        44.55 o                         
   7  -2   1       1054.13       1093.21        25.94 o                         
   8  -2   1        445.42        458.70        24.30 o                         
   9  -2   1        361.19        351.91        27.13 o                         
  10  -2   1        527.52        530.76        36.06 o                         
  -9  -1   1       4866.39       4860.28        85.33 o                         
  -8  -1   1       7527.76       7646.81       101.92 o                         
  -7  -1   1       3299.73       3391.81        57.19 o                         
  -6  -1   1       4829.14       4964.03        66.42 o                         
  -5  -1   1      11475.41      11439.86       124.39 o                         
  -4  -1   1      11577.61      11691.74       121.49 o                         
  -3  -1   1        794.86        746.12        11.25 o                         
  -2  -1   1       3723.71       3718.85        29.79 o                         
  -1  -1   1       6508.88       6425.94        44.57 o                         
   1  -1   1       9203.58       9205.21        61.59 o                         
   2  -1   1      15500.37      15843.04        83.62 o                         
   3  -1   1      10951.16      11519.92        63.30 o                         
   4  -1   1       2375.42       2415.13        22.67 o                         
   5  -1   1        266.39        298.35         8.37 o                         
   6  -1   1        368.35        378.07        10.47 o                         
   7  -1   1       4027.43       4156.88        54.41 o                         
   8  -1   1         31.09         23.49         7.40 o                         
   9  -1   1          3.94          8.52        13.51 o                         
 -10   0   1       3145.02       3123.27        99.89 o                         
  -9   0   1       3540.57       3494.64        80.22 o                         
  -8   0   1       5391.82       5429.73        85.78 o                         
  -7   0   1       2341.93       2332.73        41.29 o                         
  -6   0   1       1603.57       1685.04        30.86 o                         
  -5   0   1       2847.71       2710.04        40.55 o                         
  -4   0   1       5465.87       5570.05        49.78 o                         
  -3   0   1        598.20        654.10         9.86 o                         
  -2   0   1       2756.46       2828.88        21.41 o                         
   1   0   1       8486.41       8328.80        80.84 o                         
   2   0   1       1058.01       1196.51        10.78 o                         
   3   0   1         65.48        105.85         3.32 o                         
   4   0   1         49.06         69.33         4.78 o                         
   5   0   1         19.04         39.89         3.26 o                         
   6   0   1         96.97        105.20         6.92 o                         
   7   0   1          3.63         11.41         3.73 o                         
   8   0   1        178.78        161.85        12.51 o                         
   9   0   1        450.77        440.85        35.74 o                         
 -10   1   1        747.21        735.81        53.37 o                         
  -9   1   1       1914.22       1876.77        70.36 o                         
  -8   1   1       2135.64       2182.53        41.80 o                         
  -7   1   1       1774.13       1826.30        32.82 o                         
  -6   1   1        144.19        158.77         8.75 o                         
  -5   1   1       2507.81       2488.37        29.49 o                         
  -4   1   1       3750.61       3910.03        36.66 o                         
  -3   1   1      10656.43      11377.76        70.29 o                         
  -2   1   1        858.32        964.40        10.97 o                         
  -1   1   1       1136.66       1276.50        16.64 o                         
   0   1   1       3688.75       3799.80        56.85 o                         
   1   1   1        139.99        159.05         4.09 o                         
   2   1   1        276.01        263.87         5.32 o                         
   3   1   1       2009.45       2381.46        24.20 o                         
   4   1   1         29.26         29.12         4.05 o                         
   5   1   1       2143.05       2224.61        35.31 o                         
   6   1   1         58.02         65.05         5.94 o                         
   7   1   1       1158.79       1107.44        27.75 o                         
   8   1   1        769.47        747.92        27.59 o                         
   9   1   1        859.21        926.42        50.23 o                         
 -10   2   1         15.35         42.53        13.35 o                         
  -9   2   1        270.98        296.85        20.69 o                         
  -8   2   1        819.43        841.68        26.03 o                         
  -7   2   1         56.48         67.59         7.04 o                         
  -6   2   1         21.54         20.05         3.54 o                         
  -5   2   1        520.98        610.70        12.37 o                         
  -4   2   1         14.03         16.45         4.02 o                         
  -3   2   1       2122.28       2362.91        21.88 o                         
  -2   2   1        437.85        464.52         7.35 o                         
  -1   2   1       6614.46       6697.54        45.66 o                         
   0   2   1         17.23         29.39         2.86 o                         
   1   2   1       4638.92       4717.44        35.30 o                         
   2   2   1       2253.19       2190.13        20.59 o                         
   3   2   1       2953.78       3084.88        31.12 o                         
   4   2   1       1383.48       1356.63        20.85 o                         
   5   2   1       4588.48       4503.80        64.58 o                         
   6   2   1       4739.14       4806.40        63.63 o                         
   7   2   1        957.58       1012.79        29.61 o                         
   8   2   1       1478.46       1513.29        41.59 o                         
   9   2   1       2566.06       2529.64        86.49 o                         
 -10   3   1        170.51        178.03        18.71 o                         
  -9   3   1          1.53         18.72         8.10 o                         
  -8   3   1        354.28        365.80        16.47 o                         
  -7   3   1        797.91        798.31        20.89 o                         
  -6   3   1       1262.71       1281.83        26.40 o                         
  -5   3   1       2173.73       2363.20        40.02 o                         
  -4   3   1         80.99        123.54         8.64 o                         
  -3   3   1       3220.54       3514.01        34.57 o                         
  -2   3   1       6678.61       6766.93        46.72 o                         
  -1   3   1        950.47        969.05        12.62 o                         
   0   3   1       2884.82       2936.67        29.02 o                         
   1   3   1       9143.32       9115.01        65.33 o                         
   2   3   1       5454.56       5356.99        49.96 o                         
   3   3   1       1207.73       1163.29        18.95 o                         
   4   3   1       6455.14       6379.69        65.86 o                         
   5   3   1       4562.61       4396.81        53.02 o                         
   6   3   1       6353.89       6203.20        89.79 o                         
   7   3   1       3016.74       3035.70        57.04 o                         
   8   3   1       3081.32       3111.16        63.09 o                         
 -10   4   1        801.91        754.21        37.76 o                         
  -9   4   1       1170.39       1216.52        42.73 o                         
  -8   4   1       2261.25       2300.95        48.38 o                         
  -7   4   1       1292.60       1437.43        32.39 o                         
  -6   4   1       1994.62       2014.03        38.27 o                         
  -5   4   1       4799.28       4939.31        57.44 o                         
  -4   4   1       8915.64       9232.48        79.70 o                         
  -3   4   1       4418.24       4446.42        43.76 o                         
  -2   4   1       9795.59       9802.22        76.87 o                         
  -1   4   1       2941.60       2804.06        31.29 o                         
   0   4   1       6553.79       6418.58        63.34 o                         
   1   4   1      12625.66      12829.72       112.16 o                         
   2   4   1      15298.86      15268.92       133.44 o                         
   3   4   1       7012.36       7108.24        72.36 o                         
   4   4   1       6295.56       6250.67        64.42 o                         
   5   4   1      10616.53      10546.38       114.04 o                         
   6   4   1       5614.35       5537.77        98.30 o                         
   7   4   1       5602.76       5559.71        86.74 o                         
   8   4   1       3927.20       3918.43        76.92 o                         
  -9   5   1       1719.87       1677.53        51.30 o                         
  -8   5   1       1233.58       1206.51        34.28 o                         
  -7   5   1       2136.71       2148.45        43.83 o                         
  -6   5   1       7393.59       7563.63        94.26 o                         
  -5   5   1       2733.97       2709.48        33.58 o                         
  -4   5   1       1944.19       1936.41        27.56 o                         
  -3   5   1       8501.65       8268.25        74.55 o                         
  -2   5   1       9962.89       9834.53       103.36 o                         
  -1   5   1      10905.21      10816.81       104.67 o                         
   0   5   1      12998.42      13124.35       134.30 o                         
   1   5   1      13049.54      13002.05       126.98 o                         
   2   5   1       9451.03       9195.33       109.62 o                         
   3   5   1      14118.11      14225.00       117.71 o                         
   4   5   1       9633.57       9559.19        91.82 o                         
   5   5   1       6959.35       6846.89        86.83 o                         
   6   5   1       4864.54       4920.99        78.33 o                         
   7   5   1       2787.88       2745.22        62.37 o                         
  -9   6   1       3930.58       3898.38        86.12 o                         
  -8   6   1       2837.48       2704.26        70.28 o                         
  -7   6   1       4002.38       3957.58        62.44 o                         
  -6   6   1       5863.06       5758.64        80.21 o                         
  -5   6   1       6900.12       7086.63        89.86 o                         
  -4   6   1       5612.78       5565.17        68.50 o                         
  -3   6   1      10016.46      10193.50        96.53 o                         
  -2   6   1      15300.32      14821.22       141.33 o                         
  -1   6   1      10704.47      10263.15        87.70 o                         
   0   6   1       4835.99       4730.48        60.15 o                         
   1   6   1      11860.83      11552.39       120.10 o                         
   2   6   1      12939.42      12668.36       115.56 o                         
   3   6   1       3903.17       3901.37        47.93 o                         
   4   6   1       1583.35       1599.42        32.39 o                         
   5   6   1       2480.09       2500.15        51.89 o                         
   6   6   1       4556.59       4474.04        82.87 o                         
   7   6   1       2518.24       2407.82        60.55 o                         
  -9   7   1       3109.71       3139.38        77.47 o                         
  -8   7   1       2756.80       2640.29        70.79 o                         
  -7   7   1       5650.11       5676.17        91.47 o                         
  -6   7   1       7888.06       7907.87       125.36 o                         
  -5   7   1       7369.00       7441.11        92.14 o                         
  -4   7   1       6922.92       6816.51        82.85 o                         
  -3   7   1      10627.43      10631.94       105.88 o                         
  -2   7   1      12169.38      12100.33       169.54 o                         
  -1   7   1       7591.94       7550.45        77.08 o                         
   0   7   1       7115.50       7002.32        87.85 o                         
   1   7   1       5767.37       5825.18        83.23 o                         
   2   7   1       4172.92       4137.52        64.39 o                         
   3   7   1       4245.83       4215.05        68.34 o                         
   4   7   1       4774.40       4823.07        78.09 o                         
   5   7   1       4806.38       4887.59        94.65 o                         
   6   7   1       3560.70       3636.43        83.08 o                         
  -8   8   1       3297.28       3309.80        91.18 o                         
  -7   8   1       5584.06       5478.82        99.24 o                         
  -6   8   1       7888.58       7843.40       125.84 o                         
  -5   8   1       5475.80       5438.36        82.16 o                         
  -4   8   1       3281.19       3311.96        57.96 o                         
  -3   8   1       7611.30       7473.32       119.02 o                         
  -2   8   1       8584.61       8653.32        95.34 o                         
  -1   8   1       2894.72       2939.07        49.19 o                         
   0   8   1       3113.68       3151.21        50.62 o                         
   1   8   1       3870.58       4007.66        62.22 o                         
   2   8   1       4858.90       4983.40        76.36 o                         
   3   8   1       2143.79       2111.10        50.62 o                         
   4   8   1       1473.89       1543.34        52.25 o                         
   5   8   1       2823.92       2878.39        77.63 o                         
  -7   9   1       3299.92       3300.56        77.91 o                         
  -6   9   1       5126.25       5020.64        89.85 o                         
  -5   9   1       4336.71       4348.78        85.97 o                         
  -4   9   1       4857.80       4817.68        83.38 o                         
  -3   9   1       2518.39       2511.52        56.60 o                         
  -2   9   1       2116.70       2118.21        51.39 o                         
  -1   9   1       4011.35       4093.07        73.28 o                         
   0   9   1       3124.68       3109.26        56.97 o                         
   1   9   1       1499.11       1481.84        36.82 o                         
   2   9   1       1859.57       1832.41        50.07 o                         
   3   9   1       1271.39       1346.07        46.82 o                         
   4   9   1        479.37        541.35        35.83 o                         
  -6  10   1       2276.73       2209.49        62.61 o                         
  -5  10   1       1738.93       1701.82        53.48 o                         
  -4  10   1        325.50        322.11        22.69 o                         
  -3  10   1        763.11        747.72        31.52 o                         
  -2  10   1        958.04        963.68        35.98 o                         
  -1  10   1        562.73        489.08        26.93 o                         
   0  10   1         30.90         21.93        11.77 o                         
   1  10   1        903.88        927.49        34.24 o                         
   2  10   1        569.67        610.23        32.23 o                         
  -4  11   1         78.45         69.76        13.45 o                         
  -3  11   1        103.11         83.85        11.88 o                         
  -2  11   1        599.54        607.77        30.16 o                         
  -1  11   1        228.32        230.39        18.31 o                         
   0  11   1          5.56         11.05         8.57 o                         
   0 -11   2        464.20        442.40        24.62 o                         
   1 -11   2       1433.91       1385.51        42.88 o                         
   2 -11   2       1988.90       1902.11        50.68 o                         
   3 -11   2       1425.78       1392.13        45.89 o                         
   4 -11   2       1171.74       1179.29        44.87 o                         
  -3 -10   2       1519.66       1543.51        52.25 o                         
  -2 -10   2       3074.88       3164.14        82.67 o                         
  -1 -10   2       2545.26       2513.76        61.63 o                         
   0 -10   2       2039.69       2081.67        51.01 o                         
   1 -10   2       4183.33       4182.99        68.41 o                         
   2 -10   2       4898.30       4897.09        82.13 o                         
   3 -10   2       3896.11       3963.52        76.22 o                         
   4 -10   2       4227.94       4308.56        86.68 o                         
   5 -10   2       5084.77       4997.02        95.70 o                         
   6 -10   2       3813.97       3784.89        98.71 o                         
  -4  -9   2       1754.24       1788.87        51.08 o                         
  -3  -9   2       2986.74       3061.40        66.83 o                         
  -2  -9   2       4421.92       4523.24        88.41 o                         
  -1  -9   2       3578.48       3803.86        71.77 o                         
   0  -9   2       3649.81       3795.43        67.83 o                         
   1  -9   2       7356.03       7517.08        93.88 o                         
   2  -9   2       8017.52       8133.79       107.15 o                         
   3  -9   2       3372.81       3491.18        67.96 o                         
   4  -9   2       1272.19       1354.03        42.63 o                         
   5  -9   2       4008.84       4036.40        79.72 o                         
   6  -9   2       5342.35       5354.12       115.81 o                         
   7  -9   2       3278.66       3271.11        77.61 o                         
  -5  -8   2       5054.15       5362.44       127.36 o                         
  -4  -8   2       3598.05       3587.54        71.36 o                         
  -3  -8   2       6895.93       6846.55       106.38 o                         
  -2  -8   2       6633.10       6741.59       126.08 o                         
  -1  -8   2       6197.26       6340.88        89.44 o                         
   0  -8   2       7635.90       7594.04        93.65 o                         
   1  -8   2       5409.40       5421.48        78.77 o                         
   2  -8   2       3354.76       3289.78        49.97 o                         
   3  -8   2       4225.24       4241.67        65.83 o                         
   4  -8   2       7156.49       7251.61        94.06 o                         
   5  -8   2       5047.75       5125.35        92.29 o                         
   6  -8   2       5284.29       5282.74       108.18 o                         
   7  -8   2       4854.91       4832.82        93.90 o                         
   8  -8   2       3822.31       3792.96        91.86 o                         
  -6  -7   2       5279.65       5358.86        95.69 o                         
  -5  -7   2       5058.51       5132.54        79.94 o                         
  -4  -7   2       6674.63       6663.81        95.29 o                         
  -3  -7   2       6536.46       6508.31        95.64 o                         
  -2  -7   2      11191.09      11286.30       128.05 o                         
  -1  -7   2       6980.24       7118.41        83.59 o                         
   0  -7   2       2709.34       2694.08        39.57 o                         
   1  -7   2       5297.83       5120.19        52.95 o                         
   2  -7   2      18077.61      18027.10       153.14 o                         
   3  -7   2       9819.09       9949.79       105.14 o                         
   4  -7   2       5369.12       5460.19        70.82 o                         
   5  -7   2       7455.94       7495.94        95.97 o                         
   6  -7   2       5867.30       5693.91       111.52 o                         
   7  -7   2       3573.44       3553.70        81.32 o                         
   8  -7   2       2101.79       1992.33        67.51 o                         
  -7  -6   2       4290.67       4196.74        82.47 o                         
  -6  -6   2       8790.23       8666.56       117.07 o                         
  -5  -6   2       5835.07       5964.02        87.52 o                         
  -4  -6   2       4685.81       4675.93        72.22 o                         
  -3  -6   2       3802.31       3818.15        55.42 o                         
  -2  -6   2       6332.77       6291.50        89.57 o                         
  -1  -6   2      10293.27      10481.32       117.46 o                         
   0  -6   2       7353.25       7478.62        76.23 o                         
   1  -6   2       7545.08       7409.36        90.35 o                         
   2  -6   2       5448.71       5351.79        52.64 o                         
   3  -6   2       8205.67       8038.38        82.89 o                         
   4  -6   2       2559.63       2517.66        34.05 o                         
   5  -6   2       3343.93       3368.41        44.96 o                         
   6  -6   2       3825.46       3814.57        60.58 o                         
   7  -6   2       1299.95       1247.10        40.34 o                         
   8  -6   2        294.39        248.70        20.83 o                         
   9  -6   2       1186.01       1199.14        46.01 o                         
  -8  -5   2       2398.38       2271.88        55.36 o                         
  -7  -5   2       3381.19       3324.75        65.22 o                         
  -6  -5   2       4243.00       4130.96        74.92 o                         
  -5  -5   2       5989.77       6041.74        79.81 o                         
  -4  -5   2       1177.57       1213.94        32.62 o                         
  -3  -5   2       6666.39       6813.88        81.48 o                         
  -2  -5   2      11476.10      11211.57       117.84 o                         
  -1  -5   2       4607.09       4460.37        56.65 o                         
   0  -5   2       1854.71       1801.59        22.26 o                         
   1  -5   2      11199.68      11465.05       129.07 o                         
   2  -5   2       7725.60       7978.54        72.11 o                         
   3  -5   2       2582.69       2581.55        28.86 o                         
   4  -5   2       2771.00       2816.61        31.29 o                         
   5  -5   2       1604.48       1618.14        25.10 o                         
   6  -5   2       2075.39       2123.05        39.53 o                         
   7  -5   2        268.98        286.93        15.68 o                         
   8  -5   2        481.13        506.10        27.00 o                         
   9  -5   2        191.21        154.42        16.35 o                         
  -8  -4   2       1213.63       1177.91        37.49 o                         
  -7  -4   2       2843.78       2744.81        67.58 o                         
  -6  -4   2       1764.36       1763.90        51.79 o                         
  -5  -4   2       1569.87       1496.32        36.01 o                         
  -4  -4   2       3050.84       3039.84        48.44 o                         
  -3  -4   2       1502.44       1484.03        34.18 o                         
  -2  -4   2       2774.58       2592.25        36.75 o                         
  -1  -4   2       4290.30       4368.60        44.98 o                         
   0  -4   2       3966.63       4239.98        43.47 o                         
   1  -4   2        273.89        316.66         6.85 o                         
   2  -4   2       2930.24       3072.10        28.68 o                         
   3  -4   2         22.08         24.41         1.96 o                         
   4  -4   2        275.16        360.52         9.82 o                         
   5  -4   2        460.16        478.53        11.08 o                         
   6  -4   2         34.69         37.35         5.64 o                         
   7  -4   2        993.34       1004.70        32.09 o                         
   8  -4   2        449.32        451.12        21.90 o                         
   9  -4   2        105.42         91.37        12.09 o                         
  -9  -3   2       2093.70       2047.15        54.94 o                         
  -8  -3   2       1537.97       1583.55        42.42 o                         
  -7  -3   2        262.22        301.80        17.90 o                         
  -6  -3   2       3886.29       3748.05        69.64 o                         
  -5  -3   2       3724.70       3805.54        59.54 o                         
  -4  -3   2       2340.17       2359.42        38.52 o                         
  -3  -3   2       1368.92       1409.96        28.23 o                         
  -2  -3   2       1711.55       1687.64        22.66 o                         
  -1  -3   2        905.54        922.57        12.11 o                         
   0  -3   2        756.07        779.08         9.79 o                         
   1  -3   2        518.18        548.96         7.31 o                         
   2  -3   2       1146.26       1242.69        12.61 o                         
   3  -3   2        618.40        657.29         9.61 o                         
   4  -3   2       1066.68       1138.03        14.87 o                         
   5  -3   2        353.09        373.32         8.97 o                         
   6  -3   2        254.02        277.03        10.50 o                         
   7  -3   2         21.89         22.37         4.81 o                         
   8  -3   2       1254.04       1287.81        40.75 o                         
   9  -3   2       1804.56       1736.87        52.53 o                         
  -9  -2   2        449.39        443.64        24.11 o                         
  -8  -2   2        197.30        205.02        14.77 o                         
  -7  -2   2         53.70         77.05        10.64 o                         
  -6  -2   2        130.56        142.12        11.93 o                         
  -5  -2   2       1041.67       1092.01        30.54 o                         
  -4  -2   2        176.31        180.18         8.87 o                         
  -3  -2   2       2073.38       2240.57        30.42 o                         
  -2  -2   2         10.07         19.99         2.36 o                         
  -1  -2   2        148.51        170.69         6.92 o                         
   0  -2   2      13695.93      13780.62        77.39 o                         
   1  -2   2        843.78        923.67         9.03 o                         
   2  -2   2        113.60        144.29         3.24 o                         
   3  -2   2        765.27        743.18         9.39 o                         
   4  -2   2       1571.28       1544.61        17.81 o                         
   5  -2   2       2209.49       2304.04        25.20 o                         
   6  -2   2       1168.89       1174.97        18.37 o                         
   7  -2   2       2820.85       2866.69        44.44 o                         
   8  -2   2       3964.64       3989.08        73.47 o                         
   9  -2   2       1970.90       1958.40        67.22 o                         
  -9  -1   2        335.87        334.08        20.39 o                         
  -8  -1   2        202.28        193.02        13.41 o                         
  -7  -1   2        195.76        214.45        16.21 o                         
  -6  -1   2        270.58        278.25        13.76 o                         
  -5  -1   2        513.15        518.83        17.97 o                         
  -4  -1   2       2006.36       2074.11        27.91 o                         
  -3  -1   2        712.42        686.42         9.96 o                         
  -2  -1   2        874.95        903.26        11.81 o                         
  -1  -1   2       3884.66       3871.88        28.28 o                         
   0  -1   2       3719.77       3803.15        31.00 o                         
   1  -1   2       4353.39       4572.45        27.22 o                         
   2  -1   2        139.74        172.05         4.53 o                         
   3  -1   2       3779.66       3941.15        26.04 o                         
   4  -1   2      17643.87      18003.39       122.50 o                         
   5  -1   2       9806.90      10297.66        76.46 o                         
   6  -1   2       2746.72       2812.16        32.40 o                         
   7  -1   2       6014.79       6067.42        71.98 o                         
   8  -1   2       4552.70       4470.75        82.74 o                         
   9  -1   2       2504.99       2442.92        75.10 o                         
 -10   0   2        789.99        702.10        45.72 o                         
  -9   0   2        941.14        877.52        32.73 o                         
  -8   0   2        850.59        835.14        29.68 o                         
  -7   0   2       3187.54       3233.19        54.53 o                         
  -6   0   2       1500.01       1485.07        32.25 o                         
  -5   0   2        844.17        910.54        20.14 o                         
  -4   0   2      11629.71      12352.25        92.99 o                         
  -3   0   2       7954.95       7996.18        55.60 o                         
  -2   0   2       2251.12       2204.23        20.20 o                         
  -1   0   2      11096.26      10554.14       149.30 o                         
   0   0   2      17596.41      17063.19       230.43 o                         
   1   0   2      20637.10      19479.90       153.41 o                         
   2   0   2      17317.02      17365.56        90.42 o                         
   3   0   2      15144.25      15568.57       112.80 o                         
   4   0   2      13752.90      13891.61        95.78 o                         
   5   0   2       7895.52       8006.81        78.79 o                         
   6   0   2       3987.19       4111.85        52.12 o                         
   7   0   2       3868.84       3922.90        54.68 o                         
   8   0   2       5480.74       5469.32       114.48 o                         
   9   0   2       3639.01       3467.85       101.46 o                         
 -10   1   2       1517.47       1385.68        63.65 o                         
  -9   1   2        765.71        796.81        28.96 o                         
  -8   1   2       1983.13       2087.61        41.18 o                         
  -7   1   2       4504.25       4564.88        64.77 o                         
  -6   1   2       4323.56       4278.99        52.92 o                         
  -5   1   2       9984.27      10552.20        92.33 o                         
  -4   1   2       7846.94       8305.96        66.62 o                         
  -3   1   2      10766.80      11135.93        72.50 o                         
  -2   1   2      20210.41      19682.75       155.98 o                         
  -1   1   2      41888.59      35362.38       366.32 o                         
   0   1   2      39803.79      33775.01       323.37 o                         
   1   1   2      29208.33      26564.17       165.18 o                         
   2   1   2      10937.91      10981.55        64.44 o                         
   3   1   2      14357.91      14404.53        96.62 o                         
   4   1   2      12929.42      12470.59        91.34 o                         
   5   1   2       9078.78       9098.18        86.79 o                         
   6   1   2       8910.88       9079.65        98.22 o                         
   7   1   2       5356.90       5366.26        70.75 o                         
   8   1   2       7081.92       6802.43       171.81 o                         
   9   1   2       4691.23       4424.92       118.14 o                         
 -10   2   2       2228.32       2368.91        76.70 o                         
  -9   2   2       1424.13       1324.64        35.68 o                         
  -8   2   2       4253.29       4288.27        66.32 o                         
  -7   2   2       9069.01       9077.07       134.65 o                         
  -6   2   2       4421.75       4410.59        52.97 o                         
  -5   2   2       7601.08       7786.17       100.77 o                         
  -4   2   2      15921.50      16381.81       122.43 o                         
  -3   2   2      22763.44      23259.98       194.90 o                         
  -2   2   2      11632.64      11742.03       101.95 o                         
  -1   2   2        684.03        718.44        10.73 o                         
   0   2   2      21700.68      20326.39       133.82 o                         
   1   2   2      28129.60      26317.80       153.77 o                         
   2   2   2      10111.26      10141.07        69.23 o                         
   3   2   2       2412.94       2196.16        25.61 o                         
   4   2   2      11289.84      10918.52       112.49 o                         
   5   2   2       7948.24       7621.13        82.36 o                         
   6   2   2       4202.81       4106.14        57.87 o                         
   7   2   2       6836.62       6757.90        90.98 o                         
   8   2   2       6591.28       6474.49       142.25 o                         
   9   2   2       2818.36       2752.66        90.93 o                         
 -10   3   2       3553.62       3506.05        87.67 o                         
  -9   3   2       4277.88       4179.73        73.20 o                         
  -8   3   2       6881.51       6832.53        96.57 o                         
  -7   3   2       7346.36       7608.55        83.09 o                         
  -6   3   2       9920.65      10160.22       123.29 o                         
  -5   3   2       6199.19       6263.68       107.60 o                         
  -4   3   2      18397.77      18333.55       151.49 o                         
  -3   3   2      22392.49      22470.36       161.71 o                         
  -2   3   2      18001.76      17637.64       120.12 o                         
  -1   3   2      13257.69      12822.02        86.51 o                         
   0   3   2      16325.31      15986.42       102.11 o                         
   1   3   2      11172.50      10704.40        75.51 o                         
   2   3   2       9060.23       8903.89        79.93 o                         
   3   3   2      11117.78      11224.31        95.42 o                         
   4   3   2       9861.24       9794.77        88.33 o                         
   5   3   2      10966.14      10576.64       104.33 o                         
   6   3   2       2794.86       2755.87        50.87 o                         
   7   3   2       2752.35       2811.36        54.62 o                         
   8   3   2       3845.32       3721.66        92.35 o                         
 -10   4   2       3827.28       3642.95        88.15 o                         
  -9   4   2       2092.57       2085.24        61.06 o                         
  -8   4   2       8055.48       8243.66       155.48 o                         
  -7   4   2      11333.92      11604.67       136.99 o                         
  -6   4   2       7012.58       7268.82        85.74 o                         
  -5   4   2       7134.27       7350.51        87.51 o                         
  -4   4   2      13450.74      13720.93       110.22 o                         
  -3   4   2      17133.79      16799.56       148.37 o                         
  -2   4   2       4010.27       3843.27        36.20 o                         
  -1   4   2       5418.31       5028.40        52.18 o                         
   0   4   2       7254.40       6893.76        67.55 o                         
   1   4   2      14454.67      14272.45       199.73 o                         
   2   4   2       2884.08       2904.81        36.55 o                         
   3   4   2       4916.37       5070.84        54.42 o                         
   4   4   2       5950.71       5997.69        67.08 o                         
   5   4   2       3096.62       3175.30        50.71 o                         
   6   4   2       2320.61       2285.15        47.89 o                         
   7   4   2       1628.74       1565.65        43.86 o                         
   8   4   2       1176.96       1123.39        60.32 o                         
 -10   5   2       3906.93       3906.66       109.00 o                         
  -9   5   2       5480.64       5366.89       104.85 o                         
  -8   5   2       5829.99       5867.12        91.88 o                         
  -7   5   2       9955.96       9896.55       132.71 o                         
  -6   5   2       6817.92       6987.18        85.69 o                         
  -5   5   2       6501.91       6626.39        68.76 o                         
  -4   5   2       3945.05       3811.12        49.21 o                         
  -3   5   2       9469.46       9137.03        79.77 o                         
  -2   5   2       8317.86       8426.46        92.37 o                         
  -1   5   2       3273.93       3274.88        37.99 o                         
   0   5   2       8214.43       8408.54        82.08 o                         
   1   5   2       8170.22       8335.97        96.01 o                         
   2   5   2       4029.64       3977.49        50.11 o                         
   3   5   2       1287.29       1293.27        25.87 o                         
   4   5   2       5193.27       5216.87        63.62 o                         
   5   5   2       1844.38       1837.20        38.59 o                         
   6   5   2        101.03        127.93        12.75 o                         
   7   5   2         21.79         41.51         8.71 o                         
  -9   6   2       1675.96       1708.24        59.24 o                         
  -8   6   2       2401.32       2329.86        55.20 o                         
  -7   6   2       2947.18       2958.40        61.71 o                         
  -6   6   2       2842.34       2855.92        49.40 o                         
  -5   6   2        628.00        634.56        19.08 o                         
  -4   6   2       2742.70       2669.71        35.53 o                         
  -3   6   2       4824.49       4841.26        56.04 o                         
  -2   6   2       3770.86       3854.73        46.71 o                         
  -1   6   2       1501.26       1566.68        26.54 o                         
   0   6   2       3855.15       3808.55        47.31 o                         
   1   6   2       1110.29       1069.14        20.92 o                         
   2   6   2        873.24        864.03        19.66 o                         
   3   6   2        756.97        745.23        18.42 o                         
   4   6   2         40.13         39.58         5.99 o                         
   5   6   2        326.93        331.89        19.63 o                         
   6   6   2         49.48         51.29         9.17 o                         
  -9   7   2        277.82        331.11        23.67 o                         
  -8   7   2        681.71        698.63        34.85 o                         
  -7   7   2       2351.78       2319.32        53.76 o                         
  -6   7   2       2665.37       2702.06        55.92 o                         
  -5   7   2        300.74        317.57        15.08 o                         
  -4   7   2        745.61        757.79        23.07 o                         
  -3   7   2       1669.49       1615.24        29.44 o                         
  -2   7   2        110.66        122.28         7.22 o                         
  -1   7   2         23.15         25.87         4.16 o                         
   0   7   2         42.53         36.45         4.57 o                         
   1   7   2        346.74        339.43        15.25 o                         
   2   7   2        335.62        335.00        15.78 o                         
   3   7   2       1283.87       1262.63        35.58 o                         
   4   7   2         59.02         53.33         8.30 o                         
   5   7   2         70.91         54.43        10.48 o                         
   6   7   2        731.31        683.68        34.40 o                         
  -8   8   2         26.09         12.40        13.98 o                         
  -7   8   2        389.37        370.15        23.54 o                         
  -6   8   2        285.69        277.44        19.24 o                         
  -5   8   2         23.33         28.56         5.94 o                         
  -4   8   2         39.12         37.41         6.50 o                         
  -3   8   2         42.63         40.44         7.15 o                         
  -2   8   2         99.41        102.20         9.43 o                         
  -1   8   2        631.27        619.24        21.39 o                         
   0   8   2        489.19        494.50        18.85 o                         
   1   8   2         22.32         17.07         4.86 o                         
   2   8   2        269.47        282.32        14.67 o                         
   3   8   2       1387.62       1409.73        40.05 o                         
   4   8   2        631.68        649.36        31.68 o                         
   5   8   2        596.78        583.25        34.23 o                         
  -7   9   2         14.87          7.79         7.53 o                         
  -6   9   2        171.03        140.56        14.21 o                         
  -5   9   2        921.62        876.32        33.66 o                         
  -4   9   2        292.33        267.34        18.08 o                         
  -3   9   2         80.72         88.92        10.49 o                         
  -2   9   2        466.34        478.30        23.82 o                         
  -1   9   2       2173.44       2241.89        52.05 o                         
   0   9   2       1590.95       1601.97        41.12 o                         
   1   9   2        654.15        680.51        25.68 o                         
   2   9   2       1641.48       1675.12        48.53 o                         
   3   9   2       2503.91       2530.83        59.37 o                         
  -6  10   2        372.34        394.22        25.97 o                         
  -5  10   2        836.17        818.31        36.96 o                         
  -4  10   2        894.26        887.79        35.05 o                         
  -3  10   2       1053.47       1065.21        38.25 o                         
  -2  10   2       1647.42       1665.57        48.35 o                         
  -1  10   2       2557.92       2582.32        69.38 o                         
   0  10   2       1713.16       1671.82        56.26 o                         
   1  10   2       1387.56       1296.69        46.32 o                         
   2  10   2       1719.62       1785.15        56.68 o                         
  -4  11   2       3986.14       4006.60        90.63 o                         
  -3  11   2       1780.78       1799.19        53.56 o                         
  -2  11   2       1582.96       1617.92        50.56 o                         
  -1  11   2       4871.04       4709.58       100.71 o                         
   0 -11   3       3983.77       3901.52        77.39 o                         
   1 -11   3       5000.86       5073.15        85.08 o                         
   2 -11   3       3320.76       3345.83        81.57 o                         
   3 -11   3       2638.05       2681.75        64.53 o                         
   4 -11   3       4156.43       4248.80        91.91 o                         
  -3 -10   3       3128.91       3171.90        77.67 o                         
  -2 -10   3       3347.73       3381.34        92.38 o                         
  -1 -10   3       1692.53       1701.33        49.58 o                         
   0 -10   3       3896.59       3930.69        69.51 o                         
   1 -10   3       5024.66       5055.60        76.42 o                         
   2 -10   3       3498.58       3520.41        63.28 o                         
   3 -10   3       2003.72       2048.09        49.06 o                         
   4 -10   3       3765.76       3720.93        79.04 o                         
   5 -10   3       2408.39       2461.66        79.59 o                         
   6 -10   3        561.56        570.93        42.59 o                         
  -4  -9   3       3777.44       3875.73       115.73 o                         
  -3  -9   3       3712.40       3815.79        76.06 o                         
  -2  -9   3       4310.35       4140.89        98.44 o                         
  -1  -9   3       3478.48       3542.54        65.47 o                         
   0  -9   3       2765.61       2843.47        54.16 o                         
   1  -9   3       5399.67       5406.90        75.59 o                         
   2  -9   3       3945.29       4013.37        62.04 o                         
   3  -9   3       1373.76       1333.86        35.80 o                         
   4  -9   3        805.34        866.68        33.43 o                         
   5  -9   3        851.65        842.82        40.20 o                         
   6  -9   3        488.04        487.51        31.18 o                         
   7  -9   3        800.76        737.67        37.33 o                         
  -5  -8   3        852.87        840.62        34.76 o                         
  -4  -8   3       1100.33       1121.35        39.83 o                         
  -3  -8   3       3708.71       3675.57        70.46 o                         
  -2  -8   3       3178.03       3163.85        57.35 o                         
  -1  -8   3        605.90        656.72        24.38 o                         
   0  -8   3        729.00        734.08        25.52 o                         
   1  -8   3       1356.32       1416.17        32.20 o                         
   2  -8   3         47.05         55.82         9.31 o                         
   3  -8   3         53.41         66.76         7.19 o                         
   4  -8   3        631.56        613.30        21.85 o                         
   5  -8   3        922.51        931.36        30.08 o                         
   6  -8   3         14.37         18.66         7.78 o                         
   7  -8   3        381.26        374.75        24.39 o                         
   8  -8   3          1.64         21.50         9.69 o                         
  -6  -7   3       1694.70       1686.50        49.56 o                         
  -5  -7   3       1197.81       1226.78        37.14 o                         
  -4  -7   3        340.14        344.51        19.48 o                         
  -3  -7   3       1474.14       1505.91        39.98 o                         
  -2  -7   3        453.55        491.82        20.09 o                         
  -1  -7   3        513.49        500.93        17.20 o                         
   0  -7   3         58.47         73.69         5.74 o                         
   1  -7   3        490.92        493.46        11.92 o                         
   2  -7   3        177.01        183.26         9.31 o                         
   3  -7   3         42.24         50.68         5.27 o                         
   4  -7   3         76.31         92.81         7.83 o                         
   5  -7   3        192.13        170.52        11.20 o                         
   6  -7   3        270.53        240.79        16.26 o                         
   7  -7   3        893.13        939.14        36.50 o                         
   8  -7   3        422.10        395.75        29.95 o                         
  -7  -6   3        560.29        542.90        27.69 o                         
  -6  -6   3        192.73        189.85        15.77 o                         
  -5  -6   3          6.77         24.45         6.64 o                         
  -4  -6   3        116.03        107.39        10.50 o                         
  -3  -6   3        104.06        131.92         9.05 o                         
  -2  -6   3         67.05         69.94         6.70 o                         
  -1  -6   3        217.72        255.04         9.82 o                         
   0  -6   3         72.52        103.57         5.74 o                         
   1  -6   3        314.09        280.97         8.35 o                         
   2  -6   3        179.96        169.67         6.23 o                         
   3  -6   3       2537.15       2559.30        37.45 o                         
   4  -6   3        945.01        976.60        19.34 o                         
   5  -6   3        187.76        186.63        10.03 o                         
   6  -6   3       2092.33       2043.53        47.33 o                         
   7  -6   3       4244.43       4293.87        81.84 o                         
   8  -6   3        798.85        835.10        36.17 o                         
   9  -6   3       1001.58        986.65        49.57 o                         
  -8  -5   3         41.92         33.59         8.23 o                         
  -7  -5   3         11.91         29.97        10.55 o                         
  -6  -5   3        216.87        210.52        15.71 o                         
  -5  -5   3        575.57        575.40        23.38 o                         
  -4  -5   3        571.63        563.24        21.76 o                         
  -3  -5   3        308.06        292.82        15.80 o                         
  -2  -5   3       1225.00       1267.07        25.67 o                         
  -1  -5   3       3316.21       3266.66        37.10 o                         
   0  -5   3       1115.84       1105.62        18.71 o                         
   1  -5   3       3820.14       3842.44        38.88 o                         
   2  -5   3       3714.38       3571.70        36.79 o                         
   3  -5   3       7239.40       7331.16        63.85 o                         
   4  -5   3       7583.58       7721.95        58.72 o                         
   5  -5   3       2639.00       2759.82        36.91 o                         
   6  -5   3       3257.73       3291.22        58.92 o                         
   7  -5   3       5097.33       5165.11        84.07 o                         
   8  -5   3       4923.08       4884.01        87.78 o                         
   9  -5   3       1744.06       1643.29        61.67 o                         
  -8  -4   3       1678.42       1689.13        48.24 o                         
  -7  -4   3        976.40        967.23        33.90 o                         
  -6  -4   3         54.52         65.73         8.09 o                         
  -5  -4   3       3692.66       3713.71        70.57 o                         
  -4  -4   3       5845.46       5840.71        80.12 o                         
  -3  -4   3       2100.50       2025.10        41.21 o                         
  -2  -4   3       1854.10       1830.33        25.55 o                         
  -1  -4   3       9412.37       9614.72        88.82 o                         
   0  -4   3      17179.14      17497.62       128.52 o                         
   1  -4   3       1966.63       1967.66        20.21 o                         
   2  -4   3       6478.47       6284.78        49.99 o                         
   3  -4   3       9636.48       9392.99        70.33 o                         
   4  -4   3       7911.80       8054.77        68.65 o                         
   5  -4   3       3416.64       3498.71        34.56 o                         
   6  -4   3       4433.02       4562.53        64.05 o                         
   7  -4   3       4312.12       4460.79        76.00 o                         
   8  -4   3       3565.80       3581.69        70.97 o                         
   9  -4   3       2238.06       2229.83        61.95 o                         
  -9  -3   3       1881.59       1881.85        53.00 o                         
  -8  -3   3       4216.37       4282.53        79.10 o                         
  -7  -3   3       1710.38       1623.11        45.81 o                         
  -6  -3   3       6629.15       6649.89       101.16 o                         
  -5  -3   3       7417.93       7446.20        92.57 o                         
  -4  -3   3       6853.43       6846.74        80.17 o                         
  -3  -3   3       6054.39       6202.54        68.31 o                         
  -2  -3   3      21004.89      21404.88       160.77 o                         
  -1  -3   3      18213.87      18156.95       108.20 o                         
   0  -3   3      31594.11      30373.52       178.46 o                         
   1  -3   3      11894.74      11994.35        66.89 o                         
   2  -3   3       3420.75       3378.29        24.84 o                         
   3  -3   3      23941.16      24103.92       150.80 o                         
   4  -3   3      18383.28      18837.56       119.66 o                         
   5  -3   3       4123.81       4168.37        37.27 o                         
   6  -3   3       4466.56       4572.65        51.75 o                         
   7  -3   3      15137.78      14758.39       187.52 o                         
   8  -3   3       6033.00       5868.41        95.20 o                         
   9  -3   3       5002.64       4818.54        93.85 o                         
  -9  -2   3       2619.97       2648.23        62.31 o                         
  -8  -2   3       5214.23       5252.38        87.00 o                         
  -7  -2   3       2153.59       2193.91        52.73 o                         
  -6  -2   3       2683.33       2722.24        56.07 o                         
  -5  -2   3      12906.04      13261.37       143.24 o                         
  -4  -2   3      17487.48      17479.54       173.76 o                         
  -3  -2   3       8741.15       8503.49        90.92 o                         
  -2  -2   3       5555.00       5353.73        42.45 o                         
  -1  -2   3      30130.26      28515.57       166.68 o                         
   0  -2   3      11087.20      10904.36        61.84 o                         
   1  -2   3      10599.71      10746.01        53.63 o                         
   2  -2   3      12269.49      12940.78        68.69 o                         
   3  -2   3      18374.43      18774.56       131.58 o                         
   4  -2   3       7368.41       7345.58        56.81 o                         
   5  -2   3       9236.14       9190.03        66.78 o                         
   6  -2   3      13547.43      13590.99       146.54 o                         
   7  -2   3       9393.02       9181.61       114.62 o                         
   8  -2   3       6694.53       6407.26        99.35 o                         
   9  -2   3       2379.09       2546.33        69.81 o                         
 -10  -1   3       1989.59       2009.88        78.89 o                         
  -9  -1   3       3744.16       3718.35        73.92 o                         
  -8  -1   3       6192.03       6502.53       105.16 o                         
  -7  -1   3      10652.42      10767.11       142.50 o                         
  -6  -1   3       8815.97       9017.95       109.07 o                         
  -5  -1   3      13646.40      14086.66       125.50 o                         
  -4  -1   3      13951.91      13920.08       125.42 o                         
  -3  -1   3      21254.26      20578.06       137.09 o                         
  -2  -1   3       8227.75       8110.94        62.77 o                         
  -1  -1   3      16414.02      15800.65       140.44 o                         
   0  -1   3      48268.55      41442.03       227.46 o                         
   1  -1   3       4109.04       4230.60        26.59 o                         
   2  -1   3       7356.67       7459.47        50.10 o                         
   3  -1   3      23441.32      23682.28       160.21 o                         
   4  -1   3      19821.39      19893.53       140.04 o                         
   5  -1   3       6651.54       6839.32        56.70 o                         
   6  -1   3       6334.49       6420.20        69.54 o                         
   7  -1   3       3031.86       3127.03        60.29 o                         
   8  -1   3       3629.50       3556.49        68.76 o                         
   9  -1   3       1428.99       1464.77        53.16 o                         
 -10   0   3       1902.20       1800.69        73.57 o                         
  -9   0   3       6215.35       6101.68        98.61 o                         
  -8   0   3      10141.53      10349.28       134.65 o                         
  -7   0   3       5275.00       5368.02        76.17 o                         
  -6   0   3       6858.65       6815.57        91.25 o                         
  -5   0   3       8716.50       8546.78        84.02 o                         
  -4   0   3      11263.29      11499.99       117.52 o                         
  -3   0   3      10166.77      10281.25        84.44 o                         
  -2   0   3       5129.13       5048.24        37.14 o                         
  -1   0   3       2127.55       2107.53        17.24 o                         
   0   0   3      25513.78      23149.47       199.53 o                         
   1   0   3      21321.15      20835.62       141.95 o                         
   2   0   3      13421.83      13736.70        76.94 o                         
   3   0   3       5412.24       5339.83        38.74 o                         
   4   0   3       6461.95       6305.60        52.01 o                         
   5   0   3       5564.99       5533.37        58.05 o                         
   6   0   3       1720.28       1772.84        29.83 o                         
   7   0   3       3995.84       3996.00        54.59 o                         
   8   0   3       2228.67       2139.38        61.57 o                         
   9   0   3        472.61        480.46        32.73 o                         
 -10   1   3       3525.34       3538.55       105.75 o                         
  -9   1   3       5501.95       5372.21        85.67 o                         
  -8   1   3       8324.96       8258.20       106.49 o                         
  -7   1   3       6142.42       6210.51        80.12 o                         
  -6   1   3       3031.02       3031.21        41.79 o                         
  -5   1   3       5134.63       4957.98        58.65 o                         
  -4   1   3      34254.13      33593.81       337.84 o                         
  -3   1   3      13212.90      13292.41        87.39 o                         
  -2   1   3        315.51        408.39         7.53 o                         
  -1   1   3      32066.35      29366.68       375.28 o                         
   0   1   3      28344.42      27244.84       217.85 o                         
   1   1   3       2151.72       2162.90        18.25 o                         
   2   1   3       4683.74       4795.41        34.70 o                         
   3   1   3      10296.64      10910.24        74.76 o                         
   4   1   3       4573.52       4553.90        43.07 o                         
   5   1   3        680.50        639.04        16.36 o                         
   6   1   3         60.51         68.73         6.94 o                         
   7   1   3        829.50        839.85        23.63 o                         
   8   1   3       1271.07       1353.86        62.32 o                         
   9   1   3         20.12         22.65        10.53 o                         
 -10   2   3       1556.23       1568.06        61.19 o                         
  -9   2   3       3242.14       3269.91        60.10 o                         
  -8   2   3       5265.32       5318.58        80.15 o                         
  -7   2   3       6318.18       6578.91        77.53 o                         
  -6   2   3       3519.06       3562.41        48.32 o                         
  -5   2   3       4009.22       4017.97        65.34 o                         
  -4   2   3       9142.68       9207.30        94.59 o                         
  -3   2   3       7585.30       7893.93        67.63 o                         
  -2   2   3       9149.75       9277.77        70.43 o                         
  -1   2   3      14897.42      14914.87       144.37 o                         
   0   2   3       6577.93       6574.80        49.72 o                         
   1   2   3       4855.84       5025.87        35.22 o                         
   2   2   3        414.76        460.05         8.79 o                         
   3   2   3        812.78        861.11        14.77 o                         
   4   2   3       2048.65       2063.86        30.85 o                         
   5   2   3         87.41        101.24         6.20 o                         
   6   2   3          3.48          9.51         4.37 o                         
   7   2   3        465.59        442.82        19.05 o                         
   8   2   3        229.88        155.34        19.78 o                         
 -10   3   3       1577.15       1483.38        54.27 o                         
  -9   3   3       1361.04       1319.56        34.75 o                         
  -8   3   3       3078.49       3164.60        55.77 o                         
  -7   3   3       3138.58       3251.38        49.73 o                         
  -6   3   3        199.71        231.62        10.12 o                         
  -5   3   3       1706.75       1748.86        29.94 o                         
  -4   3   3       3670.35       3748.28        41.33 o                         
  -3   3   3        931.97        971.26        17.83 o                         
  -2   3   3        371.43        378.58         8.72 o                         
  -1   3   3        664.30        652.53        10.36 o                         
   0   3   3         38.63         77.23         3.84 o                         
   1   3   3        114.41        157.25         9.38 o                         
   2   3   3        652.64        699.14        13.46 o                         
   3   3   3         89.31         89.09         5.99 o                         
   4   3   3         51.95         58.48         4.98 o                         
   5   3   3        477.32        457.23        15.82 o                         
   6   3   3        405.13        455.65        19.32 o                         
   7   3   3        139.02        149.89        11.92 o                         
   8   3   3        133.44        106.43        19.44 o                         
 -10   4   3        322.39        348.93        23.93 o                         
  -9   4   3         21.43         21.55         6.82 o                         
  -8   4   3        324.96        305.12        16.48 o                         
  -7   4   3       1661.56       1696.92        39.02 o                         
  -6   4   3         36.22         68.94         6.85 o                         
  -5   4   3          2.99          9.65         2.81 o                         
  -4   4   3        529.49        523.08        13.73 o                         
  -3   4   3        338.90        359.26        10.24 o                         
  -2   4   3        716.19        696.08        13.50 o                         
  -1   4   3       2010.73       2160.90        27.54 o                         
   0   4   3        340.88        374.76        10.18 o                         
   1   4   3        106.95         89.69         6.21 o                         
   2   4   3        816.31        777.28        14.97 o                         
   3   4   3       1012.94       1026.30        20.17 o                         
   4   4   3        107.25        113.36         7.02 o                         
   5   4   3       1058.43       1050.18        26.65 o                         
   6   4   3       2610.64       2491.28        50.47 o                         
   7   4   3       1544.95       1474.98        42.46 o                         
   8   4   3        849.29        823.03        48.62 o                         
 -10   5   3        122.65        137.80        17.38 o                         
  -9   5   3        529.80        488.05        23.41 o                         
  -8   5   3        757.42        785.62        28.33 o                         
  -7   5   3        159.26        185.20        12.87 o                         
  -6   5   3        707.75        728.71        23.67 o                         
  -5   5   3       1450.67       1480.62        26.96 o                         
  -4   5   3        111.15        140.43         7.30 o                         
  -3   5   3       1916.21       1873.48        27.75 o                         
  -2   5   3       1910.29       1785.98        25.38 o                         
  -1   5   3       2482.56       2394.83        35.65 o                         
   0   5   3       1574.17       1542.30        26.41 o                         
   1   5   3       2117.00       2161.20        35.38 o                         
   2   5   3       8701.22       8573.34       149.77 o                         
   3   5   3       5742.60       5805.30        65.76 o                         
   4   5   3       2394.68       2396.86        41.60 o                         
   5   5   3       2147.96       2278.47        45.36 o                         
   6   5   3       5796.89       5876.92        94.94 o                         
   7   5   3       2729.41       2662.77        59.17 o                         
  -9   6   3        275.90        267.60        21.50 o                         
  -8   6   3        117.50        121.63        11.95 o                         
  -7   6   3        625.27        628.39        23.14 o                         
  -6   6   3       1355.24       1396.74        30.50 o                         
  -5   6   3        968.90        977.18        24.34 o                         
  -4   6   3        784.53        801.56        19.58 o                         
  -3   6   3       1161.83       1114.32        21.53 o                         
  -2   6   3       8175.07       8238.75        85.19 o                         
  -1   6   3       5398.86       5394.89        62.15 o                         
   0   6   3       2396.53       2324.04        36.76 o                         
   1   6   3       2632.50       2547.27        41.16 o                         
   2   6   3      10169.33      10174.56       123.68 o                         
   3   6   3       4176.74       4278.00        66.07 o                         
   4   6   3       1878.89       1935.67        40.30 o                         
   5   6   3       4371.14       4488.24        83.56 o                         
   6   6   3       2811.38       2845.69        65.89 o                         
  -9   7   3       1834.07       1818.31        57.12 o                         
  -8   7   3       1569.04       1542.56        42.68 o                         
  -7   7   3       1470.46       1430.83        39.23 o                         
  -6   7   3       4690.82       4729.61        73.32 o                         
  -5   7   3       3634.74       3672.25        59.64 o                         
  -4   7   3       4878.73       4951.16        65.24 o                         
  -3   7   3       4477.95       4404.52        57.33 o                         
  -2   7   3       6422.22       6361.55        74.68 o                         
  -1   7   3       8668.33       8633.34        93.16 o                         
   0   7   3       3899.53       3887.56        57.24 o                         
   1   7   3       5351.87       5317.75        69.12 o                         
   2   7   3       4636.43       4615.68        67.52 o                         
   3   7   3       3774.45       3872.91        67.87 o                         
   4   7   3       2835.19       2854.30        61.91 o                         
   5   7   3       3983.54       4301.00        89.38 o                         
  -8   8   3       1969.61       1931.67        57.16 o                         
  -7   8   3       2419.75       2474.02        63.04 o                         
  -6   8   3       4335.43       4390.69        80.86 o                         
  -5   8   3       8269.81       8300.59       114.49 o                         
  -4   8   3       4777.74       4700.82        70.50 o                         
  -3   8   3       4145.27       4224.15        64.61 o                         
  -2   8   3       6283.87       6381.45        84.47 o                         
  -1   8   3       8657.89       8651.23       103.14 o                         
   0   8   3       3740.26       3776.99        67.41 o                         
   1   8   3       4876.61       4804.96        72.15 o                         
   2   8   3       6242.45       6287.33       111.63 o                         
   3   8   3       5812.47       5981.49        89.13 o                         
   4   8   3       4711.20       4825.00        89.04 o                         
  -7   9   3       4778.92       4872.29       121.73 o                         
  -6   9   3       3797.40       3888.27        89.47 o                         
  -5   9   3       6924.70       6741.06        99.94 o                         
  -4   9   3       5725.89       5612.37        87.45 o                         
  -3   9   3       2670.43       2617.86        54.88 o                         
  -2   9   3       7491.97       7351.63       102.92 o                         
  -1   9   3       7328.80       7286.54        95.47 o                         
   0   9   3       4675.50       4639.52        72.26 o                         
   1   9   3       3273.90       3300.78        70.90 o                         
   2   9   3       3565.07       3560.63        69.59 o                         
   3   9   3       2848.00       2950.23        73.95 o                         
  -6  10   3       4829.20       4769.94        98.93 o                         
  -5  10   3       6995.35       6956.77       151.18 o                         
  -4  10   3       2764.03       2793.08        65.40 o                         
  -3  10   3       2394.43       2412.16        59.99 o                         
  -2  10   3       4922.90       4803.07        88.93 o                         
  -1  10   3       3644.59       3510.54        95.51 o                         
   0  10   3       2301.83       2342.47        57.46 o                         
   1  10   3       2205.91       2087.87        64.42 o                         
  -3  11   3       1645.18       1661.03        51.55 o                         
  -2  11   3       1450.90       1414.44        47.57 o                         
   0 -11   4        234.33        242.11        18.35 o                         
   1 -11   4         18.07         26.88         7.76 o                         
   2 -11   4          0.64         -8.09         8.09 o                         
   3 -11   4         21.05          5.81         8.84 o                         
  -3 -10   4         36.70         28.36         9.14 o                         
  -2 -10   4         71.50         48.44        10.28 o                         
  -1 -10   4          1.71          1.40         7.65 o                         
   0 -10   4         53.06         43.76         8.50 o                         
   1 -10   4        139.52        135.52        11.66 o                         
   2 -10   4        557.61        585.19        23.06 o                         
   3 -10   4        138.04        144.39        12.26 o                         
   4 -10   4        293.66        251.11        17.71 o                         
   5 -10   4        657.03        708.78        44.09 o                         
  -4  -9   4        353.42        324.63        22.22 o                         
  -3  -9   4         75.72         59.91        10.22 o                         
  -2  -9   4       1519.55       1541.82        47.74 o                         
  -1  -9   4       1243.54       1234.96        36.39 o                         
   0  -9   4        457.72        504.71        21.41 o                         
   1  -9   4        968.91        925.15        27.62 o                         
   2  -9   4       3716.69       3723.32        59.19 o                         
   3  -9   4       3584.24       3697.46        60.62 o                         
   4  -9   4       1566.69       1554.88        39.04 o                         
   5  -9   4       2500.57       2451.41        71.27 o                         
   6  -9   4       2235.36       2255.85        69.69 o                         
   7  -9   4       1727.82       1800.18        94.85 o                         
  -5  -8   4       1342.62       1354.52        48.57 o                         
  -4  -8   4        437.20        482.16        27.29 o                         
  -3  -8   4       1450.62       1492.66        42.40 o                         
  -2  -8   4       1653.64       1717.38        42.29 o                         
  -1  -8   4       2477.78       2551.96        49.52 o                         
   0  -8   4       2683.89       2711.87        47.24 o                         
   1  -8   4       2705.19       2674.99        46.19 o                         
   2  -8   4       2478.61       2571.35        42.80 o                         
   3  -8   4       5148.35       5191.87        68.08 o                         
   4  -8   4       1288.91       1283.23        29.51 o                         
   5  -8   4       1755.45       1750.52        47.91 o                         
   6  -8   4       6173.23       6188.66       113.03 o                         
   7  -8   4       3925.08       3958.36        84.06 o                         
  -6  -7   4       2391.98       2403.95        60.48 o                         
  -5  -7   4       5939.18       5810.51       101.54 o                         
  -4  -7   4       2401.86       2322.31        56.44 o                         
  -3  -7   4       2906.73       2944.79        62.45 o                         
  -2  -7   4       7338.04       7565.07       100.86 o                         
  -1  -7   4       9301.40       9271.86       101.92 o                         
   0  -7   4       4641.58       4677.20        60.17 o                         
   1  -7   4       3257.59       3222.60        42.58 o                         
   2  -7   4      11390.42      11365.35       114.24 o                         
   3  -7   4      10324.79      10609.09       106.53 o                         
   4  -7   4       4712.51       4825.31        64.73 o                         
   5  -7   4       4843.63       4945.35        80.53 o                         
   6  -7   4       8210.76       8053.72       137.74 o                         
   7  -7   4       6055.72       5797.39       107.93 o                         
   8  -7   4       4298.78       4210.61        89.64 o                         
  -7  -6   4       2714.41       2621.61        63.34 o                         
  -6  -6   4       3986.99       3951.82        76.63 o                         
  -5  -6   4       3983.10       4002.06        72.36 o                         
  -4  -6   4       6055.61       6035.08        95.68 o                         
  -3  -6   4       6635.98       6619.15        93.26 o                         
  -2  -6   4       7540.45       7500.08        88.76 o                         
  -1  -6   4      11472.79      11451.41       129.99 o                         
   0  -6   4       8328.18       8502.09        89.34 o                         
   1  -6   4       5707.51       5612.25        54.52 o                         
   2  -6   4      16132.78      15780.39       142.76 o                         
   3  -6   4      10074.43       9871.16        90.94 o                         
   4  -6   4       6614.53       6657.69        66.91 o                         
   5  -6   4       9421.97       9506.31        98.88 o                         
   6  -6   4       6805.94       6910.82        93.49 o                         
   7  -6   4       5247.23       5271.37        93.61 o                         
   8  -6   4       3963.82       4029.41        85.53 o                         
  -8  -5   4       3522.65       3513.98        75.71 o                         
  -7  -5   4       2699.78       2653.93        61.26 o                         
  -6  -5   4       8711.03       8580.48       187.66 o                         
  -5  -5   4       9274.71       9178.04       119.48 o                         
  -4  -5   4       6227.92       6118.59        87.25 o                         
  -3  -5   4       5688.60       5663.61        79.94 o                         
  -2  -5   4      11737.65      11726.92       110.07 o                         
  -1  -5   4      17954.98      17725.20       133.22 o                         
   0  -5   4       8393.27       8448.80        72.37 o                         
   1  -5   4       5470.48       5497.17        51.38 o                         
   2  -5   4      13043.05      12907.31        95.44 o                         
   3  -5   4      15079.71      14981.74       112.92 o                         
   4  -5   4       8605.33       8707.28        67.21 o                         
   5  -5   4       4907.56       5008.13        54.10 o                         
   6  -5   4       5929.99       6022.35        83.32 o                         
   7  -5   4       5239.90       5454.36        95.85 o                         
   8  -5   4       1546.25       1542.16        52.27 o                         
   9  -5   4       2127.75       2017.34        67.62 o                         
  -8  -4   4       3844.24       3804.26        76.50 o                         
  -7  -4   4       4651.49       4717.72        88.43 o                         
  -6  -4   4       4027.46       4108.28        69.96 o                         
  -5  -4   4       7493.54       7451.46        99.77 o                         
  -4  -4   4      11962.80      11645.01       133.45 o                         
  -3  -4   4       2835.22       2737.22        37.37 o                         
  -2  -4   4       6592.13       6321.67        62.17 o                         
  -1  -4   4      18578.20      18085.07       145.95 o                         
   0  -4   4      10618.82      10765.26        88.59 o                         
   1  -4   4      16576.88      17092.97       106.18 o                         
   2  -4   4      12822.70      13170.44        89.83 o                         
   3  -4   4       9000.41       9143.27        62.37 o                         
   4  -4   4       6004.38       6064.83        47.75 o                         
   5  -4   4       3840.89       3784.13        45.79 o                         
   6  -4   4       3248.07       3239.06        58.03 o                         
   7  -4   4       4376.07       4372.60        75.87 o                         
   8  -4   4        845.38        866.76        33.03 o                         
   9  -4   4        412.91        389.37        25.28 o                         
  -9  -3   4       5474.04       5479.28        96.90 o                         
  -8  -3   4       4631.56       4803.20        92.25 o                         
  -7  -3   4       3182.73       3108.46        66.87 o                         
  -6  -3   4       3902.19       3977.44        73.00 o                         
  -5  -3   4      11061.04      11329.78       138.86 o                         
  -4  -3   4       6408.44       6154.04        75.24 o                         
  -3  -3   4       6042.42       5821.56        78.64 o                         
  -2  -3   4      15369.86      15403.42       130.42 o                         
  -1  -3   4      23745.29      24019.28       149.14 o                         
   0  -3   4       3250.31       3128.38        24.05 o                         
   1  -3   4       3168.84       3082.99        21.64 o                         
   2  -3   4       2902.61       2869.81        22.54 o                         
   3  -3   4       3207.46       3078.53        29.07 o                         
   4  -3   4       1192.44       1239.41        22.67 o                         
   5  -3   4        402.45        440.97        15.35 o                         
   6  -3   4        701.09        688.92        21.57 o                         
   7  -3   4        225.90        211.45        14.16 o                         
   8  -3   4        835.15        774.12        33.01 o                         
   9  -3   4        295.42        239.56        21.14 o                         
  -9  -2   4       4449.14       4369.74        89.02 o                         
  -8  -2   4       4548.89       4513.57        91.38 o                         
  -7  -2   4       3106.84       3178.38        65.99 o                         
  -6  -2   4       4597.53       4703.83        87.56 o                         
  -5  -2   4      14292.47      14155.83       184.20 o                         
  -4  -2   4       8526.44       8768.83       107.05 o                         
  -3  -2   4       4389.74       4390.18        51.86 o                         
  -2  -2   4       7846.45       7704.12        56.14 o                         
  -1  -2   4       4253.11       4182.88        33.77 o                         
   0  -2   4      10412.00      10563.28        56.75 o                         
   1  -2   4        738.76        767.97         7.56 o                         
   2  -2   4       1386.34       1422.52        15.11 o                         
   3  -2   4       2163.74       2194.00        27.89 o                         
   4  -2   4       1153.59       1229.86        22.00 o                         
   5  -2   4         52.80         51.53         6.02 o                         
   6  -2   4       2463.50       2519.93        51.12 o                         
   7  -2   4       2438.61       2344.21        52.09 o                         
   8  -2   4        320.13        308.25        19.20 o                         
   9  -2   4        193.53        181.66        18.80 o                         
 -10  -1   4       1334.47       1323.96        44.68 o                         
  -9  -1   4       2356.20       2365.98        61.19 o                         
  -8  -1   4       3345.13       3500.92        72.46 o                         
  -7  -1   4       1052.84       1134.63        36.16 o                         
  -6  -1   4       1924.13       1924.08        31.54 o                         
  -5  -1   4       2322.32       2374.46        34.32 o                         
  -4  -1   4       5087.56       5428.85        69.02 o                         
  -3  -1   4         59.98         82.06         5.18 o                         
  -2  -1   4        362.18        354.70         7.06 o                         
  -1  -1   4        272.56        267.88         5.48 o                         
   0  -1   4        337.29        329.18         4.88 o                         
   1  -1   4        630.93        667.36         7.45 o                         
   2  -1   4        173.42        223.53         5.79 o                         
   3  -1   4        233.21        253.64         8.51 o                         
   4  -1   4          6.33         24.62         3.45 o                         
   5  -1   4         36.50         50.01         3.34 o                         
   6  -1   4        942.51        959.22        18.47 o                         
   7  -1   4         15.90         21.27         7.35 o                         
   8  -1   4        271.66        284.38        20.10 o                         
   9  -1   4        338.92        307.52        24.21 o                         
 -10   0   4        464.49        497.89        26.34 o                         
  -9   0   4       1297.70       1321.21        43.86 o                         
  -8   0   4       2275.51       2453.63        54.77 o                         
  -7   0   4        100.14         99.66         8.85 o                         
  -6   0   4         59.27         53.40         5.10 o                         
  -5   0   4       1473.33       1428.08        25.74 o                         
  -4   0   4        469.50        500.97        15.50 o                         
  -3   0   4        271.13        329.54         7.70 o                         
  -2   0   4        305.26        362.63         6.64 o                         
  -1   0   4       1780.24       1810.07        16.63 o                         
   0   0   4       1991.22       2102.41        18.49 o                         
   1   0   4       1635.00       1647.51        15.85 o                         
   2   0   4       2206.74       2299.09        21.60 o                         
   3   0   4        657.48        773.16        11.80 o                         
   4   0   4       1893.66       2029.37        23.65 o                         
   5   0   4       4077.85       4195.38        40.49 o                         
   6   0   4        426.93        445.60        13.93 o                         
   7   0   4       1559.91       1477.61        43.32 o                         
   8   0   4       2141.66       2031.05        60.62 o                         
   9   0   4       1684.39       1569.35        60.64 o                         
 -10   1   4        136.13        157.96        15.10 o                         
  -9   1   4        142.15        126.09        16.29 o                         
  -8   1   4         30.42         43.88         6.99 o                         
  -7   1   4         59.90         55.15         6.14 o                         
  -6   1   4        695.27        749.78        21.77 o                         
  -5   1   4          8.91         22.74         3.57 o                         
  -4   1   4       2637.57       2914.46        36.86 o                         
  -3   1   4       2446.35       2527.94        30.04 o                         
  -2   1   4       5943.07       6175.99        53.23 o                         
  -1   1   4      12194.51      12403.81       117.43 o                         
   0   1   4       1246.77       1341.67        14.35 o                         
   1   1   4       9808.33       9766.89        61.63 o                         
   2   1   4       6683.65       6984.41        55.49 o                         
   3   1   4       3646.71       3811.41        34.76 o                         
   4   1   4       2597.67       2488.83        30.81 o                         
   5   1   4       7405.26       7309.84        78.15 o                         
   6   1   4       2663.69       2691.92        40.70 o                         
   7   1   4       2456.74       2396.17        55.90 o                         
   8   1   4       2237.42       2140.88        68.16 o                         
 -10   2   4        380.36        327.75        23.42 o                         
  -9   2   4         46.27         44.39         7.84 o                         
  -8   2   4         17.26         26.72         5.99 o                         
  -7   2   4       1104.59       1075.46        26.10 o                         
  -6   2   4       1897.87       1898.25        39.90 o                         
  -5   2   4       2647.08       2777.60        42.32 o                         
  -4   2   4       1941.35       2047.21        33.78 o                         
  -3   2   4       8849.68       9005.72        72.23 o                         
  -2   2   4       9828.00      10158.51       111.66 o                         
  -1   2   4       2325.44       2385.69        26.35 o                         
   0   2   4       1677.39       1624.89        17.82 o                         
   1   2   4      17755.44      17457.37       115.38 o                         
   2   2   4       6382.96       6328.63        54.65 o                         
   3   2   4       4980.59       4902.99        49.22 o                         
   4   2   4       9336.13       9477.96        90.03 o                         
   5   2   4       4707.94       4552.78        57.45 o                         
   6   2   4       5866.84       5605.65        69.98 o                         
   7   2   4       4957.78       4819.20        95.06 o                         
   8   2   4       3578.73       3388.73        89.73 o                         
 -10   3   4       1318.70       1314.15        55.35 o                         
  -9   3   4        969.87        942.97        30.45 o                         
  -8   3   4       1270.48       1288.84        34.08 o                         
  -7   3   4       4618.55       4688.92        66.49 o                         
  -6   3   4       4345.73       4292.82        58.71 o                         
  -5   3   4       5250.77       5633.73        79.47 o                         
  -4   3   4       4437.95       4472.84        56.88 o                         
  -3   3   4       6178.72       6133.98        60.01 o                         
  -2   3   4       8760.69       8349.78        93.78 o                         
  -1   3   4       4670.60       4624.95        46.17 o                         
   0   3   4      10112.18      10036.29       111.20 o                         
   1   3   4      12592.40      12538.07       112.38 o                         
   2   3   4       9989.47       9667.06        95.94 o                         
   3   3   4       4377.61       4138.03        50.67 o                         
   4   3   4       4586.72       4567.68        55.29 o                         
   5   3   4       6649.34       6590.24        74.32 o                         
   6   3   4       7298.56       7108.78        90.12 o                         
   7   3   4       3558.18       3528.91        81.98 o                         
   8   3   4       3796.67       4004.97       122.23 o                         
 -10   4   4       3316.36       3257.74        77.51 o                         
  -9   4   4       2248.38       2302.99        55.33 o                         
  -8   4   4       3673.27       3516.05        68.31 o                         
  -7   4   4       5395.86       5427.85        82.51 o                         
  -6   4   4       6990.96       6951.76        85.85 o                         
  -5   4   4       5198.78       5356.59        69.31 o                         
  -4   4   4       6713.99       6687.15        90.95 o                         
  -3   4   4      18127.94      17824.46       152.31 o                         
  -2   4   4      21880.15      20905.53       174.07 o                         
  -1   4   4       5581.98       5512.50        61.89 o                         
   0   4   4       8422.83       8319.31        82.44 o                         
   1   4   4      11238.03      10799.59       113.01 o                         
   2   4   4      10557.54      10421.36       103.73 o                         
   3   4   4       9393.43       9205.53        97.79 o                         
   4   4   4       8740.25       8735.27       128.78 o                         
   5   4   4       7723.75       7728.26        86.48 o                         
   6   4   4       4713.38       4719.23        76.23 o                         
   7   4   4       3295.24       3205.98        86.83 o                         
 -10   5   4       2811.08       2721.61        70.85 o                         
  -9   5   4       5050.63       5089.87        84.79 o                         
  -8   5   4       6248.16       6255.03       103.60 o                         
  -7   5   4       6219.86       6130.19        96.75 o                         
  -6   5   4       9921.16       9869.22       123.05 o                         
  -5   5   4       8603.86       8816.86       105.46 o                         
  -4   5   4       7456.53       7657.72        80.79 o                         
  -3   5   4       8753.18       8623.86        81.96 o                         
  -2   5   4       9326.30       8966.27        94.16 o                         
  -1   5   4       7002.23       6638.40        99.20 o                         
   0   5   4       8418.02       8577.01       101.10 o                         
   1   5   4       9568.97       9519.59        98.95 o                         
   2   5   4       7986.16       8027.82        91.38 o                         
   3   5   4       5573.35       5457.36        69.09 o                         
   4   5   4       5442.56       5551.15        77.39 o                         
   5   5   4       6196.77       6372.72        88.35 o                         
   6   5   4       3244.69       3265.78        64.19 o                         
   7   5   4       1746.43       1765.07        64.71 o                         
  -9   6   4       4468.00       4359.07        79.94 o                         
  -8   6   4       3011.37       3003.87        57.19 o                         
  -7   6   4       6255.91       6362.99        86.94 o                         
  -6   6   4      11027.08      10990.01       115.75 o                         
  -5   6   4       5126.68       5014.46        68.62 o                         
  -4   6   4       4867.15       4686.34        61.86 o                         
  -3   6   4      10637.85      10599.52        99.75 o                         
  -2   6   4       8582.83       8529.53        92.17 o                         
  -1   6   4      10539.26      10331.69       106.47 o                         
   0   6   4      10190.77       9969.45       111.92 o                         
   1   6   4       8820.08       8772.49        95.84 o                         
   2   6   4       5762.83       5854.12        76.93 o                         
   3   6   4       7239.58       7309.81       103.92 o                         
   4   6   4       3504.58       3591.53        65.08 o                         
   5   6   4       2628.91       2690.22        61.52 o                         
   6   6   4       2485.40       2575.15        62.55 o                         
  -9   7   4       2942.91       2953.32        80.61 o                         
  -8   7   4       2265.32       2190.61        52.20 o                         
  -7   7   4       4004.25       3991.60        66.52 o                         
  -6   7   4       4186.12       4211.31        66.01 o                         
  -5   7   4       5433.91       5486.80        70.01 o                         
  -4   7   4       2746.29       2855.38        46.54 o                         
  -3   7   4       6262.72       6104.19        79.67 o                         
  -2   7   4       8937.97       8712.48        95.42 o                         
  -1   7   4       3865.51       3884.55        58.02 o                         
   0   7   4       1691.18       1715.10        37.62 o                         
   1   7   4       3493.65       3611.86        59.89 o                         
   2   7   4       4252.36       4312.98        66.10 o                         
   3   7   4        631.94        657.05        26.37 o                         
   4   7   4        919.11        946.24        34.59 o                         
   5   7   4       1686.67       1803.57        51.85 o                         
  -8   8   4       1610.61       1484.81        49.96 o                         
  -7   8   4       3506.93       3468.98        71.50 o                         
  -6   8   4       5270.91       5334.21        89.38 o                         
  -5   8   4       2617.20       2479.03        61.57 o                         
  -4   8   4       2738.38       2703.39        53.51 o                         
  -3   8   4       2264.08       2162.17        44.35 o                         
  -2   8   4       1578.66       1537.48        36.68 o                         
  -1   8   4       1281.30       1247.44        34.12 o                         
   0   8   4       2552.58       2421.95        44.52 o                         
   1   8   4        608.22        620.77        22.57 o                         
   2   8   4        829.50        824.21        31.08 o                         
   3   8   4        121.37        126.52        12.61 o                         
   4   8   4         12.87         34.59        10.85 o                         
  -7   9   4        862.02        856.00        41.01 o                         
  -6   9   4       2164.62       2048.79        57.34 o                         
  -5   9   4        272.95        287.69        19.74 o                         
  -4   9   4        378.47        376.88        20.32 o                         
  -3   9   4       1522.37       1520.58        41.26 o                         
  -2   9   4        706.29        697.83        27.23 o                         
  -1   9   4        133.85        119.46        11.16 o                         
   0   9   4         18.44         23.71         5.87 o                         
   1   9   4        610.81        559.53        25.96 o                         
   2   9   4         25.22         24.52         8.25 o                         
   3   9   4        102.61        122.54        13.10 o                         
  -6  10   4         53.87         47.58        11.06 o                         
  -5  10   4        766.00        742.57        40.99 o                         
  -4  10   4        540.39        492.43        26.21 o                         
  -3  10   4         13.17         14.30         7.51 o                         
  -2  10   4         12.09         20.48         8.11 o                         
  -1  10   4         37.42         37.45        11.05 o                         
   0  10   4        674.55        706.27        33.41 o                         
   1  10   4         97.36         96.70        14.71 o                         
   0 -11   5       1424.79       1286.97        42.04 o                         
   1 -11   5       3564.15       3545.99        68.52 o                         
   2 -11   5       4622.83       4682.52        88.07 o                         
   3 -11   5       2059.12       2025.68        58.47 o                         
  -3 -10   5       2878.47       2818.58        68.10 o                         
  -2 -10   5       4021.31       4143.32       109.02 o                         
  -1 -10   5       3456.05       3416.16        72.58 o                         
   0 -10   5       3421.88       3444.60        61.23 o                         
   1 -10   5       4957.83       5147.74        80.99 o                         
   2 -10   5       5370.40       5437.51        89.30 o                         
   3 -10   5       4762.70       4701.31        83.47 o                         
   4 -10   5       2846.76       2946.12        99.82 o                         
   5 -10   5       5345.43       5300.73       131.42 o                         
  -4  -9   5       1705.18       1733.17        57.87 o                         
  -3  -9   5       5488.79       5549.42       103.07 o                         
  -2  -9   5       6237.77       6385.79       150.22 o                         
  -1  -9   5       4412.05       4523.53        72.71 o                         
   0  -9   5       4238.18       4153.69        68.12 o                         
   1  -9   5       8544.10       8548.88       101.75 o                         
   2  -9   5       6003.94       5972.89        79.27 o                         
   3  -9   5       5178.70       5277.23        72.54 o                         
   4  -9   5       4436.80       4356.45        83.19 o                         
   5  -9   5       3316.70       3250.73        86.28 o                         
   6  -9   5       2899.48       2753.17        80.50 o                         
  -5  -8   5       4602.38       4535.33        81.47 o                         
  -4  -8   5       4338.39       4352.89        90.96 o                         
  -3  -8   5       6950.30       6807.64       109.76 o                         
  -2  -8   5       9596.30       9711.61       116.21 o                         
  -1  -8   5       5493.37       5533.43        71.28 o                         
   0  -8   5       4398.45       4498.49        62.36 o                         
   1  -8   5       7616.64       7558.11        84.13 o                         
   2  -8   5       9708.53       9730.26       106.12 o                         
   3  -8   5       1862.49       1908.29        36.97 o                         
   4  -8   5       2951.91       2990.32        51.07 o                         
   5  -8   5       4349.64       4382.66        82.17 o                         
   6  -8   5       2698.54       2808.96        70.45 o                         
   7  -8   5       1095.65       1138.97        43.46 o                         
  -6  -7   5       5962.64       5913.50       124.95 o                         
  -5  -7   5       2734.10       2702.16        70.29 o                         
  -4  -7   5       4543.99       4472.69       132.43 o                         
  -3  -7   5       3997.93       4135.35        76.47 o                         
  -2  -7   5       4035.69       4202.11        69.41 o                         
  -1  -7   5       3501.90       3652.47        51.10 o                         
   0  -7   5       5035.39       5190.49        60.89 o                         
   1  -7   5       1004.46       1015.22        23.28 o                         
   2  -7   5        820.89        838.99        22.16 o                         
   3  -7   5       3420.10       3406.97        51.88 o                         
   4  -7   5       1365.33       1420.95        28.89 o                         
   5  -7   5        947.21       1047.74        35.12 o                         
   6  -7   5       1038.15        984.86        33.88 o                         
   7  -7   5        851.23        841.76        33.30 o                         
   8  -7   5        297.00        307.72        22.79 o                         
  -7  -6   5       2863.83       2778.28        70.20 o                         
  -6  -6   5       4977.61       4899.28        93.20 o                         
  -5  -6   5       4506.15       4344.03        76.65 o                         
  -4  -6   5       1247.03       1252.44        38.28 o                         
  -3  -6   5       2724.08       2718.86        53.63 o                         
  -2  -6   5       6567.92       6627.42        92.20 o                         
  -1  -6   5       3364.47       3417.50        46.42 o                         
   0  -6   5        393.87        426.39        11.64 o                         
   1  -6   5       4244.81       4367.94        46.15 o                         
   2  -6   5       1771.71       1736.77        26.98 o                         
   3  -6   5        551.74        513.79        13.23 o                         
   4  -6   5        501.97        518.37        15.36 o                         
   5  -6   5       1520.22       1494.47        35.68 o                         
   6  -6   5       1090.47       1086.96        31.82 o                         
   7  -6   5         28.78         16.49         7.55 o                         
   8  -6   5          2.37          4.98         7.79 o                         
  -8  -5   5        679.04        719.75        32.54 o                         
  -7  -5   5       1222.51       1264.48        44.06 o                         
  -6  -5   5       1566.73       1593.99        45.26 o                         
  -5  -5   5       3336.89       3347.86        62.39 o                         
  -4  -5   5       1157.69       1164.00        32.46 o                         
  -3  -5   5       1011.39        998.33        21.28 o                         
  -2  -5   5       1119.00       1124.91        21.52 o                         
  -1  -5   5        873.50        894.86        14.81 o                         
   0  -5   5         23.43         37.66         3.69 o                         
   1  -5   5         12.31         28.93         3.75 o                         
   2  -5   5       2271.60       2345.13        27.17 o                         
   3  -5   5        250.77        246.52         7.58 o                         
   4  -5   5        200.87        216.48         6.23 o                         
   5  -5   5          0.87         11.74         4.35 o                         
   6  -5   5          3.28          6.01         5.00 o                         
   7  -5   5       1009.73       1014.98        43.45 o                         
   8  -5   5        409.90        422.90        27.23 o                         
  -8  -4   5        376.68        420.05        25.65 o                         
  -7  -4   5        993.97       1004.77        37.53 o                         
  -6  -4   5       3205.41       3246.33        72.17 o                         
  -5  -4   5        183.57        223.32        14.11 o                         
  -4  -4   5        248.73        277.71        14.64 o                         
  -3  -4   5        624.61        646.76        16.48 o                         
  -2  -4   5        200.63        200.28         9.28 o                         
  -1  -4   5        673.70        761.03        14.38 o                         
   0  -4   5        474.75        544.24        11.16 o                         
   1  -4   5          7.00         22.50         2.25 o                         
   2  -4   5        159.20        179.07         6.03 o                         
   3  -4   5       1882.57       1944.44        19.36 o                         
   4  -4   5       2069.63       2105.93        30.43 o                         
   5  -4   5        540.63        559.20        17.74 o                         
   6  -4   5        497.97        535.44        22.08 o                         
   7  -4   5       1764.19       1816.09        48.70 o                         
   8  -4   5       2190.00       2185.49        62.55 o                         
   9  -4   5        789.46        749.79        38.58 o                         
  -9  -3   5         41.66         59.14        11.54 o                         
  -8  -3   5          0.41         15.38         8.68 o                         
  -7  -3   5        167.81        184.15        15.62 o                         
  -6  -3   5        427.63        444.98        23.77 o                         
  -5  -3   5        536.67        526.20        23.92 o                         
  -4  -3   5        277.34        273.81        11.25 o                         
  -3  -3   5       1659.06       1736.84        32.76 o                         
  -2  -3   5        799.64        875.41        19.04 o                         
  -1  -3   5        830.52        833.01        12.51 o                         
   0  -3   5       6353.79       6456.01        43.02 o                         
   1  -3   5       1377.39       1264.30        13.43 o                         
   2  -3   5        435.46        417.37         6.74 o                         
   3  -3   5       5934.26       6173.13        55.15 o                         
   4  -3   5       4176.51       4265.05        47.72 o                         
   5  -3   5       1335.05       1358.67        26.77 o                         
   6  -3   5       2619.20       2660.27        53.13 o                         
   7  -3   5       2564.48       2601.47        59.57 o                         
   8  -3   5       2173.95       2278.46        67.43 o                         
   9  -3   5       1619.91       1560.58        59.68 o                         
  -9  -2   5          7.86         22.47         9.54 o                         
  -8  -2   5        779.35        798.72        33.32 o                         
  -7  -2   5       2008.63       2142.88        53.04 o                         
  -6  -2   5        779.79        834.76        24.02 o                         
  -5  -2   5       1070.68       1036.70        22.15 o                         
  -4  -2   5       2035.39       1883.50        39.81 o                         
  -3  -2   5       4848.57       4953.67        54.45 o                         
  -2  -2   5       5288.06       5423.69        65.93 o                         
  -1  -2   5       5710.78       5728.54        38.76 o                         
   0  -2   5      13227.14      13179.29        71.16 o                         
   1  -2   5       9095.95       9166.39        54.36 o                         
   2  -2   5       8710.70       9059.37        82.81 o                         
   3  -2   5       5430.50       5684.26        51.68 o                         
   4  -2   5       9881.46      10368.97        99.00 o                         
   5  -2   5       9033.51       8912.40        94.95 o                         
   6  -2   5       7648.20       7493.79       109.36 o                         
   7  -2   5       5970.21       5873.80        92.44 o                         
   8  -2   5       5781.16       5542.38       100.99 o                         
   9  -2   5       4490.24       4267.30       145.56 o                         
 -10  -1   5        449.31        437.19        27.71 o                         
  -9  -1   5        633.12        666.52        31.94 o                         
  -8  -1   5       1569.07       1580.56        46.68 o                         
  -7  -1   5       2477.20       2542.35        54.02 o                         
  -6  -1   5       2489.61       2617.95        53.05 o                         
  -5  -1   5       2630.72       2804.30        47.79 o                         
  -4  -1   5      14111.35      14189.18       145.35 o                         
  -3  -1   5       5974.33       5720.76        56.84 o                         
  -2  -1   5       3133.23       3104.09        25.81 o                         
  -1  -1   5       5395.67       5416.47        36.52 o                         
   0  -1   5      16871.76      16389.76       104.25 o                         
   1  -1   5      13415.70      13490.51        83.81 o                         
   2  -1   5       9289.51       9208.14        86.44 o                         
   3  -1   5       7637.69       7477.51        70.46 o                         
   4  -1   5      12553.26      12455.90       154.40 o                         
   5  -1   5       9695.81       9932.96       100.09 o                         
   6  -1   5       3178.58       3213.70        55.68 o                         
   7  -1   5       6009.87       6058.61       118.27 o                         
   8  -1   5       5824.86       5819.22       103.25 o                         
   9  -1   5       3181.07       3100.81        81.47 o                         
 -10   0   5       1580.52       1547.34        51.21 o                         
  -9   0   5       2234.37       2261.38        56.27 o                         
  -8   0   5       6654.74       6782.00       102.61 o                         
  -7   0   5       5739.20       5730.72        80.73 o                         
  -6   0   5       4799.56       4826.28        63.24 o                         
  -5   0   5       7730.05       7980.70        92.42 o                         
  -4   0   5      13452.71      13538.39       217.96 o                         
  -3   0   5      12596.25      12111.47        93.80 o                         
  -2   0   5       6699.92       6696.61        48.81 o                         
  -1   0   5      15710.56      15169.93        97.50 o                         
   0   0   5      23670.03      22509.04       134.02 o                         
   1   0   5      22891.62      22819.08       162.38 o                         
   2   0   5       5922.09       5853.24        45.47 o                         
   3   0   5      18176.95      18141.60       151.60 o                         
   4   0   5      12239.36      12179.65       113.74 o                         
   5   0   5       6514.42       6417.64        75.91 o                         
   6   0   5       5804.12       5730.07        72.27 o                         
   7   0   5       6280.42       6280.06       128.12 o                         
   8   0   5       5427.91       5233.79       105.64 o                         
 -10   1   5       3970.17       3797.26        83.52 o                         
  -9   1   5       3849.81       3886.84        80.66 o                         
  -8   1   5       5313.86       5507.56        82.92 o                         
  -7   1   5       8714.73       8693.71       107.42 o                         
  -6   1   5       2538.33       2443.32        42.69 o                         
  -5   1   5       7174.64       7533.10       111.85 o                         
  -4   1   5      10809.58      10878.38       102.34 o                         
  -3   1   5      17125.26      16693.61       133.26 o                         
  -2   1   5       6616.42       6573.76        52.15 o                         
  -1   1   5      15315.64      15236.50       125.01 o                         
   0   1   5      21453.10      20798.27       135.81 o                         
   1   1   5      10341.31      10105.15        68.63 o                         
   2   1   5       7470.11       7491.13        61.42 o                         
   3   1   5       8803.20       8715.61        71.29 o                         
   4   1   5      13247.06      13251.06       130.01 o                         
   5   1   5       6058.79       5861.11        61.89 o                         
   6   1   5       4617.40       4427.77        67.18 o                         
   7   1   5       2804.01       2809.63        68.04 o                         
   8   1   5       3962.48       3783.61       100.22 o                         
 -10   2   5       3487.62       3389.54        81.85 o                         
  -9   2   5       4298.24       4249.88        78.31 o                         
  -8   2   5       5959.34       5930.77       110.82 o                         
  -7   2   5       6541.83       6573.71        84.55 o                         
  -6   2   5       9787.60      10136.37       109.51 o                         
  -5   2   5      14822.24      15112.71       173.80 o                         
  -4   2   5      18541.42      18051.73       291.95 o                         
  -3   2   5      17299.70      16574.83       128.04 o                         
  -2   2   5      23140.69      22784.40       196.76 o                         
  -1   2   5      12748.41      12756.60       105.37 o                         
   0   2   5      17607.41      17684.60       129.96 o                         
   1   2   5      12155.64      12084.57        88.42 o                         
   2   2   5      19029.11      19178.22       138.41 o                         
   3   2   5       8364.23       8577.02        88.50 o                         
   4   2   5       5263.24       5130.02        59.58 o                         
   5   2   5       3264.60       3336.93        48.98 o                         
   6   2   5        850.01        855.29        23.80 o                         
   7   2   5       2440.69       2339.05        63.19 o                         
   8   2   5       2512.02       2355.72        87.79 o                         
 -10   3   5       2514.40       2415.39        72.55 o                         
  -9   3   5       2278.75       2204.23        51.22 o                         
  -8   3   5       9434.18       9301.32       123.52 o                         
  -7   3   5      10612.44      10712.41       125.15 o                         
  -6   3   5       7188.86       7523.74        98.10 o                         
  -5   3   5       2486.56       2558.07        48.79 o                         
  -4   3   5      12685.13      13120.90       144.20 o                         
  -3   3   5      16590.73      16044.10       157.98 o                         
  -2   3   5       7326.95       7275.36        66.96 o                         
  -1   3   5       7630.50       7676.74        73.26 o                         
   0   3   5      10608.05      10591.75        95.39 o                         
   1   3   5       9107.71       9109.00        78.47 o                         
   2   3   5        720.42        651.25        18.51 o                         
   3   3   5       2369.32       2303.99        42.20 o                         
   4   3   5       4046.40       4012.79        57.29 o                         
   5   3   5       3036.26       3019.38        45.52 o                         
   6   3   5        668.30        610.95        21.07 o                         
   7   3   5       1673.88       1543.60        57.02 o                         
 -10   4   5       3552.70       3520.45        67.66 o                         
  -9   4   5       2885.15       2772.97        58.99 o                         
  -8   4   5       3189.09       3222.48        61.21 o                         
  -7   4   5       6988.52       6965.94        94.17 o                         
  -6   4   5       5045.58       5023.73        81.41 o                         
  -5   4   5       3515.39       3675.94        58.51 o                         
  -4   4   5       4709.70       4872.28        75.85 o                         
  -3   4   5       6385.48       6637.57        69.55 o                         
  -2   4   5       1839.28       1735.97        25.68 o                         
  -1   4   5       3788.10       3554.83        43.38 o                         
   0   4   5       2296.99       2133.34        32.22 o                         
   1   4   5       2421.85       2349.55        31.19 o                         
   2   4   5        322.83        349.21        14.30 o                         
   3   4   5        474.90        462.25        17.93 o                         
   4   4   5       2090.26       2164.17        40.26 o                         
   5   4   5        745.79        766.53        26.81 o                         
   6   4   5         63.32         72.20         9.20 o                         
   7   4   5          6.37         17.02        12.52 o                         
 -10   5   5        967.66        913.89        42.17 o                         
  -9   5   5        795.26        777.61        30.35 o                         
  -8   5   5       3279.94       3290.66        65.69 o                         
  -7   5   5       3500.91       3566.74        69.77 o                         
  -6   5   5        726.01        741.53        27.80 o                         
  -5   5   5       1947.25       1981.65        37.92 o                         
  -4   5   5       3193.22       3113.01        49.48 o                         
  -3   5   5       1745.49       1705.68        31.78 o                         
  -2   5   5        744.50        770.34        18.42 o                         
  -1   5   5         93.50         95.42         6.38 o                         
   0   5   5       1564.58       1532.03        30.12 o                         
   1   5   5        929.17        937.41        23.42 o                         
   2   5   5         20.09         36.18         5.67 o                         
   3   5   5         10.97         22.99         5.93 o                         
   4   5   5        165.51        158.71        12.15 o                         
   5   5   5         63.37         81.32         9.62 o                         
   6   5   5        232.80        234.16        17.50 o                         
  -9   6   5        570.00        564.87        24.93 o                         
  -8   6   5        632.12        611.30        24.65 o                         
  -7   6   5       1392.60       1364.28        37.73 o                         
  -6   6   5       1039.82       1046.80        28.84 o                         
  -5   6   5         62.77         78.46         7.39 o                         
  -4   6   5        190.68        182.56        10.55 o                         
  -3   6   5        287.63        255.72        10.19 o                         
  -2   6   5         23.07         35.88         5.61 o                         
  -1   6   5        422.45        401.64        16.76 o                         
   0   6   5         32.26         36.40         5.94 o                         
   1   6   5        171.64        164.36        10.99 o                         
   2   6   5       1642.82       1608.28        35.11 o                         
   3   6   5       1566.81       1539.81        42.10 o                         
   4   6   5        152.45        158.94        12.61 o                         
   5   6   5        110.58        103.39        13.84 o                         
   6   6   5       1192.72       1195.42        45.60 o                         
  -9   7   5         33.12         26.24         9.07 o                         
  -8   7   5         10.62         19.00         7.86 o                         
  -7   7   5        163.32        146.52        11.89 o                         
  -6   7   5        102.67         97.39         8.40 o                         
  -5   7   5        415.56        401.16        17.14 o                         
  -4   7   5         40.51         48.17         7.29 o                         
  -3   7   5         15.48         23.99         5.68 o                         
  -2   7   5        848.20        848.36        24.63 o                         
  -1   7   5       1256.23       1185.15        31.17 o                         
   0   7   5        509.74        491.20        19.81 o                         
   1   7   5        382.52        363.71        17.40 o                         
   2   7   5        468.02        452.83        21.09 o                         
   3   7   5        752.52        789.10        29.52 o                         
   4   7   5       1142.60       1192.96        38.04 o                         
   5   7   5        708.49        673.34        31.66 o                         
  -8   8   5        241.89        240.17        22.15 o                         
  -7   8   5        170.29        195.68        17.61 o                         
  -6   8   5       1225.24       1271.38        43.13 o                         
  -5   8   5       1798.77       1774.71        42.64 o                         
  -4   8   5       1034.37       1048.47        31.50 o                         
  -3   8   5        997.58        944.64        29.14 o                         
  -2   8   5       2313.53       2160.26        45.38 o                         
  -1   8   5       3549.99       3419.01        66.42 o                         
   0   8   5       2143.85       2163.60        44.62 o                         
   1   8   5        264.27        286.64        18.27 o                         
   2   8   5       2891.80       2880.03        59.24 o                         
   3   8   5       4151.39       4216.71        77.51 o                         
   4   8   5       1795.01       1864.67        54.13 o                         
  -7   9   5        382.41        398.73        25.63 o                         
  -6   9   5       2264.74       2185.83        65.11 o                         
  -5   9   5       3870.22       3816.15        75.78 o                         
  -4   9   5       2857.69       2841.87        60.20 o                         
  -3   9   5        971.43        986.73        33.35 o                         
  -2   9   5       2303.27       2417.12        55.04 o                         
  -1   9   5       3801.30       3877.53        71.85 o                         
   0   9   5       3033.54       3066.48        62.01 o                         
   1   9   5       3455.33       3511.00        71.42 o                         
   2   9   5       3362.42       3475.26        94.60 o                         
  -5  10   5       4194.15       4245.68        93.09 o                         
  -4  10   5       3169.30       3248.22        73.00 o                         
  -3  10   5       2134.60       2121.44        56.85 o                         
  -2  10   5       3205.07       3146.82        70.64 o                         
  -1  10   5       6227.81       6416.16       123.29 o                         
   0  10   5       2599.02       2566.09        72.44 o                         
   1 -11   6       1721.43       1601.77        47.56 o                         
   2 -11   6       1098.98       1057.39        39.36 o                         
  -3 -10   6       1815.85       1711.95        56.03 o                         
  -2 -10   6       1008.64        940.24        37.45 o                         
  -1 -10   6        805.55        732.31        32.29 o                         
   0 -10   6       1364.24       1429.20        39.66 o                         
   1 -10   6       2008.89       1992.08        46.75 o                         
   2 -10   6        859.12        842.60        29.03 o                         
   3 -10   6        448.71        405.72        28.64 o                         
   4 -10   6       1012.04        982.02        59.10 o                         
   5 -10   6        260.38        245.75        26.22 o                         
  -4  -9   6        642.42        581.77        33.02 o                         
  -3  -9   6       1507.97       1504.04        49.87 o                         
  -2  -9   6        626.59        633.09        30.41 o                         
  -1  -9   6        198.86        189.38        14.23 o                         
   0  -9   6        693.98        718.99        25.84 o                         
   1  -9   6        232.54        218.36        14.47 o                         
   2  -9   6         11.90         14.16         6.11 o                         
   3  -9   6          1.43         -1.53         6.07 o                         
   4  -9   6        154.87        137.41        15.27 o                         
   5  -9   6          5.07          4.07         9.03 o                         
   6  -9   6        285.07        294.22        25.23 o                         
  -5  -8   6         81.73         83.33        14.19 o                         
  -4  -8   6         81.99         83.71        13.35 o                         
  -3  -8   6        159.88        151.27        12.97 o                         
  -2  -8   6        218.56        216.28        12.84 o                         
  -1  -8   6        102.40         93.56         8.55 o                         
   0  -8   6          4.78          7.89         5.38 o                         
   1  -8   6         50.10         56.13         6.25 o                         
   2  -8   6        541.04        541.77        19.09 o                         
   3  -8   6        357.65        349.87        15.34 o                         
   4  -8   6        342.24        353.07        20.25 o                         
   5  -8   6        239.23        228.06        19.07 o                         
   6  -8   6        687.38        686.58        34.06 o                         
   7  -8   6       1051.79       1058.70        48.96 o                         
  -6  -7   6          2.03          7.86         8.38 o                         
  -5  -7   6         35.71         21.22         6.98 o                         
  -4  -7   6        226.85        238.21        18.03 o                         
  -3  -7   6         45.45         39.88         8.21 o                         
  -2  -7   6        642.83        670.35        20.03 o                         
  -1  -7   6       1071.17       1071.79        24.36 o                         
   0  -7   6        246.64        269.06        11.22 o                         
   1  -7   6         62.10         78.68         6.76 o                         
   2  -7   6       1558.13       1563.43        29.72 o                         
   3  -7   6       3472.24       3558.06        50.91 o                         
   4  -7   6       1337.53       1429.43        40.08 o                         
   5  -7   6        833.47        831.86        31.51 o                         
   6  -7   6       2789.31       2765.71        63.36 o                         
   7  -7   6       3005.60       3024.02        72.98 o                         
  -7  -6   6        103.07        112.31        14.39 o                         
  -6  -6   6        542.32        527.02        27.89 o                         
  -5  -6   6       2752.55       2652.51        57.43 o                         
  -4  -6   6       1743.00       1792.85        56.98 o                         
  -3  -6   6        337.55        367.51        16.20 o                         
  -2  -6   6       3535.90       3548.47        51.76 o                         
  -1  -6   6       5493.73       5504.62        62.57 o                         
   0  -6   6       2473.96       2526.59        32.94 o                         
   1  -6   6       8240.83       8219.97        75.40 o                         
   2  -6   6       6078.79       6066.42        62.43 o                         
   3  -6   6       7693.13       7929.13        79.22 o                         
   4  -6   6       4814.71       4901.43        58.71 o                         
   5  -6   6       2899.70       2783.64        53.83 o                         
   6  -6   6       3791.45       3794.19        70.48 o                         
   7  -6   6       6913.13       7106.70       123.19 o                         
   8  -6   6       3406.76       3206.07        82.36 o                         
  -8  -5   6       1709.24       1703.87        54.74 o                         
  -7  -5   6       1320.65       1309.06        44.91 o                         
  -6  -5   6        836.59        850.76        31.11 o                         
  -5  -5   6       4293.34       4203.34        72.32 o                         
  -4  -5   6       2145.02       2120.62        49.05 o                         
  -3  -5   6       3746.50       3706.10        54.11 o                         
  -2  -5   6       4844.11       4734.71        71.52 o                         
  -1  -5   6      11092.84      11134.23        96.79 o                         
   0  -5   6       8024.79       7938.60        70.63 o                         
   1  -5   6       2814.59       2633.69        28.63 o                         
   2  -5   6       6008.92       5828.03        50.16 o                         
   3  -5   6      11070.26      10897.44        80.10 o                         
   4  -5   6       6294.12       6434.47        61.44 o                         
   5  -5   6       4318.65       4426.70        62.56 o                         
   6  -5   6       8114.99       8287.03       102.49 o                         
   7  -5   6       4087.40       4150.16        97.28 o                         
   8  -5   6       3811.80       3774.73        81.38 o                         
  -8  -4   6       2894.62       2894.43        70.88 o                         
  -7  -4   6       2313.14       2342.74        59.75 o                         
  -6  -4   6       4098.72       4098.47        83.30 o                         
  -5  -4   6       6653.92       6608.74       110.81 o                         
  -4  -4   6       6233.96       6131.98        71.25 o                         
  -3  -4   6       7461.48       7576.33        97.48 o                         
  -2  -4   6      10226.44       9825.07        99.73 o                         
  -1  -4   6       9158.62       8931.85        78.38 o                         
   0  -4   6      16638.06      16459.33       115.44 o                         
   1  -4   6       7258.14       7300.92        50.71 o                         
   2  -4   6      11849.95      11833.54        74.51 o                         
   3  -4   6      15041.13      15326.22        97.39 o                         
   4  -4   6      11994.05      12363.93       111.80 o                         
   5  -4   6       5755.93       5892.89        74.10 o                         
   6  -4   6       6259.71       6274.96        82.14 o                         
   7  -4   6       7098.68       7222.01       113.66 o                         
   8  -4   6       2755.87       2779.70        79.09 o                         
  -9  -3   6       2885.89       2839.83        72.25 o                         
  -8  -3   6       5777.80       5740.13       103.60 o                         
  -7  -3   6       1353.55       1461.72        44.69 o                         
  -6  -3   6       3762.01       3901.64        78.28 o                         
  -5  -3   6      10788.52      11064.58       148.42 o                         
  -4  -3   6      13528.86      12930.61       140.94 o                         
  -3  -3   6       3194.73       2915.70        46.89 o                         
  -2  -3   6       6383.81       6185.09        67.82 o                         
  -1  -3   6      24009.06      23393.58       196.01 o                         
   0  -3   6      18514.55      18277.43       110.93 o                         
   1  -3   6      11351.45      11450.00        74.92 o                         
   2  -3   6       9427.55       9359.91        58.36 o                         
   3  -3   6      10758.55      10783.55        92.04 o                         
   4  -3   6       6697.66       6907.65        75.59 o                         
   5  -3   6       4867.68       5056.09        75.81 o                         
   6  -3   6       3383.56       3476.18        68.38 o                         
   7  -3   6       6022.19       5740.52        98.24 o                         
   8  -3   6       3345.67       3270.24        79.23 o                         
  -9  -2   6       5994.64       5894.21       108.63 o                         
  -8  -2   6       5618.20       5704.00       101.21 o                         
  -7  -2   6       5791.15       5871.51        97.84 o                         
  -6  -2   6       8935.73       9315.59       121.21 o                         
  -5  -2   6      12310.77      12472.21       161.66 o                         
  -4  -2   6      16283.17      15963.78       192.21 o                         
  -3  -2   6      17157.21      16441.77       178.09 o                         
  -2  -2   6      10644.34      10561.08       105.84 o                         
  -1  -2   6      19413.90      18792.59       114.32 o                         
   0  -2   6      17391.23      17070.75        97.55 o                         
   1  -2   6       3434.85       3268.29        25.28 o                         
   2  -2   6       2849.40       2622.30        23.49 o                         
   3  -2   6      14478.42      14623.16       129.48 o                         
   4  -2   6       5404.56       5561.54        61.82 o                         
   5  -2   6       1078.09       1122.93        27.54 o                         
   6  -2   6       3875.30       3819.94        72.25 o                         
   7  -2   6       4224.52       4072.48        79.05 o                         
   8  -2   6       1914.47       1906.76        58.08 o                         
 -10  -1   6       2419.64       2424.54        66.75 o                         
  -9  -1   6       6988.81       7282.90       121.74 o                         
  -8  -1   6       8610.53       8894.89       133.03 o                         
  -7  -1   6       5634.33       5740.89        89.49 o                         
  -6  -1   6       5698.51       5815.07        71.34 o                         
  -5  -1   6      13848.46      14663.14       167.00 o                         
  -4  -1   6      12170.62      11876.46       120.84 o                         
  -3  -1   6       7514.17       7239.97        87.05 o                         
  -2  -1   6       7672.98       7546.44        69.21 o                         
  -1  -1   6      14601.37      14310.12       103.54 o                         
   0  -1   6       7586.81       7458.96        48.49 o                         
   1  -1   6       5211.69       5376.32        37.96 o                         
   2  -1   6      11449.43      11339.22       109.36 o                         
   3  -1   6       8396.91       8582.32        89.59 o                         
   4  -1   6       4004.83       4227.29        62.30 o                         
   5  -1   6       3369.01       3484.42        63.42 o                         
   6  -1   6       3343.55       3299.13        64.55 o                         
   7  -1   6       2116.06       2075.94        57.67 o                         
   8  -1   6       1344.41       1369.09        48.82 o                         
 -10   0   6       2382.53       2359.20        64.93 o                         
  -9   0   6       3971.74       4034.03        89.88 o                         
  -8   0   6       5659.02       5760.19        93.16 o                         
  -7   0   6       5247.48       5276.67        77.54 o                         
  -6   0   6       3758.98       3774.75        55.09 o                         
  -5   0   6       5944.21       5933.62        78.14 o                         
  -4   0   6       9754.27       9779.72        96.94 o                         
  -3   0   6       3591.32       3515.17        41.92 o                         
  -2   0   6       1234.27       1195.39        20.43 o                         
  -1   0   6       9671.23       9663.13        80.70 o                         
   0   0   6      12097.23      12530.16        85.37 o                         
   1   0   6        978.03        983.74        14.23 o                         
   2   0   6       2758.05       2853.57        31.02 o                         
   3   0   6       2166.40       2077.89        25.79 o                         
   4   0   6       1341.91       1277.95        19.28 o                         
   5   0   6         86.19         89.69         6.28 o                         
   6   0   6         95.62        116.71        11.58 o                         
   7   0   6       1093.66       1087.26        40.93 o                         
   8   0   6        329.29        333.69        26.91 o                         
 -10   1   6        893.53        931.28        39.61 o                         
  -9   1   6       3506.25       3525.08        76.72 o                         
  -8   1   6       4815.72       4802.05        76.72 o                         
  -7   1   6       2964.32       3141.32        70.35 o                         
  -6   1   6       1375.78       1342.20        34.36 o                         
  -5   1   6       1006.72        954.04        23.09 o                         
  -4   1   6       8171.21       8493.88        90.95 o                         
  -3   1   6       4877.38       5022.87        55.28 o                         
  -2   1   6       2945.41       2998.96        52.43 o                         
  -1   1   6        406.75        412.14         9.33 o                         
   0   1   6        894.67        878.65        13.84 o                         
   1   1   6        477.60        510.17        10.36 o                         
   2   1   6         58.33         67.88         3.92 o                         
   3   1   6        313.79        357.98        10.99 o                         
   4   1   6       1218.16       1214.33        20.93 o                         
   5   1   6         24.01         26.39         4.58 o                         
   6   1   6        626.55        647.26        27.97 o                         
   7   1   6         23.33         25.03         9.74 o                         
   8   1   6        134.33        131.61        19.15 o                         
 -10   2   6        650.97        594.95        30.92 o                         
  -9   2   6        451.71        453.48        23.57 o                         
  -8   2   6       2363.03       2405.92        50.87 o                         
  -7   2   6       1172.12       1202.99        32.51 o                         
  -6   2   6         37.40         49.86         6.67 o                         
  -5   2   6        614.59        680.50        23.34 o                         
  -4   2   6       2470.35       2582.20        38.95 o                         
  -3   2   6       1943.86       2202.47        31.25 o                         
  -2   2   6       3961.65       4369.68        64.68 o                         
  -1   2   6       2358.83       2551.87        36.17 o                         
   0   2   6          0.18         16.07         2.91 o                         
   1   2   6       1201.69       1267.49        22.97 o                         
   2   2   6       2627.74       2678.56        35.02 o                         
   3   2   6         12.92         20.41         3.98 o                         
   4   2   6        280.29        294.75        16.26 o                         
   5   2   6       1944.47       1927.65        39.26 o                         
   6   2   6       1791.47       1672.75        50.91 o                         
   7   2   6        523.77        493.30        39.66 o                         
   8   2   6        426.44        459.05        41.04 o                         
 -10   3   6         52.19         38.94        11.26 o                         
  -9   3   6        123.89        133.93        13.46 o                         
  -8   3   6        579.50        611.68        24.76 o                         
  -7   3   6        274.86        271.41        15.87 o                         
  -6   3   6        318.44        385.66        18.27 o                         
  -5   3   6        369.00        371.53        14.34 o                         
  -4   3   6        239.70        238.85         8.89 o                         
  -3   3   6         43.66         65.54         5.98 o                         
  -2   3   6        228.67        224.89         9.08 o                         
  -1   3   6        535.48        570.20        16.26 o                         
   0   3   6         25.65         49.68         4.01 o                         
   1   3   6        744.76        712.63        15.12 o                         
   2   3   6       3291.22       3216.97        46.65 o                         
   3   3   6       1978.08       2124.95        38.67 o                         
   4   3   6        489.36        495.41        19.42 o                         
   5   3   6       4104.65       3952.28        66.87 o                         
   6   3   6       2409.96       2297.56        69.12 o                         
   7   3   6       1312.59       1322.06        59.10 o                         
 -10   4   6        163.79        158.45        15.67 o                         
  -9   4   6        272.64        254.18        17.59 o                         
  -8   4   6         10.18         22.30         6.29 o                         
  -7   4   6        422.46        433.66        21.06 o                         
  -6   4   6       1948.75       1984.24        46.97 o                         
  -5   4   6        941.46       1009.65        29.78 o                         
  -4   4   6        581.79        571.86        19.14 o                         
  -3   4   6       3437.94       3412.60        46.88 o                         
  -2   4   6       2784.02       2651.75        33.62 o                         
  -1   4   6       3847.61       3805.71        47.48 o                         
   0   4   6       1854.44       1864.85        27.57 o                         
   1   4   6       5751.29       5764.86        77.11 o                         
   2   4   6       4316.56       4333.78        73.10 o                         
   3   4   6       3610.97       3649.97        59.75 o                         
   4   4   6       2790.84       2921.71        57.35 o                         
   5   4   6       2877.53       2963.43        63.29 o                         
   6   4   6       3819.00       3885.82       106.03 o                         
   7   4   6       2637.17       2550.77        97.12 o                         
  -9   5   6       1878.37       1820.26        50.79 o                         
  -8   5   6        683.38        705.93        28.82 o                         
  -7   5   6       1866.33       1954.56        49.62 o                         
  -6   5   6       3017.67       2990.88        59.17 o                         
  -5   5   6       6050.68       6211.80        82.54 o                         
  -4   5   6       1566.36       1660.04        32.63 o                         
  -3   5   6       2624.32       2604.29        38.14 o                         
  -2   5   6       9981.04       9914.25        96.50 o                         
  -1   5   6       5503.22       5324.49        67.06 o                         
   0   5   6       2637.48       2509.86        41.74 o                         
   1   5   6       4491.85       4595.19        63.81 o                         
   2   5   6       9704.78       9548.72       138.95 o                         
   3   5   6       4992.42       4939.55        92.29 o                         
   4   5   6       4828.52       4889.38        77.26 o                         
   5   5   6       4128.58       4180.53        77.97 o                         
   6   5   6       4300.04       4332.05       164.55 o                         
  -9   6   6       4049.83       3987.52        72.62 o                         
  -8   6   6       1655.93       1607.95        43.69 o                         
  -7   6   6       3449.91       3383.34        63.76 o                         
  -6   6   6       6828.03       6736.49        88.15 o                         
  -5   6   6       3073.61       3062.27        49.85 o                         
  -4   6   6       3508.92       3519.56        53.05 o                         
  -3   6   6       4322.10       4284.67        59.63 o                         
  -2   6   6       9247.46       9160.97       101.36 o                         
  -1   6   6       9213.04       9072.24       108.30 o                         
   0   6   6       5438.60       5348.75        82.18 o                         
   1   6   6       4277.54       4214.46        68.07 o                         
   2   6   6       9877.33      10005.85       151.98 o                         
   3   6   6       7009.08       7127.48       106.95 o                         
   4   6   6       2546.92       2602.97        58.78 o                         
   5   6   6       4098.18       4176.53        81.62 o                         
  -8   7   6       1658.60       1671.97        53.19 o                         
  -7   7   6       2465.94       2423.78        55.03 o                         
  -6   7   6       6427.05       6433.89        84.12 o                         
  -5   7   6       6565.37       6507.06        82.78 o                         
  -4   7   6       3703.35       3689.42        58.06 o                         
  -3   7   6       5940.22       5898.47        84.73 o                         
  -2   7   6      11198.77      10961.73       134.66 o                         
  -1   7   6       9279.55       8883.76       134.08 o                         
   0   7   6       5336.68       5300.16       114.86 o                         
   1   7   6       8930.71       8937.35       127.99 o                         
   2   7   6       6478.04       6683.96        96.49 o                         
   3   7   6       3106.26       3126.00        66.83 o                         
   4   7   6       3167.66       3223.86        70.75 o                         
  -8   8   6       2743.89       2623.43        65.91 o                         
  -7   8   6       3344.81       3378.72        77.41 o                         
  -6   8   6       4054.64       4037.36        82.95 o                         
  -5   8   6       6954.74       7002.54       105.96 o                         
  -4   8   6       5845.27       5833.06        93.26 o                         
  -3   8   6       4553.55       4313.29        72.68 o                         
  -2   8   6       6194.83       6216.22        87.10 o                         
  -1   8   6       4251.91       4300.35        75.68 o                         
   0   8   6       2152.27       2095.51        53.46 o                         
   1   8   6       3777.93       3776.85        76.64 o                         
   2   8   6       2769.53       2779.10        60.12 o                         
   3   8   6       2061.83       2075.43        52.71 o                         
  -7   9   6       3013.27       2914.57        79.15 o                         
  -6   9   6       4839.12       4848.47       104.18 o                         
  -5   9   6       5722.03       5783.46       105.11 o                         
  -4   9   6       2637.04       2667.98        58.98 o                         
  -3   9   6       2287.03       2265.49        53.21 o                         
  -2   9   6       3372.21       3440.70        63.38 o                         
  -1   9   6       3692.14       3602.55        72.86 o                         
   0   9   6       2627.18       2591.35        60.88 o                         
   1   9   6       1372.08       1328.47        45.66 o                         
   2   9   6       1885.25       1998.97        59.35 o                         
  -5  10   6       3800.48       3680.97        86.31 o                         
  -4  10   6       1647.97       1706.64        52.01 o                         
  -3  10   6       1350.67       1314.36        44.72 o                         
  -2  10   6       2065.64       2086.42        61.43 o                         
  -1  10   6        977.22        934.99        42.51 o                         
  -2 -10   7       2002.02       2098.11        61.58 o                         
  -1 -10   7       1081.54       1020.29        41.24 o                         
   0 -10   7        924.06        949.64        35.92 o                         
   1 -10   7       1757.27       1789.30        49.76 o                         
   2 -10   7       4360.55       4448.14        73.67 o                         
   3 -10   7       1904.21       1962.93        66.65 o                         
   4 -10   7        760.32        720.63        45.54 o                         
  -4  -9   7       1023.20       1033.88        48.64 o                         
  -3  -9   7       2237.71       2222.53        67.36 o                         
  -2  -9   7       2646.65       2638.08        66.34 o                         
  -1  -9   7       2769.45       3000.52        64.21 o                         
   0  -9   7       2540.74       2576.80        51.30 o                         
   1  -9   7       2951.44       2995.41        55.51 o                         
   2  -9   7       5551.01       5675.69        81.58 o                         
   3  -9   7       5247.86       5081.06       107.43 o                         
   4  -9   7       2395.27       2412.55        65.88 o                         
   5  -9   7       3589.56       3475.66        83.18 o                         
  -5  -8   7       3438.78       3341.44        72.58 o                         
  -4  -8   7       2156.45       2196.49        69.71 o                         
  -3  -8   7       3448.66       3405.13        87.94 o                         
  -2  -8   7       8247.81       8080.33       101.01 o                         
  -1  -8   7       7666.72       7660.63        91.41 o                         
   0  -8   7       5110.74       4898.94        64.00 o                         
   1  -8   7       6135.10       6098.80        77.29 o                         
   2  -8   7       6879.06       7002.70        89.18 o                         
   3  -8   7       5625.42       5712.77        77.38 o                         
   4  -8   7       3882.08       3982.83        84.43 o                         
   5  -8   7       4508.71       4424.39        92.45 o                         
   6  -8   7       5235.95       5201.70       104.92 o                         
  -6  -7   7       4569.18       4429.19        96.55 o                         
  -5  -7   7       5375.11       5463.22       118.15 o                         
  -4  -7   7       5595.80       5262.46       125.36 o                         
  -3  -7   7       6401.07       6252.85       100.92 o                         
  -2  -7   7       6795.71       6945.84        82.66 o                         
  -1  -7   7       9285.00       9465.74        96.64 o                         
   0  -7   7       4518.55       4518.33        53.71 o                         
   1  -7   7       3785.98       3817.64        51.34 o                         
   2  -7   7       9149.43       8978.70        86.96 o                         
   3  -7   7       8134.08       8306.92        93.94 o                         
   4  -7   7       3550.23       3633.32        76.73 o                         
   5  -7   7       4842.72       4893.72        95.22 o                         
   6  -7   7       4091.33       4111.79        88.20 o                         
   7  -7   7       2751.34       2852.34        75.45 o                         
  -7  -6   7       4164.48       4179.16        95.78 o                         
  -6  -6   7       7464.69       7332.05       136.78 o                         
  -5  -6   7       8002.45       7791.10       112.80 o                         
  -4  -6   7       3373.42       3457.47        69.24 o                         
  -3  -6   7       3606.83       3753.53        60.64 o                         
  -2  -6   7       7383.16       7430.60        78.23 o                         
  -1  -6   7      10283.52      10270.85        99.69 o                         
   0  -6   7       3272.15       3265.95        39.42 o                         
   1  -6   7       2642.22       2621.66        34.53 o                         
   2  -6   7       9953.19       9824.13        88.49 o                         
   3  -6   7       4566.08       4669.47        54.44 o                         
   4  -6   7       2201.16       2353.77        47.41 o                         
   5  -6   7       2665.29       2724.19        54.16 o                         
   6  -6   7       4922.51       4901.83        95.47 o                         
   7  -6   7       2833.14       2910.73        79.40 o                         
  -8  -5   7       3974.05       3929.47        89.97 o                         
  -7  -5   7       4514.70       4544.62        97.61 o                         
  -6  -5   7       5539.77       5476.70        97.09 o                         
  -5  -5   7       5749.07       5760.05        89.26 o                         
  -4  -5   7       7634.77       7309.60       107.52 o                         
  -3  -5   7       3583.08       3456.86        57.24 o                         
  -2  -5   7      10455.42      10295.54       117.27 o                         
  -1  -5   7       8933.74       8784.67        83.47 o                         
   0  -5   7       6180.75       6248.45        57.32 o                         
   1  -5   7       7660.99       7556.07        65.04 o                         
   2  -5   7       5848.99       5699.21        45.97 o                         
   3  -5   7       3244.59       3249.76        31.26 o                         
   4  -5   7       5391.23       5506.20        72.79 o                         
   5  -5   7       3974.40       3998.07        67.30 o                         
   6  -5   7       2207.30       2308.09        49.42 o                         
   7  -5   7       2730.98       2726.71        60.54 o                         
   8  -5   7         78.85         78.00        13.78 o                         
  -8  -4   7       2600.82       2525.17        66.25 o                         
  -7  -4   7       2051.35       2112.11        60.79 o                         
  -6  -4   7       5299.26       5345.92        99.10 o                         
  -5  -4   7       7631.47       7624.69       111.53 o                         
  -4  -4   7       4616.88       4503.45        64.32 o                         
  -3  -4   7       1868.43       1863.82        38.19 o                         
  -2  -4   7       5674.88       5660.86        92.09 o                         
  -1  -4   7       6729.28       6602.48        61.96 o                         
   0  -4   7        879.78        828.77        15.25 o                         
   1  -4   7       3536.55       3481.57        30.20 o                         
   2  -4   7       3239.08       3253.44        28.86 o                         
   3  -4   7       3747.65       3740.66        34.00 o                         
   4  -4   7        247.84        269.94        11.39 o                         
   5  -4   7        245.27        239.95        12.84 o                         
   6  -4   7        633.41        616.34        23.84 o                         
   7  -4   7        124.80        141.44        13.86 o                         
   8  -4   7         24.27         15.20         8.34 o                         
  -9  -3   7       2969.92       2975.78        74.93 o                         
  -8  -3   7       4038.42       4004.11        83.90 o                         
  -7  -3   7       2026.32       2037.29        53.79 o                         
  -6  -3   7        516.26        570.26        27.68 o                         
  -5  -3   7       6454.47       6487.41        97.37 o                         
  -4  -3   7       2560.11       2487.29        41.98 o                         
  -3  -3   7       1688.09       1641.43        29.46 o                         
  -2  -3   7       2185.50       2039.92        27.87 o                         
  -1  -3   7       3812.62       3788.55        40.67 o                         
   0  -3   7       2266.45       2420.28        24.59 o                         
   1  -3   7        700.11        770.99        11.41 o                         
   2  -3   7        696.11        724.14        11.28 o                         
   3  -3   7       1068.01       1093.94        23.05 o                         
   4  -3   7        114.35        118.05         8.39 o                         
   5  -3   7        275.82        273.39        13.95 o                         
   6  -3   7        526.84        509.29        22.27 o                         
   7  -3   7         28.04         27.05         7.05 o                         
   8  -3   7        226.28        202.42        18.78 o                         
  -9  -2   7       1426.44       1492.51        50.23 o                         
  -8  -2   7        516.84        514.61        27.34 o                         
  -7  -2   7         29.78         34.96         7.86 o                         
  -6  -2   7       1070.97       1094.46        37.42 o                         
  -5  -2   7       2104.42       2204.50        47.84 o                         
  -4  -2   7         16.88         18.26         3.85 o                         
  -3  -2   7        283.24        308.52        10.84 o                         
  -2  -2   7        992.03       1010.68        18.92 o                         
  -1  -2   7         23.13         35.18         3.31 o                         
   0  -2   7          6.35         24.26         1.99 o                         
   1  -2   7        590.02        572.61         9.20 o                         
   2  -2   7         55.98         84.56         3.54 o                         
   3  -2   7        275.28        316.91        12.44 o                         
   4  -2   7        317.62        297.57        12.39 o                         
   5  -2   7        924.00       1000.78        25.92 o                         
   6  -2   7       1091.74       1100.17        37.62 o                         
   7  -2   7        405.79        373.62        22.11 o                         
   8  -2   7       1312.42       1233.66        46.91 o                         
  -9  -1   7       1136.89       1158.70        42.83 o                         
  -8  -1   7        955.09        952.75        34.79 o                         
  -7  -1   7        124.26        118.02        11.81 o                         
  -6  -1   7         89.95         95.43        10.39 o                         
  -5  -1   7         90.30         84.77         8.79 o                         
  -4  -1   7         20.67         33.94         5.08 o                         
  -3  -1   7        256.09        256.63         8.70 o                         
  -2  -1   7        363.72        366.72         9.93 o                         
  -1  -1   7        476.02        538.40         9.50 o                         
   0  -1   7       2863.79       2907.80        26.71 o                         
   1  -1   7       3401.45       3301.74        28.53 o                         
   2  -1   7        993.57        954.40        14.83 o                         
   3  -1   7        212.90        232.25         7.71 o                         
   4  -1   7       7333.56       7626.90        95.71 o                         
   5  -1   7       6692.17       6714.34        91.60 o                         
   6  -1   7       1778.18       1789.60        45.54 o                         
   7  -1   7       1974.45       1924.61        56.55 o                         
   8  -1   7       3273.69       3165.55        78.81 o                         
 -10   0   7         30.91         19.77         8.77 o                         
  -9   0   7          3.09          4.19         7.84 o                         
  -8   0   7         61.47         60.04         9.58 o                         
  -7   0   7        594.94        572.36        22.25 o                         
  -6   0   7       1125.61       1168.93        32.85 o                         
  -5   0   7        788.35        847.88        24.77 o                         
  -4   0   7       2177.15       2261.28        36.63 o                         
  -3   0   7       2947.08       3058.51        35.56 o                         
  -2   0   7       2091.80       2076.96        28.61 o                         
  -1   0   7        539.05        487.67         9.42 o                         
   0   0   7       2757.80       2806.96        31.02 o                         
   1   0   7       7215.38       7253.21        62.67 o                         
   2   0   7       8585.74       8839.27        73.28 o                         
   3   0   7       3666.18       3633.91        38.99 o                         
   4   0   7       3257.50       3177.18        34.31 o                         
   5   0   7       3398.20       3446.67        58.83 o                         
   6   0   7       2559.85       2681.18        63.86 o                         
   7   0   7       2913.46       2918.20        71.58 o                         
   8   0   7       2037.47       1948.65        66.30 o                         
 -10   1   7       1628.89       1512.76        51.32 o                         
  -9   1   7        408.40        403.79        24.23 o                         
  -8   1   7       1002.10        921.01        32.05 o                         
  -7   1   7       3289.35       3325.92        55.56 o                         
  -6   1   7       2117.29       2146.83        42.73 o                         
  -5   1   7       1059.72       1086.02        25.92 o                         
  -4   1   7       4676.36       4592.92        79.74 o                         
  -3   1   7       4943.95       4562.28        77.63 o                         
  -2   1   7       5920.73       5958.58        55.79 o                         
  -1   1   7       5058.46       5243.23        54.59 o                         
   0   1   7       7363.44       7351.44        74.89 o                         
   1   1   7      15534.96      15213.08       117.27 o                         
   2   1   7       7684.87       7855.23        70.58 o                         
   3   1   7       4810.60       4839.43        48.10 o                         
   4   1   7       8656.51       8252.84        97.20 o                         
   5   1   7       6770.53       6598.31        79.31 o                         
   6   1   7       3961.59       3986.76        82.44 o                         
   7   1   7       4492.60       4270.00       107.85 o                         
   8   1   7       3809.97       3753.82       249.05 o                         
 -10   2   7       2495.46       2349.70        71.99 o                         
  -9   2   7       1382.82       1335.85        41.52 o                         
  -8   2   7       2424.04       2367.88        50.83 o                         
  -7   2   7       3970.10       4039.24        66.96 o                         
  -6   2   7       3655.24       3697.08        68.41 o                         
  -5   2   7       3733.17       3737.20        56.88 o                         
  -4   2   7       5641.23       5535.25        63.64 o                         
  -3   2   7      10958.80      10916.72       113.96 o                         
  -2   2   7      15660.61      15568.21       186.09 o                         
  -1   2   7       9514.51       9726.07        93.51 o                         
   0   2   7       7999.49       8029.39        80.12 o                         
   1   2   7      14439.54      14343.17       137.11 o                         
   2   2   7       7231.98       7121.79        70.58 o                         
   3   2   7       7175.46       7163.96        79.40 o                         
   4   2   7       6516.17       6672.18        86.05 o                         
   5   2   7       5907.67       5929.76        87.95 o                         
   6   2   7       4240.46       4033.07        91.41 o                         
   7   2   7       2476.88       2451.02       105.90 o                         
 -10   3   7       2872.15       2908.15        78.99 o                         
  -9   3   7       1925.48       1891.00        51.44 o                         
  -8   3   7       3872.38       3809.82        72.77 o                         
  -7   3   7       7137.07       7232.58       104.26 o                         
  -6   3   7       9087.79       9293.86       128.47 o                         
  -5   3   7      10509.59      10269.77       167.12 o                         
  -4   3   7       7156.81       7040.54        77.23 o                         
  -3   3   7      24029.46      23727.67       230.39 o                         
  -2   3   7      19820.24      19199.24       176.34 o                         
  -1   3   7       7923.07       7507.67        93.80 o                         
   0   3   7      13727.36      13271.44       128.80 o                         
   1   3   7      15937.25      15748.94       159.06 o                         
   2   3   7       7117.71       7177.52        80.43 o                         
   3   3   7       7072.48       6947.50        88.04 o                         
   4   3   7       6590.98       6618.98        86.40 o                         
   5   3   7       3673.76       3856.68        67.85 o                         
   6   3   7       4726.85       4676.62       106.75 o                         
   7   3   7       2824.49       2715.58       101.60 o                         
 -10   4   7       3243.19       3191.68        89.84 o                         
  -9   4   7       3701.47       3677.83       106.54 o                         
  -8   4   7       4500.63       4413.68        71.02 o                         
  -7   4   7       7355.34       7426.06       106.49 o                         
  -6   4   7       7417.48       7341.67       107.17 o                         
  -5   4   7       7083.11       7131.63        99.70 o                         
  -4   4   7       8900.56       8821.30        99.76 o                         
  -3   4   7      10162.79       9818.04        99.05 o                         
  -2   4   7       8524.99       8275.39        89.26 o                         
  -1   4   7       5302.42       5289.50        61.76 o                         
   0   4   7       6969.51       6993.18        91.97 o                         
   1   4   7       3730.02       3595.68        57.02 o                         
   2   4   7       7316.24       7223.38       100.97 o                         
   3   4   7       3560.14       3609.19        64.83 o                         
   4   4   7       3809.74       3889.69        69.26 o                         
   5   4   7       5839.42       5646.81        90.72 o                         
   6   4   7       2902.09       2963.79        84.74 o                         
  -9   5   7       2935.85       2846.27        62.32 o                         
  -8   5   7       4413.24       4441.92       102.93 o                         
  -7   5   7       7517.89       7393.14       121.33 o                         
  -6   5   7      13512.32      13640.71       167.60 o                         
  -5   5   7       3050.65       3009.35        52.25 o                         
  -4   5   7       3787.07       3759.89        54.53 o                         
  -3   5   7       7793.49       7742.00        80.38 o                         
  -2   5   7       6024.91       5765.46        60.95 o                         
  -1   5   7       4359.32       4211.82        59.35 o                         
   0   5   7       6887.26       6692.96        90.54 o                         
   1   5   7       5740.22       5882.10        76.89 o                         
   2   5   7       2562.48       2623.06        57.97 o                         
   3   5   7       3220.60       3276.59        72.78 o                         
   4   5   7       2262.00       2306.59        48.32 o                         
   5   5   7       2800.81       2888.86        65.67 o                         
   6   5   7        756.51        741.89        42.34 o                         
  -9   6   7       4938.95       4729.06        97.81 o                         
  -8   6   7       3090.17       3140.02        65.69 o                         
  -7   6   7       2592.12       2591.13        55.10 o                         
  -6   6   7       3625.73       3556.96        57.04 o                         
  -5   6   7       4489.00       4447.08        68.50 o                         
  -4   6   7       3199.51       3158.72        46.81 o                         
  -3   6   7       4555.68       4582.48        57.65 o                         
  -2   6   7       2714.96       2699.74        57.04 o                         
  -1   6   7       2513.68       2491.28        51.64 o                         
   0   6   7       1425.62       1373.52        36.41 o                         
   1   6   7       3947.37       3959.02        68.99 o                         
   2   6   7       1448.12       1526.77        45.25 o                         
   3   6   7        284.05        281.42        18.76 o                         
   4   6   7        458.10        448.87        22.73 o                         
   5   6   7        416.61        421.46        24.92 o                         
  -8   7   7        593.63        592.12        29.28 o                         
  -7   7   7       4373.42       4189.19        76.54 o                         
  -6   7   7       2788.03       2891.00        55.65 o                         
  -5   7   7       1299.51       1255.76        34.16 o                         
  -4   7   7       1909.45       1830.24        43.02 o                         
  -3   7   7       1727.25       1649.24        43.59 o                         
  -2   7   7        965.16        944.68        30.23 o                         
  -1   7   7       1283.57       1257.12        35.21 o                         
   0   7   7        773.23        737.51        29.51 o                         
   1   7   7         15.71         21.50         6.80 o                         
   2   7   7        500.02        511.93        25.16 o                         
   3   7   7         73.83         73.49         9.62 o                         
   4   7   7         29.54         26.30         8.62 o                         
  -7   8   7        456.84        426.37        24.80 o                         
  -6   8   7       1364.76       1338.27        49.25 o                         
  -5   8   7        228.83        221.70        16.52 o                         
  -4   8   7        133.63        138.50        13.12 o                         
  -3   8   7        634.54        619.13        26.63 o                         
  -2   8   7        513.51        505.70        22.92 o                         
  -1   8   7        137.06        145.12        14.66 o                         
   0   8   7          1.92         -0.54         6.56 o                         
   1   8   7        632.55        609.86        29.31 o                         
   2   8   7         90.11         80.24        11.00 o                         
   3   8   7        259.13        286.25        19.14 o                         
  -6   9   7          4.20          5.78        10.10 o                         
  -5   9   7         23.49         34.14         9.43 o                         
  -4   9   7         16.53         18.14         6.94 o                         
  -3   9   7        124.88        104.70        12.83 o                         
  -2   9   7        136.20        149.78        14.31 o                         
  -1   9   7        112.64        123.00        13.57 o                         
   0   9   7       1014.42       1008.28        43.73 o                         
   1   9   7        269.80        262.19        20.64 o                         
  -4  10   7        481.16        467.28        27.30 o                         
  -3  10   7        253.84        273.86        21.28 o                         
  -2  10   7        586.04        622.80        33.30 o                         
  -2 -10   8       4604.69       4739.85        98.50 o                         
  -1 -10   8       1842.91       1776.01        55.49 o                         
   0 -10   8       1974.02       1840.22        51.53 o                         
   1 -10   8       4693.89       4793.73        82.66 o                         
   2 -10   8       2242.21       2205.53        70.97 o                         
   3 -10   8       3850.17       3890.77        99.32 o                         
  -4  -9   8       2101.34       2107.48        71.51 o                         
  -3  -9   8       3495.01       3622.43        82.08 o                         
  -2  -9   8       4433.68       4443.72        90.06 o                         
  -1  -9   8       3511.34       3638.74        72.69 o                         
   0  -9   8       2838.15       2883.67        58.67 o                         
   1  -9   8       4736.12       4620.80        79.32 o                         
   2  -9   8       4839.36       4795.39        78.01 o                         
   3  -9   8       1521.81       1581.04        57.55 o                         
   4  -9   8       1020.08        998.98        46.30 o                         
   5  -9   8       1692.83       1742.24        63.15 o                         
  -5  -8   8       1255.57       1264.95        45.26 o                         
  -4  -8   8       1581.39       1598.78        48.00 o                         
  -3  -8   8       3681.51       3793.13        73.67 o                         
  -2  -8   8       3593.89       3615.96        69.67 o                         
  -1  -8   8       1858.83       1809.57        40.39 o                         
   0  -8   8       2460.98       2437.09        44.58 o                         
   1  -8   8       1084.34       1130.47        28.83 o                         
   2  -8   8       1318.09       1311.43        31.04 o                         
   3  -8   8        996.25       1027.15        39.08 o                         
   4  -8   8        784.75        830.32        36.17 o                         
   5  -8   8        952.31        966.56        40.48 o                         
   6  -8   8        484.84        478.70        29.40 o                         
  -6  -7   8       3105.18       3115.79        75.33 o                         
  -5  -7   8       1817.40       1782.34        49.04 o                         
  -4  -7   8       1207.34       1091.76        38.71 o                         
  -3  -7   8       2888.78       2741.71        54.35 o                         
  -2  -7   8       2976.36       2971.78        48.39 o                         
  -1  -7   8        410.73        455.24        15.88 o                         
   0  -7   8        849.64        864.70        23.78 o                         
   1  -7   8       2809.04       2847.60        45.89 o                         
   2  -7   8        471.96        457.79        15.58 o                         
   3  -7   8         16.63          6.68         7.49 o                         
   4  -7   8        235.40        202.52        17.03 o                         
   5  -7   8        304.53        281.13        20.83 o                         
   6  -7   8          9.51         11.31         7.92 o                         
   7  -7   8        276.33        278.00        25.29 o                         
  -7  -6   8        721.69        666.80        35.96 o                         
  -6  -6   8       1045.64       1030.75        36.93 o                         
  -5  -6   8        919.70        896.40        32.76 o                         
  -4  -6   8        590.54        542.21        25.77 o                         
  -3  -6   8         35.18         55.40         7.11 o                         
  -2  -6   8          7.55         10.82         3.96 o                         
  -1  -6   8        592.84        585.55        17.18 o                         
   0  -6   8        199.14        200.24         8.66 o                         
   1  -6   8        113.10        102.72         5.51 o                         
   2  -6   8         29.16         40.33         4.36 o                         
   3  -6   8         77.14         90.32         6.62 o                         
   4  -6   8       1070.32       1053.61        34.00 o                         
   5  -6   8        267.72        270.97        20.01 o                         
   6  -6   8        126.89        145.70        15.63 o                         
   7  -6   8        390.44        436.81        30.03 o                         
  -8  -5   8         42.26         44.40        10.48 o                         
  -7  -5   8          9.44         13.45         8.61 o                         
  -6  -5   8        133.96        160.20        14.84 o                         
  -5  -5   8          8.12         19.34         6.22 o                         
  -4  -5   8        508.85        498.13        23.28 o                         
  -3  -5   8         34.47         31.26         5.70 o                         
  -2  -5   8         71.53         67.89         5.72 o                         
  -1  -5   8       1650.25       1645.75        26.26 o                         
   0  -5   8       2770.09       2703.36        29.21 o                         
   1  -5   8       1175.01       1168.72        17.65 o                         
   2  -5   8        987.02       1031.05        14.87 o                         
   3  -5   8       2380.71       2344.82        30.79 o                         
   4  -5   8       2786.39       2738.86        47.46 o                         
   5  -5   8        990.78       1032.39        33.47 o                         
   6  -5   8       1559.10       1579.59        43.12 o                         
   7  -5   8       2719.51       2619.52        72.18 o                         
  -8  -4   8        421.14        349.87        25.92 o                         
  -7  -4   8        246.24        223.93        19.51 o                         
  -6  -4   8         37.11         36.89         9.06 o                         
  -5  -4   8        368.89        359.71        19.94 o                         
  -4  -4   8       2166.46       2172.56        45.77 o                         
  -3  -4   8       1063.40       1073.55        26.69 o                         
  -2  -4   8        645.28        639.96        15.03 o                         
  -1  -4   8       1485.06       1488.57        22.93 o                         
   0  -4   8       4185.88       4186.64        47.09 o                         
   1  -4   8       3086.91       2943.61        28.38 o                         
   2  -4   8        836.37        845.03        13.30 o                         
   3  -4   8       5937.87       5747.18        58.38 o                         
   4  -4   8       4419.53       4485.08        74.12 o                         
   5  -4   8       2573.82       2608.86        52.49 o                         
   6  -4   8       2463.79       2484.21        57.00 o                         
   7  -4   8       3423.09       3374.40        72.97 o                         
   8  -4   8       3368.23       3213.99       112.04 o                         
  -9  -3   8        339.13        323.88        23.83 o                         
  -8  -3   8       1828.44       1851.58        54.99 o                         
  -7  -3   8        760.65        785.47        35.21 o                         
  -6  -3   8        464.12        495.42        25.91 o                         
  -5  -3   8       4046.35       3958.32        71.58 o                         
  -4  -3   8       1828.63       1677.17        51.05 o                         
  -3  -3   8       2834.20       2775.35        48.21 o                         
  -2  -3   8       4848.29       4831.80        58.48 o                         
  -1  -3   8      11682.51      11658.96       103.86 o                         
   0  -3   8      10834.36      10772.01        87.79 o                         
   1  -3   8       6340.49       6321.92        50.34 o                         
   2  -3   8       5345.36       5340.26        44.00 o                         
   3  -3   8      10113.88      10204.64       122.31 o                         
   4  -3   8       8835.06       9094.75       117.26 o                         
   5  -3   8       4343.82       4422.33        65.69 o                         
   6  -3   8       4800.71       4744.23        75.10 o                         
   7  -3   8       3515.56       3464.30        74.19 o                         
   8  -3   8       3990.65       3766.02        97.26 o                         
  -9  -2   8       2013.17       1912.73        58.01 o                         
  -8  -2   8        944.32        985.40        38.46 o                         
  -7  -2   8       1578.30       1666.14        50.88 o                         
  -6  -2   8       3520.46       3737.73        84.41 o                         
  -5  -2   8       5521.73       5648.72        86.89 o                         
  -4  -2   8       7863.86       7849.16       125.01 o                         
  -3  -2   8       9719.19       9480.85        90.19 o                         
  -2  -2   8       6294.11       6329.52        60.75 o                         
  -1  -2   8       7751.26       7870.47        79.86 o                         
   0  -2   8      17659.23      17057.34       115.79 o                         
   1  -2   8       4497.54       4348.94        38.70 o                         
   2  -2   8       7914.78       7484.94        67.02 o                         
   3  -2   8       5931.29       5850.85        71.21 o                         
   4  -2   8       4453.84       4604.21        64.46 o                         
   5  -2   8       2960.31       2969.80        51.37 o                         
   6  -2   8       5321.13       5396.38        87.15 o                         
   7  -2   8       6482.30       6201.93       155.26 o                         
   8  -2   8       3510.06       3194.39        88.80 o                         
  -9  -1   8       1874.69       1867.95        56.11 o                         
  -8  -1   8       6563.99       6693.31       110.66 o                         
  -7  -1   8       7651.19       8088.59       114.15 o                         
  -6  -1   8       8396.57       8690.55       120.72 o                         
  -5  -1   8       8398.93       8646.08       114.87 o                         
  -4  -1   8      19898.93      20075.96       188.93 o                         
  -3  -1   8      13067.32      13018.13       126.79 o                         
  -2  -1   8      11218.79      11069.30       102.17 o                         
  -1  -1   8      11052.48      10865.57        85.65 o                         
   0  -1   8       9425.41       8886.12        69.03 o                         
   1  -1   8      10239.86      10056.40       105.20 o                         
   2  -1   8       8206.43       7991.46        66.86 o                         
   3  -1   8       9362.32       9199.16       129.78 o                         
   4  -1   8       7839.78       7928.81        93.42 o                         
   5  -1   8       9317.48       9104.13       115.13 o                         
   6  -1   8       3951.73       4132.28        79.48 o                         
   7  -1   8       4062.97       3955.49        86.73 o                         
   8  -1   8       3445.39       3207.66        88.81 o                         
 -10   0   8       3261.34       3202.02        83.02 o                         
  -9   0   8       4607.26       4550.18        86.24 o                         
  -8   0   8       8092.34       8172.98       118.77 o                         
  -7   0   8       8291.00       8429.20       107.88 o                         
  -6   0   8       4632.93       4781.89        79.75 o                         
  -5   0   8       6900.06       7127.71        91.72 o                         
  -4   0   8      13530.74      13534.81       160.97 o                         
  -3   0   8      12655.33      12395.48       145.69 o                         
  -2   0   8       3714.44       3610.06        44.85 o                         
  -1   0   8      10172.21       9741.04        89.88 o                         
   0   0   8      12880.42      13004.28       102.55 o                         
   1   0   8      13763.77      13643.82       115.28 o                         
   2   0   8       6335.99       6369.13        52.52 o                         
   3   0   8      10126.00      10145.65        86.09 o                         
   4   0   8      10456.71      10443.01       108.63 o                         
   5   0   8       4979.55       4947.16        80.03 o                         
   6   0   8       2721.39       2683.14        66.59 o                         
   7   0   8       3158.71       3013.21        74.46 o                         
 -10   1   8       2308.43       2242.22        69.72 o                         
  -9   1   8       4973.55       4784.55        93.10 o                         
  -8   1   8       7694.19       7619.87       110.37 o                         
  -7   1   8       8034.91       8098.28       116.52 o                         
  -6   1   8       5238.02       5259.35        78.77 o                         
  -5   1   8       8447.30       8602.73       164.82 o                         
  -4   1   8       7713.40       7370.99        97.17 o                         
  -3   1   8       9688.58       9290.65        92.55 o                         
  -2   1   8       7019.90       6893.27        82.62 o                         
  -1   1   8       9967.43       9920.23        87.40 o                         
   0   1   8      14579.32      14609.45       139.82 o                         
   1   1   8       4756.74       4736.97        55.49 o                         
   2   1   8       4509.92       4537.29        53.88 o                         
   3   1   8       4861.80       4868.55        53.79 o                         
   4   1   8       4518.96       4582.48        58.31 o                         
   5   1   8       1199.67       1269.16        36.92 o                         
   6   1   8       1188.34       1149.43        39.35 o                         
   7   1   8       1601.05       1678.37        76.22 o                         
 -10   2   8       3533.87       3561.40        89.96 o                         
  -9   2   8       3098.31       3074.67        71.67 o                         
  -8   2   8       6012.10       5956.16        95.99 o                         
  -7   2   8       5086.67       5112.09        82.98 o                         
  -6   2   8       2159.80       2141.04        44.70 o                         
  -5   2   8       3778.46       3832.51        59.24 o                         
  -4   2   8      10869.96      10750.34       125.16 o                         
  -3   2   8       3852.24       3860.68        51.05 o                         
  -2   2   8       2890.21       2881.35        41.34 o                         
  -1   2   8       6133.35       6162.42        70.36 o                         
   0   2   8       5650.61       5536.95        68.62 o                         
   1   2   8       2593.07       2520.26        42.24 o                         
   2   2   8       2227.55       2225.46        32.49 o                         
   3   2   8       1853.81       1861.34        37.77 o                         
   4   2   8       2390.90       2570.48        46.98 o                         
   5   2   8        938.97        976.73        35.12 o                         
   6   2   8         17.90         14.38         9.56 o                         
   7   2   8        608.13        599.00        55.15 o                         
 -10   3   8       1895.57       1912.60        63.51 o                         
  -9   3   8       1936.23       1864.80        51.56 o                         
  -8   3   8       2346.71       2388.89        56.35 o                         
  -7   3   8       3549.45       3552.86        86.47 o                         
  -6   3   8       3979.70       3895.22        69.94 o                         
  -5   3   8       1281.16       1357.42        30.36 o                         
  -4   3   8       2035.80       2038.03        34.37 o                         
  -3   3   8       2985.50       2971.83        43.08 o                         
  -2   3   8       3522.65       3599.16        48.30 o                         
  -1   3   8       2258.12       2258.57        35.26 o                         
   0   3   8        687.63        701.24        15.45 o                         
   1   3   8        538.65        576.94        17.43 o                         
   2   3   8         88.93        105.37         8.08 o                         
   3   3   8        101.22         97.69         9.67 o                         
   4   3   8        298.70        303.28        16.15 o                         
   5   3   8          4.02         13.35         8.86 o                         
   6   3   8         97.03         97.97        17.26 o                         
  -9   4   8        380.74        390.34        23.56 o                         
  -8   4   8       2059.06       2077.00        53.04 o                         
  -7   4   8       2437.21       2436.27        58.84 o                         
  -6   4   8        889.38        920.41        35.28 o                         
  -5   4   8       1776.35       1858.19        45.33 o                         
  -4   4   8       3693.13       3696.44        56.02 o                         
  -3   4   8       1520.60       1526.13        29.51 o                         
  -2   4   8          8.65         13.67         3.55 o                         
  -1   4   8         14.43         26.05         5.09 o                         
   0   4   8       1065.70       1078.91        25.43 o                         
   1   4   8       1264.43       1355.43        34.83 o                         
   2   4   8        644.35        668.24        27.01 o                         
   3   4   8         65.74         68.97         9.54 o                         
   4   4   8         10.06         19.77         6.67 o                         
   5   4   8        318.78        274.14        22.65 o                         
   6   4   8        234.94        322.92        28.83 o                         
  -9   5   8         18.24         34.95         9.08 o                         
  -8   5   8        501.49        501.35        25.33 o                         
  -7   5   8       1172.55       1106.26        37.74 o                         
  -6   5   8         91.21        116.93        11.65 o                         
  -5   5   8         86.67         92.88         8.71 o                         
  -4   5   8         39.09         54.37         6.09 o                         
  -3   5   8         90.72        106.40         8.17 o                         
  -2   5   8        476.56        468.24        15.94 o                         
  -1   5   8        348.36        332.18        16.55 o                         
   0   5   8        162.24        169.80        11.57 o                         
   1   5   8        503.32        472.23        21.43 o                         
   2   5   8       1475.60       1563.97        44.64 o                         
   3   5   8       1332.03       1398.78        43.80 o                         
   4   5   8        330.12        335.12        20.32 o                         
   5   5   8        720.91        784.22        43.51 o                         
  -9   6   8          0.55         15.14         9.12 o                         
  -8   6   8          6.68         10.69         7.34 o                         
  -7   6   8        540.17        512.04        24.32 o                         
  -6   6   8       1091.22       1057.20        33.22 o                         
  -5   6   8        663.74        674.05        26.38 o                         
  -4   6   8        143.70        138.26        10.73 o                         
  -3   6   8        108.73        112.99         8.80 o                         
  -2   6   8       1488.73       1483.32        36.02 o                         
  -1   6   8       2612.96       2618.42        54.04 o                         
   0   6   8        216.01        213.15        14.89 o                         
   1   6   8       2129.13       2065.39        57.24 o                         
   2   6   8       2729.52       2803.79        67.85 o                         
   3   6   8       2347.12       2307.00        56.42 o                         
   4   6   8       2031.22       2046.81        54.57 o                         
  -8   7   8        640.74        604.82        28.61 o                         
  -7   7   8        681.13        716.20        29.83 o                         
  -6   7   8        554.14        605.35        24.65 o                         
  -5   7   8       2066.14       2134.29        48.59 o                         
  -4   7   8       1147.25       1109.78        36.36 o                         
  -3   7   8       1833.13       1703.15        45.90 o                         
  -2   7   8       3890.73       3858.70        72.42 o                         
  -1   7   8       4945.00       5031.26        87.93 o                         
   0   7   8       3348.03       3401.54        74.24 o                         
   1   7   8       2706.08       2676.46        63.61 o                         
   2   7   8       5623.25       5518.25        95.09 o                         
   3   7   8       3205.99       3396.90        84.71 o                         
  -7   8   8        404.50        392.39        26.24 o                         
  -6   8   8       2653.26       2654.00        72.63 o                         
  -5   8   8       4051.93       4090.84        78.69 o                         
  -4   8   8       2711.19       2702.66        61.59 o                         
  -3   8   8       2407.21       2380.61        55.87 o                         
  -2   8   8       5467.75       5469.37        93.27 o                         
  -1   8   8       4441.83       4413.04        86.44 o                         
   0   8   8       5397.82       5385.33        99.61 o                         
   1   8   8       3000.86       3107.76        72.50 o                         
   2   8   8       2262.82       2370.99        64.06 o                         
  -6   9   8       3403.54       3382.73        87.09 o                         
  -5   9   8       5152.83       4940.16        98.84 o                         
  -4   9   8       4644.56       4615.06        87.71 o                         
  -3   9   8       2169.59       2135.52        53.60 o                         
  -2   9   8       3188.25       3284.13        81.06 o                         
  -1   9   8       5167.07       5363.78       111.31 o                         
   0   9   8       1526.59       1626.45        57.42 o                         
  -1 -10   9         55.73         28.78         8.77 o                         
   0 -10   9         37.67         30.16         9.65 o                         
   1 -10   9          2.17          0.66         6.86 o                         
   2 -10   9          2.82          1.53         8.99 o                         
  -3  -9   9         19.11         22.47        10.59 o                         
  -2  -9   9        136.20        122.01        15.81 o                         
  -1  -9   9        581.56        614.84        27.87 o                         
   0  -9   9         18.53         40.15         8.31 o                         
   1  -9   9        263.94        268.80        16.74 o                         
   2  -9   9       1279.93       1289.74        58.69 o                         
   3  -9   9        787.86        803.66        41.55 o                         
   4  -9   9        543.46        574.22        35.68 o                         
  -5  -8   9        375.55        354.12        23.49 o                         
  -4  -8   9        170.03        167.51        16.05 o                         
  -3  -8   9        304.17        307.77        23.88 o                         
  -2  -8   9       1115.99       1156.64        37.44 o                         
  -1  -8   9       1162.87       1223.42        33.21 o                         
   0  -8   9       1003.29        978.82        29.22 o                         
   1  -8   9        842.09        832.00        26.53 o                         
   2  -8   9       4164.75       4171.33        73.91 o                         
   3  -8   9       2924.36       3016.16        80.31 o                         
   4  -8   9       1299.60       1382.96        53.58 o                         
   5  -8   9       1008.26        931.20        44.79 o                         
  -6  -7   9       1408.19       1479.91        50.45 o                         
  -5  -7   9       1455.22       1470.30        44.73 o                         
  -4  -7   9       1878.15       1935.43        56.87 o                         
  -3  -7   9       1403.73       1457.90        38.72 o                         
  -2  -7   9       5195.72       5129.71        73.38 o                         
  -1  -7   9       6367.62       6222.87        87.72 o                         
   0  -7   9       4226.41       4225.66        64.09 o                         
   1  -7   9       3016.95       2972.37        47.84 o                         
   2  -7   9       3226.74       3202.81        50.51 o                         
   3  -7   9       4962.40       4914.00       118.58 o                         
   4  -7   9       4238.34       4331.66        88.18 o                         
   5  -7   9       3497.88       3614.25        81.81 o                         
   6  -7   9       3393.81       3344.16        88.43 o                         
  -7  -6   9        993.14       1038.14        45.41 o                         
  -6  -6   9       2074.52       2078.31        58.39 o                         
  -5  -6   9       5569.56       5433.90        91.17 o                         
  -4  -6   9       3438.59       3367.36        70.11 o                         
  -3  -6   9       2162.53       2169.75        44.89 o                         
  -2  -6   9       4539.68       4561.00        65.86 o                         
  -1  -6   9       7468.90       7544.76        84.13 o                         
   0  -6   9       2334.57       2262.15        34.41 o                         
   1  -6   9       3256.26       3223.88        45.40 o                         
   2  -6   9       6463.81       6540.11        76.31 o                         
   3  -6   9       7190.50       7426.42       107.87 o                         
   4  -6   9       2858.43       2964.44        62.31 o                         
   5  -6   9       3680.03       3738.37        88.57 o                         
   6  -6   9       5798.75       6055.02       113.90 o                         
   7  -6   9       3949.67       4015.49        91.92 o                         
  -7  -5   9       2691.74       2717.50        73.40 o                         
  -6  -5   9       4785.54       4802.71       109.46 o                         
  -5  -5   9       7933.57       7855.78       119.51 o                         
  -4  -5   9       3997.35       4014.37        75.48 o                         
  -3  -5   9       5478.46       5471.97        82.98 o                         
  -2  -5   9       8000.79       7867.60        94.96 o                         
  -1  -5   9       7854.10       7769.04        82.89 o                         
   0  -5   9       6827.12       6785.25        69.27 o                         
   1  -5   9       4805.77       4836.03        52.77 o                         
   2  -5   9       7051.13       7240.93        68.65 o                         
   3  -5   9       9579.13       9814.07       113.37 o                         
   4  -5   9       6548.04       6515.53       108.08 o                         
   5  -5   9       3757.99       3775.20        78.78 o                         
   6  -5   9       5339.11       5509.99       133.06 o                         
   7  -5   9       4462.53       4735.93       158.75 o                         
  -8  -4   9       4234.16       4245.10        90.71 o                         
  -7  -4   9       2938.91       3111.35        81.48 o                         
  -6  -4   9       6735.72       6678.35       116.47 o                         
  -5  -4   9       9805.01       9644.25       162.40 o                         
  -4  -4   9       7467.80       7305.25        99.76 o                         
  -3  -4   9       4521.55       4433.42        71.88 o                         
  -2  -4   9       6069.48       6189.99        67.23 o                         
  -1  -4   9      14210.53      14136.26       124.98 o                         
   0  -4   9      12698.83      12820.93       118.90 o                         
   1  -4   9       6664.02       6559.23        63.69 o                         
   2  -4   9      11102.04      10923.61       100.43 o                         
   3  -4   9       8668.27       8788.67       108.69 o                         
   4  -4   9       5054.98       5013.60        81.04 o                         
   5  -4   9       4226.02       4274.19        89.30 o                         
   6  -4   9       4680.41       4619.37        85.05 o                         
   7  -4   9       3146.78       2907.50       141.13 o                         
  -9  -3   9       5449.83       5314.78       115.06 o                         
  -8  -3   9       5622.47       5686.43       105.52 o                         
  -7  -3   9       4638.54       4801.43        96.55 o                         
  -6  -3   9       4925.93       5019.52       130.93 o                         
  -5  -3   9       5369.76       5397.31        97.42 o                         
  -4  -3   9       8300.03       8309.95       106.18 o                         
  -3  -3   9       5413.96       5131.96       109.30 o                         
  -2  -3   9       8525.83       8237.80        85.07 o                         
  -1  -3   9      10380.46      10212.05       119.04 o                         
   0  -3   9       7923.57       7929.78        79.37 o                         
   1  -3   9       5496.52       5403.93        49.25 o                         
   2  -3   9       5940.02       5764.41        55.99 o                         
   3  -3   9       5435.52       5473.20        87.37 o                         
   4  -3   9       2648.53       2742.07        56.26 o                         
   5  -3   9        972.42        954.48        28.57 o                         
   6  -3   9       1459.91       1528.88        47.14 o                         
   7  -3   9       2292.77       2240.82        79.03 o                         
  -9  -2   9       5569.87       5782.03       118.80 o                         
  -8  -2   9       4144.60       4170.03        85.62 o                         
  -7  -2   9        778.90        817.02        35.31 o                         
  -6  -2   9       2299.53       2407.40        55.17 o                         
  -5  -2   9       9490.91       9580.21       126.68 o                         
  -4  -2   9      10882.47      10541.40       132.83 o                         
  -3  -2   9       3655.42       3588.81        42.01 o                         
  -2  -2   9       6103.16       6080.81        59.65 o                         
  -1  -2   9      10316.09      10450.70        94.01 o                         
   0  -2   9       4909.83       4971.57        47.20 o                         
   1  -2   9       3555.27       3522.39        34.95 o                         
   2  -2   9       2509.41       2425.78        38.22 o                         
   3  -2   9       4606.40       4571.21        71.94 o                         
   4  -2   9       1481.21       1537.18        33.46 o                         
   5  -2   9        781.02        758.67        25.12 o                         
   6  -2   9        976.30        902.53        36.75 o                         
   7  -2   9       1219.48       1190.44        50.60 o                         
  -9  -1   9       1804.53       1807.96        61.05 o                         
  -8  -1   9       3097.56       3192.96        67.89 o                         
  -7  -1   9       4111.55       4144.90        74.81 o                         
  -6  -1   9       3030.75       3244.08        69.04 o                         
  -5  -1   9       4427.65       4357.75        67.62 o                         
  -4  -1   9       2608.43       2624.07        44.04 o                         
  -3  -1   9       3030.14       3133.69        36.53 o                         
  -2  -1   9        682.85        700.22        15.41 o                         
  -1  -1   9       4061.73       3893.99        41.41 o                         
   0  -1   9       1741.36       1671.02        30.57 o                         
   1  -1   9        357.62        430.70         9.67 o                         
   2  -1   9         79.59         93.58         4.43 o                         
   3  -1   9       1873.51       1852.52        21.99 o                         
   4  -1   9         86.45        105.13         8.49 o                         
   5  -1   9        563.64        578.71        26.99 o                         
   6  -1   9         27.50         23.94         7.65 o                         
   7  -1   9          2.21         10.25         9.82 o                         
  -9   0   9       4039.04       4136.84        89.15 o                         
  -8   0   9       3326.11       3320.66        71.61 o                         
  -7   0   9       1221.62       1259.60        37.16 o                         
  -6   0   9        767.13        805.55        26.45 o                         
  -5   0   9       3834.48       3851.12        56.56 o                         
  -4   0   9       2627.07       2610.45        40.63 o                         
  -3   0   9         48.70         63.26         6.39 o                         
  -2   0   9        810.76        792.86        17.13 o                         
  -1   0   9        169.59        148.33         7.35 o                         
   0   0   9        112.28        145.37         7.38 o                         
   1   0   9          2.10          8.13         2.37 o                         
   2   0   9        412.78        449.14        11.18 o                         
   3   0   9        349.36        362.64         8.90 o                         
   4   0   9         53.15         56.26         7.17 o                         
   5   0   9        256.67        266.26        18.73 o                         
   6   0   9        477.00        454.70        29.67 o                         
   7   0   9         90.88         80.97        14.83 o                         
  -9   1   9        253.63        212.51        21.30 o                         
  -8   1   9        973.46        993.52        33.67 o                         
  -7   1   9        133.51        148.80        12.27 o                         
  -6   1   9          4.04         10.27         4.70 o                         
  -5   1   9         78.52         83.41         9.35 o                         
  -4   1   9        459.35        466.52        16.69 o                         
  -3   1   9        624.72        686.73        18.62 o                         
  -2   1   9        309.86        297.95        11.50 o                         
  -1   1   9        350.58        425.37        11.66 o                         
   0   1   9        216.94        234.19        10.21 o                         
   1   1   9       2346.69       2321.49        40.22 o                         
   2   1   9       1395.21       1413.81        31.07 o                         
   3   1   9         27.61         50.79         8.44 o                         
   4   1   9        690.30        681.99        20.62 o                         
   5   1   9       1516.20       1621.19        49.01 o                         
   6   1   9       1696.07       1699.89        66.67 o                         
   7   1   9        449.31        362.57        43.70 o                         
  -9   2   9          5.96         16.80         8.12 o                         
  -8   2   9         64.93         59.83         9.90 o                         
  -7   2   9         44.26         45.89         8.38 o                         
  -6   2   9        437.17        454.22        19.67 o                         
  -5   2   9         35.21         45.84         6.83 o                         
  -4   2   9        317.94        303.02        11.12 o                         
  -3   2   9        441.38        430.43        13.82 o                         
  -2   2   9       3428.36       3472.38        52.21 o                         
  -1   2   9       1269.84       1255.68        21.90 o                         
   0   2   9        462.88        454.65        12.80 o                         
   1   2   9       1266.88       1278.33        26.52 o                         
   2   2   9       8128.56       8156.91       100.91 o                         
   3   2   9       3302.44       3392.01        57.55 o                         
   4   2   9       1794.41       1802.12        40.18 o                         
   5   2   9       3312.90       3099.66        83.99 o                         
   6   2   9       1922.81       1906.92        67.11 o                         
  -9   3   9        492.83        537.25        27.67 o                         
  -8   3   9         76.20         89.66        11.28 o                         
  -7   3   9       1577.39       1563.62        46.14 o                         
  -6   3   9       5718.08       5800.22       101.17 o                         
  -5   3   9        283.39        291.87        13.77 o                         
  -4   3   9       1163.39       1163.90        25.42 o                         
  -3   3   9       8497.35       8556.26        84.55 o                         
  -2   3   9       6100.04       5966.15        83.70 o                         
  -1   3   9       3070.22       3059.51        47.18 o                         
   0   3   9       5717.41       5576.36        60.12 o                         
   1   3   9      10023.54       9823.63       123.59 o                         
   2   3   9       4137.99       4179.29        78.71 o                         
   3   3   9       2633.22       2688.54        56.32 o                         
   4   3   9       2032.98       2019.74        47.53 o                         
   5   3   9       3761.46       3763.57        96.30 o                         
   6   3   9       3461.00       3282.19        93.55 o                         
  -9   4   9       1084.82       1042.60        40.68 o                         
  -8   4   9       1346.53       1342.27        42.98 o                         
  -7   4   9       3708.33       3769.11        82.39 o                         
  -6   4   9       3110.04       3233.23        67.09 o                         
  -5   4   9       4686.56       4756.63        76.10 o                         
  -4   4   9       4339.50       4288.04        68.28 o                         
  -3   4   9       6980.48       6791.57        94.27 o                         
  -2   4   9      12354.06      12121.68       123.58 o                         
  -1   4   9       8191.65       8034.99        88.12 o                         
   0   4   9       2803.30       2747.32        45.42 o                         
   1   4   9       6532.80       6486.72       105.78 o                         
   2   4   9       5934.99       6067.06       110.92 o                         
   3   4   9       3181.01       3222.20        68.49 o                         
   4   4   9       4553.01       4501.07        80.07 o                         
   5   4   9       5443.35       5554.22       136.19 o                         
  -9   5   9       1898.96       1858.66        54.70 o                         
  -8   5   9       1261.60       1250.07        44.74 o                         
  -7   5   9       3947.06       4044.19       107.05 o                         
  -6   5   9       5758.04       5854.45       106.12 o                         
  -5   5   9       6709.45       6542.82        95.36 o                         
  -4   5   9       5528.17       5459.41        73.30 o                         
  -3   5   9       5190.62       4998.10        72.54 o                         
  -2   5   9       4898.87       5132.78        87.59 o                         
  -1   5   9       3943.50       3892.06        62.77 o                         
   0   5   9       3873.19       3956.19        74.27 o                         
   1   5   9       4118.59       4193.96        84.67 o                         
   2   5   9       6078.73       6139.47       108.53 o                         
   3   5   9       4678.30       4795.19        90.37 o                         
   4   5   9       3671.82       3701.88        74.45 o                         
   5   5   9       4130.63       4081.16       118.84 o                         
  -8   6   9       3696.51       3723.22        71.06 o                         
  -7   6   9       4824.72       4608.14        80.71 o                         
  -6   6   9       9151.44       9038.79       125.52 o                         
  -5   6   9       5656.14       5535.41        77.48 o                         
  -4   6   9       1850.01       1822.16        38.34 o                         
  -3   6   9       4889.45       4884.11        80.14 o                         
  -2   6   9       8065.12       7838.24       114.89 o                         
  -1   6   9       5343.75       5350.55       101.42 o                         
   0   6   9       5438.73       5414.05        98.76 o                         
   1   6   9       4932.63       4832.63        94.69 o                         
   2   6   9       5141.32       5044.45       124.08 o                         
   3   6   9       3713.56       3718.41        80.81 o                         
   4   6   9       2723.86       2822.10        66.64 o                         
  -8   7   9       2176.33       2120.82        55.58 o                         
  -7   7   9       2880.29       2817.84        62.79 o                         
  -6   7   9       5169.33       5059.34        89.48 o                         
  -5   7   9       4674.15       4609.86        87.87 o                         
  -4   7   9       3637.07       3567.14        72.12 o                         
  -3   7   9       2391.54       2310.12        55.82 o                         
  -2   7   9       5448.71       5545.91        94.83 o                         
  -1   7   9       4374.42       4306.13        89.63 o                         
   0   7   9       1840.59       1884.07        56.14 o                         
   1   7   9       3734.90       3590.79        82.43 o                         
   2   7   9       3896.16       3999.60        87.21 o                         
   3   7   9       1190.46       1236.82        45.64 o                         
  -7   8   9       2426.52       2282.31        66.03 o                         
  -6   8   9       3312.76       3318.05        77.48 o                         
  -5   8   9       2895.28       2808.13        64.83 o                         
  -4   8   9       2245.86       2235.88        59.81 o                         
  -3   8   9       4143.02       4131.42        84.57 o                         
  -2   8   9       4099.18       4249.06        89.71 o                         
  -1   8   9       2350.15       2373.96        68.22 o                         
   0   8   9       1044.46       1022.17        40.67 o                         
   1   8   9       2516.80       2602.23        67.09 o                         
  -5   9   9       2591.26       2516.65        68.33 o                         
  -4   9   9        847.76        831.55        37.64 o                         
  -3   9   9       1568.83       1558.27        52.67 o                         
  -2   9   9       1383.59       1399.07        66.33 o                         
  -1   9   9        648.14        688.87        37.26 o                         
   0 -10  10       1640.23       1635.45        49.27 o                         
   1 -10  10       2716.91       2732.21        81.70 o                         
  -3  -9  10       3133.66       3210.62        89.11 o                         
  -2  -9  10       5139.17       5039.41       112.14 o                         
  -1  -9  10       3295.46       3291.87        75.31 o                         
   0  -9  10       2576.53       2584.85        65.52 o                         
   1  -9  10       3618.71       3684.16        77.15 o                         
   2  -9  10       5995.41       6290.35       129.97 o                         
   3  -9  10       3524.68       3366.14        90.66 o                         
   4  -9  10       2874.98       2833.81        83.97 o                         
  -5  -8  10       3376.73       3252.74        79.51 o                         
  -4  -8  10       3491.32       3608.90        80.35 o                         
  -3  -8  10       3112.73       3206.26        68.81 o                         
  -2  -8  10       6058.16       6187.44        99.96 o                         
  -1  -8  10       6474.67       6430.37       106.76 o                         
   0  -8  10       4288.15       4251.06        71.97 o                         
   1  -8  10       6187.03       6282.38        86.42 o                         
   2  -8  10       5657.68       5702.15       107.27 o                         
   3  -8  10       3205.05       3217.35        85.18 o                         
   4  -8  10       1885.99       1901.54        64.79 o                         
   5  -8  10       3880.90       3969.13       100.56 o                         
  -6  -7  10       3509.25       3476.27        81.67 o                         
  -5  -7  10       4822.53       4713.58        83.26 o                         
  -4  -7  10       2715.47       2744.02        75.79 o                         
  -3  -7  10       4788.92       4658.34        80.81 o                         
  -2  -7  10       5912.17       5773.98        86.34 o                         
  -1  -7  10       6601.20       6515.89        91.79 o                         
   0  -7  10       2788.69       2815.63        53.57 o                         
   1  -7  10       3285.86       3322.25        54.11 o                         
   2  -7  10       4638.06       4653.54        91.84 o                         
   3  -7  10       3336.41       3478.50        85.71 o                         
   4  -7  10       1747.94       1835.06        61.60 o                         
   5  -7  10       1580.46       1522.52        56.86 o                         
   6  -7  10       2143.41       2175.21        71.11 o                         
  -7  -6  10       2845.83       2774.61        99.31 o                         
  -6  -6  10       4817.86       4690.63        93.80 o                         
  -5  -6  10       5949.67       5711.78       101.30 o                         
  -4  -6  10       4511.83       4244.98        77.68 o                         
  -3  -6  10       3405.61       3417.88        60.35 o                         
  -2  -6  10       6144.95       6207.09        82.17 o                         
  -1  -6  10       6120.07       6129.72        79.57 o                         
   0  -6  10       3675.59       3704.70        52.95 o                         
   1  -6  10       1890.26       1908.36        36.17 o                         
   2  -6  10       3537.03       3589.60        69.14 o                         
   3  -6  10       1142.11       1124.82        36.79 o                         
   4  -6  10       1383.06       1435.00        46.23 o                         
   5  -6  10       1000.73        949.12        42.54 o                         
   6  -6  10       1180.92       1170.69        55.69 o                         
  -7  -5  10       1401.18       1476.80        52.88 o                         
  -6  -5  10       4213.63       4099.33        83.74 o                         
  -5  -5  10       3814.83       3793.40        76.09 o                         
  -4  -5  10       1480.87       1575.39        44.59 o                         
  -3  -5  10        417.73        435.04        17.94 o                         
  -2  -5  10       4239.34       4209.20        60.71 o                         
  -1  -5  10        957.19        945.78        23.29 o                         
   0  -5  10        175.76        194.40        10.01 o                         
   1  -5  10        793.19        825.02        20.32 o                         
   2  -5  10       1748.00       1708.50        29.75 o                         
   3  -5  10        356.51        383.69        17.20 o                         
   4  -5  10         17.59         23.55         8.20 o                         
   5  -5  10        139.69        134.45        23.03 o                         
   6  -5  10        320.47        307.42        28.53 o                         
  -8  -4  10       1826.74       1833.32        67.56 o                         
  -7  -4  10        907.79        890.62        39.23 o                         
  -6  -4  10        802.47        864.94        36.63 o                         
  -5  -4  10       2272.98       2364.07        73.87 o                         
  -4  -4  10        547.74        630.88        26.47 o                         
  -3  -4  10        158.82        169.13        11.92 o                         
  -2  -4  10        130.02        116.74         8.86 o                         
  -1  -4  10        137.05        148.14         8.93 o                         
   0  -4  10        177.63        182.95         9.61 o                         
   1  -4  10        629.16        594.19        15.42 o                         
   2  -4  10          7.84         15.58         3.39 o                         
   3  -4  10         43.30         52.47         8.45 o                         
   4  -4  10        157.21        164.23        14.44 o                         
   5  -4  10        475.96        468.30        24.32 o                         
   6  -4  10         24.71         46.68        14.56 o                         
   7  -4  10        422.94        382.15        42.68 o                         
  -8  -3  10        406.15        411.47        28.72 o                         
  -7  -3  10         51.45         54.41        13.96 o                         
  -6  -3  10        121.31        130.30        14.33 o                         
  -5  -3  10         73.61         70.66         9.47 o                         
  -4  -3  10        486.09        471.98        19.83 o                         
  -3  -3  10        196.02        202.23        10.29 o                         
  -2  -3  10        767.38        746.26        20.83 o                         
  -1  -3  10         23.76         31.87         4.48 o                         
   0  -3  10        360.51        350.70        12.19 o                         
   1  -3  10       1375.89       1354.52        21.33 o                         
   2  -3  10        316.94        331.71         9.99 o                         
   3  -3  10        335.27        362.79        16.70 o                         
   4  -3  10       1401.98       1418.49        38.07 o                         
   5  -3  10       1320.16       1296.38        42.21 o                         
   6  -3  10        728.68        755.38        41.86 o                         
   7  -3  10       1274.10       1204.61        64.93 o                         
  -9  -2  10        177.62        195.14        21.04 o                         
  -8  -2  10         51.79         48.76        11.92 o                         
  -7  -2  10        978.08        955.00        41.28 o                         
  -6  -2  10         28.84         15.91        11.11 o                         
  -5  -2  10        544.02        558.53        21.95 o                         
  -4  -2  10        140.81        148.62        15.03 o                         
  -3  -2  10       1888.03       1861.25        29.77 o                         
  -2  -2  10       1636.75       1566.67        24.81 o                         
  -1  -2  10       1528.13       1610.83        26.20 o                         
   0  -2  10       2606.30       2581.58        31.20 o                         
   1  -2  10       4343.64       4138.79        42.45 o                         
   2  -2  10       1957.67       1904.31        33.08 o                         
   3  -2  10       2155.08       2168.63        44.64 o                         
   4  -2  10       3746.92       3782.27        69.95 o                         
   5  -2  10       3006.03       2846.99        88.91 o                         
   6  -2  10       1199.20       1120.98        47.53 o                         
   7  -2  10       1384.14       1304.38        59.50 o                         
  -9  -1  10         15.05         25.38        10.13 o                         
  -8  -1  10        706.44        814.35        36.13 o                         
  -7  -1  10       1222.79       1312.36        49.14 o                         
  -6  -1  10        385.26        392.12        18.87 o                         
  -5  -1  10       2375.92       2367.54        45.93 o                         
  -4  -1  10       4082.17       4172.07        53.92 o                         
  -3  -1  10       5044.21       5019.76        59.54 o                         
  -2  -1  10       2254.36       2286.13        33.38 o                         
  -1  -1  10       2874.21       2816.17        37.82 o                         
   0  -1  10       4820.24       4798.95        50.77 o                         
   1  -1  10       6287.36       6118.47        77.05 o                         
   2  -1  10       2436.37       2391.77        26.66 o                         
   3  -1  10       1477.07       1448.52        24.31 o                         
   4  -1  10       2937.49       2926.89        64.10 o                         
   5  -1  10       4084.36       3978.44        89.79 o                         
   6  -1  10       3766.98       3638.20       100.37 o                         
   7  -1  10       2609.48       2573.34        86.21 o                         
  -9   0  10        668.11        675.37        34.60 o                         
  -8   0  10       2649.54       2654.89        67.15 o                         
  -7   0  10       4691.29       4634.70        83.21 o                         
  -6   0  10       2652.45       2722.59        52.21 o                         
  -5   0  10       5070.70       5036.13        75.47 o                         
  -4   0  10       7701.27       7612.54        88.35 o                         
  -3   0  10       8593.29       8424.59        90.15 o                         
  -2   0  10       7279.77       7141.13        76.12 o                         
  -1   0  10       4038.83       3926.11        49.98 o                         
   0   0  10       8084.60       7874.23        84.38 o                         
   1   0  10       9706.38       9623.79        94.28 o                         
   2   0  10       7267.38       7246.54        73.47 o                         
   3   0  10       5386.69       5471.92        71.05 o                         
   4   0  10      11704.40      11397.23       175.91 o                         
   5   0  10       5237.93       5172.18       107.77 o                         
   6   0  10       2845.85       2758.07        87.18 o                         
   7   0  10       5354.33       5312.70       131.83 o                         
  -9   1  10       2293.26       2320.21        69.74 o                         
  -8   1  10       3071.03       3040.50        70.13 o                         
  -7   1  10       5058.89       5133.89       110.62 o                         
  -6   1  10       6251.42       6400.31       113.70 o                         
  -5   1  10       2732.15       2743.85        71.07 o                         
  -4   1  10       7140.59       7142.18       109.89 o                         
  -3   1  10       8355.21       8203.97        87.70 o                         
  -2   1  10       8308.69       8263.50        88.29 o                         
  -1   1  10       5987.53       5847.35        66.66 o                         
   0   1  10       8590.84       8557.95        94.80 o                         
   1   1  10       7777.62       7725.98        92.23 o                         
   2   1  10       6458.29       6399.13        93.08 o                         
   3   1  10       7858.46       8016.33       100.54 o                         
   4   1  10       5715.09       5878.59       113.94 o                         
   5   1  10       6306.63       6033.63       121.33 o                         
   6   1  10       4595.97       4539.97       117.83 o                         
  -9   2  10       2312.36       2336.11        64.30 o                         
  -8   2  10       6720.00       6675.41       105.95 o                         
  -7   2  10       6878.54       6999.11       111.88 o                         
  -6   2  10       6320.62       6460.35        87.95 o                         
  -5   2  10       6014.32       6073.73        80.84 o                         
  -4   2  10       5635.51       5553.30        71.82 o                         
  -3   2  10      10757.59      10544.22       110.43 o                         
  -2   2  10       8293.13       8176.08        78.94 o                         
  -1   2  10       5673.72       5605.53        88.66 o                         
   0   2  10       7169.78       7170.64        79.41 o                         
   1   2  10      13315.52      13060.50       155.84 o                         
   2   2  10       4439.40       4582.00        75.06 o                         
   3   2  10       6685.37       6906.71       101.68 o                         
   4   2  10       4984.02       4761.63       115.43 o                         
   5   2  10       2578.46       2588.29        84.45 o                         
   6   2  10       1744.33       1746.99        81.38 o                         
  -9   3  10       2709.63       2623.78        64.61 o                         
  -8   3  10       3157.99       3164.19        68.33 o                         
  -7   3  10       5924.49       5988.48       105.62 o                         
  -6   3  10       4484.57       4673.33       100.08 o                         
  -5   3  10       5392.18       5451.56        75.84 o                         
  -4   3  10       3027.13       3042.88        48.85 o                         
  -3   3  10       6629.09       6385.27        69.44 o                         
  -2   3  10       6428.91       6544.51        76.15 o                         
  -1   3  10       6555.39       6352.51        78.88 o                         
   0   3  10       8761.49       8643.09       123.81 o                         
   1   3  10       5732.82       5648.41        95.70 o                         
   2   3  10       4483.75       4541.40        85.19 o                         
   3   3  10       1366.09       1418.62        44.54 o                         
   4   3  10       2178.70       2050.25        86.85 o                         
   5   3  10       2222.64       2193.88        79.70 o                         
  -9   4  10       3243.69       3147.64        78.00 o                         
  -8   4  10       2860.43       2869.93        65.92 o                         
  -7   4  10       4968.79       4993.67        99.12 o                         
  -6   4  10       7040.83       7133.26       111.93 o                         
  -5   4  10       1710.13       1710.97        42.72 o                         
  -4   4  10       6499.06       6406.87        85.15 o                         
  -3   4  10      13403.55      13237.47       136.13 o                         
  -2   4  10       6351.74       6356.47        73.66 o                         
  -1   4  10       2344.57       2378.97        39.29 o                         
   0   4  10       5040.03       5115.83        89.15 o                         
   1   4  10       1075.02       1176.74        45.90 o                         
   2   4  10       1303.95       1342.94        43.98 o                         
   3   4  10       1570.40       1561.09        49.29 o                         
   4   4  10        800.08        841.80        47.34 o                         
   5   4  10        987.49       1002.97        54.39 o                         
  -9   5  10       1714.81       1644.63        51.94 o                         
  -8   5  10       2138.04       2103.75        64.05 o                         
  -7   5  10       2968.94       2901.43        67.94 o                         
  -6   5  10       5861.76       5938.99        99.99 o                         
  -5   5  10       4882.80       4783.95        75.59 o                         
  -4   5  10       4201.47       4099.79        62.44 o                         
  -3   5  10       1501.77       1533.60        34.90 o                         
  -2   5  10       1020.99       1012.13        28.93 o                         
  -1   5  10       1481.14       1513.60        40.63 o                         
   0   5  10        765.54        789.06        36.50 o                         
   1   5  10       2275.64       2316.68        60.19 o                         
   2   5  10        614.77        624.29        31.17 o                         
   3   5  10         55.99         48.35        10.17 o                         
   4   5  10        406.26        390.79        32.84 o                         
  -8   6  10        950.21        905.38        35.14 o                         
  -7   6  10       3063.94       2963.63        67.10 o                         
  -6   6  10        700.19        661.16        28.44 o                         
  -5   6  10         73.29         79.04        10.44 o                         
  -4   6  10        546.11        553.50        24.92 o                         
  -3   6  10        908.67        871.10        36.42 o                         
  -2   6  10         91.85        130.69        13.94 o                         
  -1   6  10         88.54         95.12        12.00 o                         
   0   6  10         21.73         21.11         7.86 o                         
   1   6  10        129.02        140.92        15.30 o                         
   2   6  10         97.09        106.50        13.94 o                         
   3   6  10         13.58          7.63         8.92 o                         
  -7   7  10        129.73        132.96        15.22 o                         
  -6   7  10        204.31        209.63        18.12 o                         
  -5   7  10         24.05         24.82        13.37 o                         
  -4   7  10          1.96         15.12         7.83 o                         
  -3   7  10        128.95        137.86        17.78 o                         
  -2   7  10         13.46          8.44         8.18 o                         
  -1   7  10        170.42        199.66        16.83 o                         
   0   7  10         10.98         12.57         9.01 o                         
   1   7  10         54.51         41.74        11.14 o                         
   2   7  10        454.57        398.75        28.23 o                         
  -6   8  10        110.64        138.78        15.09 o                         
  -5   8  10        209.82        168.10        17.76 o                         
  -4   8  10        205.19        213.91        21.53 o                         
  -3   8  10        513.75        500.67        32.72 o                         
  -2   8  10        379.05        404.89        27.64 o                         
  -1   8  10        875.15        884.46        39.71 o                         
   0   8  10       1833.94       1780.56        55.40 o                         
  -2  -9  11        969.26        978.69        40.70 o                         
  -1  -9  11        349.33        334.87        22.58 o                         
   0  -9  11       1022.84       1044.55        43.83 o                         
   1  -9  11        815.30        848.63        43.30 o                         
   2  -9  11        787.78        804.65        42.54 o                         
   3  -9  11        991.58       1040.13        49.51 o                         
  -4  -8  11        153.96        136.86        17.53 o                         
  -3  -8  11        776.09        813.75        35.50 o                         
  -2  -8  11        392.40        340.30        21.07 o                         
  -1  -8  11        147.98        139.09        12.60 o                         
   0  -8  11        122.60        128.99        11.44 o                         
   1  -8  11        199.57        186.67        17.70 o                         
   2  -8  11         79.21         88.17        13.40 o                         
   3  -8  11        209.57        251.94        23.61 o                         
   4  -8  11        113.57        139.00        18.33 o                         
  -5  -7  11          3.42         15.59         6.93 o                         
  -4  -7  11         33.02         22.83         7.56 o                         
  -3  -7  11         55.85         87.90        11.84 o                         
  -2  -7  11         16.18          5.24         6.09 o                         
  -1  -7  11        104.69        125.33        11.09 o                         
   0  -7  11         67.29         66.68         8.26 o                         
   1  -7  11        161.35        165.80        11.42 o                         
   2  -7  11        172.47        192.73        17.56 o                         
   3  -7  11        865.30        903.14        41.95 o                         
   4  -7  11        743.50        778.61        39.64 o                         
   5  -7  11        475.14        512.87        37.18 o                         
  -6  -6  11          5.04          3.15         7.59 o                         
  -5  -6  11        435.87        426.30        23.54 o                         
  -4  -6  11        177.64        174.35        14.13 o                         
  -3  -6  11        108.20        134.16        11.64 o                         
  -2  -6  11        887.47        888.72        28.69 o                         
  -1  -6  11       2354.30       2326.99        46.65 o                         
   0  -6  11       1141.91       1206.66        31.87 o                         
   1  -6  11        412.06        419.67        17.11 o                         
   2  -6  11       2354.28       2397.13        59.33 o                         
   3  -6  11       2812.45       2821.85        63.05 o                         
   4  -6  11       2015.05       2080.56        58.36 o                         
   5  -6  11        575.17        595.46        43.25 o                         
   6  -6  11       2127.95       2166.36       111.70 o                         
  -7  -5  11        266.84        252.94        24.71 o                         
  -6  -5  11        782.33        747.72        46.69 o                         
  -5  -5  11        699.74        754.93        29.96 o                         
  -4  -5  11       1076.16       1039.56        33.37 o                         
  -3  -5  11        797.59        829.55        28.10 o                         
  -2  -5  11       2127.01       2119.54        41.36 o                         
  -1  -5  11        982.45        964.35        24.34 o                         
   0  -5  11       4219.00       4273.06        57.09 o                         
   1  -5  11       3636.17       3652.50        50.35 o                         
   2  -5  11        868.33        916.56        29.31 o                         
   3  -5  11       1824.79       1886.42        49.65 o                         
   4  -5  11       3323.26       3326.63        85.44 o                         
   5  -5  11       3472.98       3392.17       103.13 o                         
   6  -5  11       3348.39       3238.78       109.17 o                         
  -8  -4  11       2362.29       2482.43        80.44 o                         
  -7  -4  11       1177.82       1225.00        74.48 o                         
  -6  -4  11       1311.93       1276.64        46.35 o                         
  -5  -4  11       3973.70       3949.94        71.88 o                         
  -4  -4  11       6671.58       6633.64        89.97 o                         
  -3  -4  11       5562.52       5371.22        95.01 o                         
  -2  -4  11       3683.37       3665.26        58.39 o                         
  -1  -4  11       6491.48       6630.96        82.22 o                         
   0  -4  11       4894.21       4981.35        64.16 o                         
   1  -4  11       4393.38       4304.43        56.86 o                         
   2  -4  11       5441.23       5361.60        93.79 o                         
   3  -4  11      11447.22      11163.21       150.41 o                         
   4  -4  11       5121.16       4982.81       110.00 o                         
   5  -4  11       4249.54       4633.34       149.10 o                         
   6  -4  11       4031.01       3913.14       159.59 o                         
  -8  -3  11       3507.69       3647.07        98.10 o                         
  -7  -3  11       3577.03       3725.55       139.65 o                         
  -6  -3  11       3847.42       3873.26        84.36 o                         
  -5  -3  11       7045.29       7126.58       146.16 o                         
  -4  -3  11       4740.87       4814.98        70.65 o                         
  -3  -3  11       5055.88       5065.05        69.10 o                         
  -2  -3  11       2490.25       2523.15        46.16 o                         
  -1  -3  11       8609.13       8644.73        89.55 o                         
   0  -3  11      15428.06      15343.02       138.95 o                         
   1  -3  11       6279.13       6184.42        76.17 o                         
   2  -3  11       5919.10       6019.37        93.44 o                         
   3  -3  11       7572.93       7645.54       113.51 o                         
   4  -3  11       6444.34       6175.64       128.25 o                         
   5  -3  11       3532.07       3325.70       117.56 o                         
   6  -3  11       3765.05       3884.84       198.77 o                         
  -8  -2  11       5960.58       6074.49       120.79 o                         
  -7  -2  11       2731.55       2858.08        72.89 o                         
  -6  -2  11       3325.13       3383.84        70.10 o                         
  -5  -2  11       5649.92       5611.05        87.85 o                         
  -4  -2  11       7803.71       8037.91        96.17 o                         
  -3  -2  11       6320.70       6293.08        64.36 o                         
  -2  -2  11       9125.29       9101.27       102.21 o                         
  -1  -2  11      10374.10      10174.76       128.59 o                         
   0  -2  11      10451.83      10155.17       103.79 o                         
   1  -2  11       6252.25       6064.40        80.05 o                         
   2  -2  11       8375.45       8338.22        98.64 o                         
   3  -2  11       5866.48       5985.03        91.99 o                         
   4  -2  11       4225.91       4247.96        93.21 o                         
   5  -2  11       2590.49       2460.18        76.44 o                         
   6  -2  11       2012.12       2002.96        66.56 o                         
  -9  -1  11       2839.18       2865.95        75.07 o                         
  -8  -1  11       1996.16       1973.37        53.57 o                         
  -7  -1  11       3800.60       3869.40        78.62 o                         
  -6  -1  11       5177.62       5194.20        90.16 o                         
  -5  -1  11       4410.43       4421.19        77.28 o                         
  -4  -1  11      12375.73      12281.61       134.80 o                         
  -3  -1  11       8749.54       8763.89       111.95 o                         
  -2  -1  11       6047.14       5988.80        67.33 o                         
  -1  -1  11      11622.23      11469.34       114.88 o                         
   0  -1  11       6512.18       6440.66        64.35 o                         
   1  -1  11       3393.45       3310.05        45.04 o                         
   2  -1  11       5426.20       5500.22        93.64 o                         
   3  -1  11       5705.16       5756.87       109.93 o                         
   4  -1  11       2453.71       2498.45        62.75 o                         
   5  -1  11       2072.27       1881.91        67.00 o                         
   6  -1  11       1798.29       1763.70        83.27 o                         
  -9   0  11       2801.27       2740.09        77.63 o                         
  -8   0  11       7090.27       7015.56       111.08 o                         
  -7   0  11       7219.17       7260.03       109.02 o                         
  -6   0  11       4213.43       4214.85        78.03 o                         
  -5   0  11       5827.24       5976.81        85.89 o                         
  -4   0  11       7677.13       7744.32        93.30 o                         
  -3   0  11       6433.81       6587.91        76.47 o                         
  -2   0  11       4687.31       4647.38        54.26 o                         
  -1   0  11       3373.83       3331.33        45.74 o                         
   0   0  11       2747.59       2720.16        42.68 o                         
   1   0  11       2720.29       2753.92        46.73 o                         
   2   0  11        892.53        925.49        27.89 o                         
   3   0  11       1013.10       1138.85        39.50 o                         
   4   0  11       1425.65       1446.17        50.52 o                         
   5   0  11        718.72        723.72        37.33 o                         
   6   0  11        444.47        411.16        32.85 o                         
  -9   1  11       2243.29       2131.13        67.58 o                         
  -8   1  11       5316.89       5224.03       107.09 o                         
  -7   1  11       5414.94       5477.61       107.80 o                         
  -6   1  11       2355.85       2490.65        54.80 o                         
  -5   1  11       5416.91       5368.83        81.66 o                         
  -4   1  11       5268.36       5270.71        75.76 o                         
  -3   1  11       2175.94       2141.49        35.82 o                         
  -2   1  11       1190.13       1174.46        23.11 o                         
  -1   1  11       3212.70       3167.67        52.20 o                         
   0   1  11       2908.33       2953.64        47.48 o                         
   1   1  11       1529.90       1585.24        34.52 o                         
   2   1  11        320.91        325.13        17.43 o                         
   3   1  11        994.92        987.14        30.85 o                         
   4   1  11       2821.89       2786.90        74.52 o                         
   5   1  11        552.76        565.19        33.44 o                         
   6   1  11          4.73          6.19        11.33 o                         
  -9   2  11       2268.55       2279.38        64.46 o                         
  -8   2  11       2423.82       2362.76        62.12 o                         
  -7   2  11       2062.49       2100.28        55.21 o                         
  -6   2  11        631.31        653.13        26.23 o                         
  -5   2  11        827.72        835.80        26.87 o                         
  -4   2  11       2046.03       2049.02        40.35 o                         
  -3   2  11        810.27        798.39        22.35 o                         
  -2   2  11         77.87         88.06         8.67 o                         
  -1   2  11        578.71        587.57        19.52 o                         
   0   2  11        915.01        899.53        27.77 o                         
   1   2  11          8.31          6.73         7.37 o                         
   2   2  11        418.32        430.06        22.78 o                         
   3   2  11        250.84        299.19        19.28 o                         
   4   2  11          0.21          6.47        11.14 o                         
   5   2  11        578.46        581.40        39.67 o                         
  -9   3  11        374.09        363.68        23.54 o                         
  -8   3  11       1227.15       1215.99        54.33 o                         
  -7   3  11        259.79        271.27        19.61 o                         
  -6   3  11        135.26        147.94        13.84 o                         
  -5   3  11        404.08        379.24        21.94 o                         
  -4   3  11        381.48        366.31        15.10 o                         
  -3   3  11        301.82        308.09        13.70 o                         
  -2   3  11         34.75         35.72         4.81 o                         
  -1   3  11        103.64        109.05         9.21 o                         
   0   3  11        244.05        255.37        15.98 o                         
   1   3  11         86.86         79.37        11.71 o                         
   2   3  11       2617.18       2575.67        62.18 o                         
   3   3  11        706.37        715.62        31.77 o                         
   4   3  11         95.60         76.25        16.11 o                         
   5   3  11        569.51        630.62        42.42 o                         
  -9   4  11         97.69        112.82        14.31 o                         
  -8   4  11          0.84          9.20         8.21 o                         
  -7   4  11         42.76         77.97        10.82 o                         
  -6   4  11        386.65        401.76        23.36 o                         
  -5   4  11        270.83        267.38        15.82 o                         
  -4   4  11        251.44        249.42        14.41 o                         
  -3   4  11        122.53        123.48         9.56 o                         
  -2   4  11        937.09        952.87        28.79 o                         
  -1   4  11       2309.89       2309.06        48.93 o                         
   0   4  11       3064.14       3068.11        66.96 o                         
   1   4  11        609.01        596.47        28.98 o                         
   2   4  11       1554.76       1495.13        48.00 o                         
   3   4  11        840.99        815.20        38.73 o                         
   4   4  11       1193.35       1270.31        60.36 o                         
  -8   5  11         67.70         45.13        13.74 o                         
  -7   5  11        122.52        118.41        16.02 o                         
  -6   5  11       1475.87       1484.63        42.47 o                         
  -5   5  11        832.07        852.27        27.38 o                         
  -4   5  11        711.62        753.53        24.69 o                         
  -3   5  11        730.41        755.59        25.65 o                         
  -2   5  11       4910.11       4845.61        80.55 o                         
  -1   5  11       2915.66       2966.98        61.70 o                         
   0   5  11        229.71        234.06        21.39 o                         
   1   5  11       2708.65       2747.49        68.32 o                         
   2   5  11       2972.72       3026.98        74.25 o                         
   3   5  11       1812.59       1757.73        56.76 o                         
  -8   6  11        250.67        289.06        20.28 o                         
  -7   6  11       1115.47       1179.35        41.28 o                         
  -6   6  11       2351.83       2314.79        60.64 o                         
  -5   6  11       3330.36       3195.84        66.24 o                         
  -4   6  11       1750.00       1722.11        46.15 o                         
  -3   6  11       2074.18       2075.96        55.51 o                         
  -2   6  11       2650.48       2696.97        68.78 o                         
  -1   6  11       3801.79       3989.59       130.63 o                         
   0   6  11       1531.02       1564.59        50.85 o                         
   1   6  11       2577.43       2699.72        72.94 o                         
   2   6  11       3778.07       3786.75        94.29 o                         
  -7   7  11       2575.30       2488.56        89.71 o                         
  -6   7  11       3199.26       3228.06        75.68 o                         
  -5   7  11       4187.28       4006.06        84.29 o                         
  -4   7  11       2044.41       2020.40        66.33 o                         
  -3   7  11       2856.59       2940.88        74.43 o                         
  -2   7  11       5044.57       5169.31       139.85 o                         
  -1   7  11       2724.75       2726.07        72.45 o                         
   0   7  11       3425.48       3314.67        82.50 o                         
   1   7  11       3539.68       3733.88        87.96 o                         
  -5   8  11       3830.71       3952.50       110.62 o                         
  -4   8  11       2376.11       2417.89       105.90 o                         
  -3   8  11       2017.50       1953.30        68.42 o                         
  -2   8  11       4149.63       4104.74        96.39 o                         
  -1   8  11       3549.18       3677.62       114.25 o                         
  -1  -9  12       1401.69       1320.05        48.42 o                         
   0  -9  12       1105.18       1069.80        53.81 o                         
   1  -9  12       1020.33       1056.35        54.12 o                         
  -3  -8  12       1948.29       1929.06        57.18 o                         
  -2  -8  12       3640.52       3572.04        73.96 o                         
  -1  -8  12       3431.51       3484.63        67.22 o                         
   0  -8  12       2190.63       2215.58        50.71 o                         
   1  -8  12       2453.35       2443.29        72.77 o                         
   2  -8  12       3885.63       3949.07        96.49 o                         
   3  -8  12       3034.37       3028.29        85.99 o                         
  -5  -7  12       3560.47       3646.12        89.71 o                         
  -4  -7  12       2046.42       2086.26        64.62 o                         
  -3  -7  12       2037.11       1996.32        55.94 o                         
  -2  -7  12       5499.59       5392.64        86.20 o                         
  -1  -7  12       6190.69       6174.96        92.01 o                         
   0  -7  12       3719.24       3703.89        61.93 o                         
   1  -7  12       4343.49       4295.43        97.31 o                         
   2  -7  12       5543.33       5444.99       113.63 o                         
   3  -7  12       4395.31       4432.95       111.94 o                         
   4  -7  12       3229.73       3363.73       113.74 o                         
  -6  -6  12       3250.59       3212.57        78.10 o                         
  -5  -6  12       5303.62       5142.42       150.93 o                         
  -4  -6  12       5390.98       5406.48       104.97 o                         
  -3  -6  12       3805.52       3882.77        76.74 o                         
  -2  -6  12       6083.93       6040.21        88.39 o                         
  -1  -6  12       7219.26       7222.54        97.99 o                         
   0  -6  12       5380.64       5468.71        80.10 o                         
   1  -6  12       5292.03       5291.99       112.30 o                         
   2  -6  12       6258.59       6309.24       110.00 o                         
   3  -6  12       4935.68       4929.48       102.02 o                         
   4  -6  12       1710.83       1741.57        85.76 o                         
   5  -6  12       1642.52       1744.07        88.02 o                         
  -7  -5  12       2434.57       2399.64        72.00 o                         
  -6  -5  12       5277.82       5113.16       105.95 o                         
  -5  -5  12       7455.71       7422.74       123.43 o                         
  -4  -5  12       4246.30       4219.92        76.79 o                         
  -3  -5  12       5349.47       5329.58       104.00 o                         
  -2  -5  12       8153.92       8151.29       110.11 o                         
  -1  -5  12       9513.63       9431.92       147.06 o                         
   0  -5  12       3594.81       3749.84        59.36 o                         
   1  -5  12       2499.23       2512.51        44.82 o                         
   2  -5  12       3283.91       3206.25        71.56 o                         
   3  -5  12       3392.72       3472.15        99.10 o                         
   4  -5  12       2450.10       2399.21       105.79 o                         
   5  -5  12       3150.12       3140.26       160.67 o                         
  -7  -4  12       2564.87       2631.40        73.65 o                         
  -6  -4  12       4007.12       4016.25       107.56 o                         
  -5  -4  12       6216.82       6292.13        98.63 o                         
  -4  -4  12       3874.88       3883.10        66.43 o                         
  -3  -4  12       3262.90       3242.13        57.28 o                         
  -2  -4  12       2580.66       2595.16        46.57 o                         
  -1  -4  12       1323.83       1310.57        32.32 o                         
   0  -4  12       1409.97       1444.08        31.21 o                         
   1  -4  12       1808.42       1837.30        34.46 o                         
   2  -4  12       3662.54       3807.41        71.92 o                         
   3  -4  12       2432.35       2551.77        64.60 o                         
   4  -4  12       1666.32       1691.35        65.45 o                         
   5  -4  12        356.54        381.06        30.63 o                         
   6  -4  12       1579.98       1472.22        85.91 o                         
  -8  -3  12       2968.15       2980.76        82.13 o                         
  -7  -3  12       2321.60       2256.86        66.07 o                         
  -6  -3  12       3578.24       3510.56        80.87 o                         
  -5  -3  12       4157.60       4065.86        78.01 o                         
  -4  -3  12       3811.44       3791.89        64.08 o                         
  -3  -3  12        232.89        237.53        12.78 o                         
  -2  -3  12       2832.79       2876.58        59.27 o                         
  -1  -3  12       5168.65       5185.72        72.80 o                         
   0  -3  12       2307.12       2227.75        41.92 o                         
   1  -3  12       1220.44       1236.57        28.48 o                         
   2  -3  12       2727.72       2693.90        65.07 o                         
   3  -3  12       1970.75       1949.59        55.32 o                         
   4  -3  12        160.50        159.08        18.40 o                         
   5  -3  12        142.87        161.23        20.27 o                         
   6  -3  12         71.66         80.52        21.02 o                         
  -8  -2  12       3239.31       3173.41        81.53 o                         
  -7  -2  12        995.69        943.04        40.63 o                         
  -6  -2  12        633.93        663.76        29.57 o                         
  -5  -2  12       1025.91        989.39        31.97 o                         
  -4  -2  12       1102.70       1082.52        27.43 o                         
  -3  -2  12       1849.50       1941.82        35.78 o                         
  -2  -2  12       1348.54       1384.66        29.21 o                         
  -1  -2  12       1379.18       1411.45        35.08 o                         
   0  -2  12        268.64        279.04        14.60 o                         
   1  -2  12         53.91         52.30         6.86 o                         
   2  -2  12         15.24         19.42         7.58 o                         
   3  -2  12        640.19        665.15        32.86 o                         
   4  -2  12         71.78         67.27        11.97 o                         
   5  -2  12        290.62        293.36        26.46 o                         
   6  -2  12          1.72         -1.35        11.14 o                         
  -8  -1  12        617.94        600.30        29.11 o                         
  -7  -1  12         34.50         35.88         8.18 o                         
  -6  -1  12        333.76        357.16        21.14 o                         
  -5  -1  12       2947.67       2860.89        56.86 o                         
  -4  -1  12          5.24         12.27         4.76 o                         
  -3  -1  12         59.76         72.58         9.01 o                         
  -2  -1  12        114.81        127.15        10.32 o                         
  -1  -1  12        304.68        306.56        12.50 o                         
   0  -1  12          1.47          5.24         3.32 o                         
   1  -1  12        561.53        564.54        21.16 o                         
   2  -1  12        178.07        191.52        11.30 o                         
   3  -1  12        211.32        211.82        17.29 o                         
   4  -1  12        121.91        132.85        15.61 o                         
   5  -1  12        832.78        822.25        44.52 o                         
   6  -1  12        450.64        414.57        33.63 o                         
  -9   0  12         18.83         24.63        10.27 o                         
  -8   0  12          1.27          3.19         9.15 o                         
  -7   0  12         43.15         35.22         9.23 o                         
  -6   0  12        192.38        192.48        16.35 o                         
  -5   0  12        130.84        147.03        11.21 o                         
  -4   0  12         50.35         47.97         5.87 o                         
  -3   0  12       1118.17       1186.67        26.09 o                         
  -2   0  12       1187.19       1138.50        27.34 o                         
  -1   0  12         33.99         42.32         8.30 o                         
   0   0  12        660.54        667.45        23.26 o                         
   1   0  12       4158.63       4236.00        63.14 o                         
   2   0  12        317.43        321.70        16.80 o                         
   3   0  12        413.69        419.82        24.08 o                         
   4   0  12       2758.41       2760.88        74.08 o                         
   5   0  12       2000.21       2017.98        72.22 o                         
  -9   1  12          7.45         -1.35        10.57 o                         
  -8   1  12         58.18         44.50        11.22 o                         
  -7   1  12       1011.37       1076.52        38.81 o                         
  -6   1  12        305.38        333.80        17.49 o                         
  -5   1  12        511.99        512.18        20.28 o                         
  -4   1  12       1763.38       1752.65        36.97 o                         
  -3   1  12       3066.31       2927.65        50.53 o                         
  -2   1  12       2288.84       2272.99        43.03 o                         
  -1   1  12       2468.50       2550.14        41.61 o                         
   0   1  12       3301.54       3346.33        53.01 o                         
   1   1  12       3689.58       3723.17        59.29 o                         
   2   1  12       6119.04       6239.88        95.78 o                         
   3   1  12       3035.78       2967.92        74.93 o                         
   4   1  12       1982.32       1972.30        71.99 o                         
   5   1  12       3056.27       3025.13        94.71 o                         
  -9   2  12        520.58        516.05        33.05 o                         
  -8   2  12        460.15        490.61        27.67 o                         
  -7   2  12       2231.24       2289.48        55.61 o                         
  -6   2  12       3822.70       3878.02        91.45 o                         
  -5   2  12        962.90        980.80        28.79 o                         
  -4   2  12       1879.36       1897.65        39.74 o                         
  -3   2  12       6318.65       6404.21        85.75 o                         
  -2   2  12       4967.04       4909.55        71.76 o                         
  -1   2  12       2379.47       2383.06        46.55 o                         
   0   2  12       3886.25       3986.57        67.34 o                         
   1   2  12       3637.36       3746.95        75.99 o                         
   2   2  12       3096.15       3044.60        67.74 o                         
   3   2  12       3194.88       3162.77       102.34 o                         
   4   2  12       4704.13       4822.96       122.46 o                         
   5   2  12       4889.41       4768.93       126.31 o                         
  -8   3  12       1918.34       1969.14        57.66 o                         
  -7   3  12       3213.99       3203.37        68.08 o                         
  -6   3  12       5144.19       5171.85        92.00 o                         
  -5   3  12       3621.07       3675.03        63.47 o                         
  -4   3  12       2333.20       2319.34        44.12 o                         
  -3   3  12       3758.53       3982.94        67.52 o                         
  -2   3  12       8023.28       8097.73       103.09 o                         
  -1   3  12       3887.27       3796.39        67.30 o                         
   0   3  12       3152.13       3185.01        64.21 o                         
   1   3  12       8301.54       8388.29       131.15 o                         
   2   3  12       7376.24       7240.89       120.91 o                         
   3   3  12       3682.50       3814.19       104.95 o                         
   4   3  12       3026.78       3187.00        98.34 o                         
  -8   4  12       1256.54       1277.22        44.13 o                         
  -7   4  12       5111.73       5103.29        96.83 o                         
  -6   4  12       5026.20       5000.14        92.06 o                         
  -5   4  12       2138.92       2113.49        43.98 o                         
  -4   4  12       3998.73       3875.17        64.21 o                         
  -3   4  12       6775.25       6762.83       112.49 o                         
  -2   4  12       5630.27       5612.64        88.20 o                         
  -1   4  12       5738.60       5897.06        91.62 o                         
   0   4  12       5867.19       5865.93       114.11 o                         
   1   4  12       6095.81       6158.64       110.09 o                         
   2   4  12       3333.53       3491.68        79.46 o                         
   3   4  12       2235.60       2157.40        78.54 o                         
  -8   5  12       2976.64       2905.99        73.78 o                         
  -7   5  12       4286.54       4336.93        88.34 o                         
  -6   5  12       5398.75       5417.82        85.15 o                         
  -5   5  12       6894.59       6787.99       119.61 o                         
  -4   5  12       4666.37       4675.92       113.51 o                         
  -3   5  12       8771.54       8731.58       121.14 o                         
  -2   5  12       6918.31       6851.50       103.19 o                         
  -1   5  12       3699.10       3733.31        97.90 o                         
   0   5  12       3369.50       3428.40       123.76 o                         
   1   5  12       3502.89       3535.30        88.86 o                         
   2   5  12       2759.56       2725.32        71.73 o                         
   3   5  12       1396.37       1366.43        78.15 o                         
  -7   6  12       3371.52       3362.30        78.89 o                         
  -6   6  12       5288.52       5246.56        99.59 o                         
  -5   6  12       4092.21       3922.30        88.49 o                         
  -4   6  12       2614.25       2605.99        65.15 o                         
  -3   6  12       2494.87       2571.89        64.44 o                         
  -2   6  12       3697.32       3755.28        85.71 o                         
  -1   6  12       1930.19       1884.08        58.97 o                         
   0   6  12       1690.25       1774.39        65.26 o                         
   1   6  12       1422.43       1466.64        59.65 o                         
   2   6  12       1998.43       2109.36        70.91 o                         
  -6   7  12       3353.78       3270.91        84.73 o                         
  -5   7  12       1556.36       1548.94        55.84 o                         
  -4   7  12       1937.83       1920.97        66.29 o                         
  -3   7  12       1444.72       1566.57        63.74 o                         
  -2   7  12       1057.12       1061.91        44.62 o                         
  -1   7  12        772.87        805.51        36.46 o                         
   0   7  12        412.09        356.16        26.35 o                         
  -3  -8  13       1860.51       1879.67        59.36 o                         
  -2  -8  13       2243.21       2212.53        75.83 o                         
  -1  -8  13       1909.59       1814.09        50.86 o                         
   0  -8  13       1248.76       1188.67        50.56 o                         
   1  -8  13       3640.38       3760.58        95.65 o                         
   2  -8  13       2871.63       2943.56        83.68 o                         
  -4  -7  13       1054.37        988.66        43.51 o                         
  -3  -7  13       2087.61       1981.83        60.49 o                         
  -2  -7  13       2395.42       2394.69        57.62 o                         
  -1  -7  13       1703.74       1766.42        45.01 o                         
   0  -7  13       1050.81       1000.18        40.06 o                         
   1  -7  13       1128.00       1179.16        48.57 o                         
   2  -7  13       1280.98       1308.86        51.60 o                         
   3  -7  13        452.20        475.88        45.67 o                         
  -5  -6  13       1264.08       1306.41        46.33 o                         
  -4  -6  13        483.90        485.53        26.71 o                         
  -3  -6  13        616.67        633.40        29.28 o                         
  -2  -6  13       1462.17       1465.44        51.17 o                         
  -1  -6  13        487.79        474.26        22.16 o                         
   0  -6  13        232.85        219.90        14.98 o                         
   1  -6  13        384.04        422.09        28.50 o                         
   2  -6  13        338.25        347.06        27.73 o                         
   3  -6  13         16.86         26.71        11.03 o                         
   4  -6  13        180.84        149.11        32.39 o                         
  -6  -5  13        629.09        667.47        35.67 o                         
  -5  -5  13        885.76        848.37        33.67 o                         
  -4  -5  13        260.41        246.45        17.63 o                         
  -3  -5  13          7.76         -2.27         6.65 o                         
  -2  -5  13        615.95        635.40        29.98 o                         
  -1  -5  13        273.40        283.81        15.66 o                         
   0  -5  13        286.24        295.27        15.24 o                         
   1  -5  13        256.75        246.11        18.42 o                         
   2  -5  13         91.16         98.38        17.46 o                         
   3  -5  13        128.72        178.43        21.20 o                         
   4  -5  13        292.99        275.46        34.76 o                         
   5  -5  13        268.68        248.48        29.73 o                         
  -7  -4  13          6.09         -9.32         9.32 o                         
  -6  -4  13        335.57        358.66        25.04 o                         
  -5  -4  13         19.05         24.82         7.73 o                         
  -4  -4  13        432.87        442.75        21.14 o                         
  -3  -4  13          6.18         15.44         5.70 o                         
  -2  -4  13         45.16         41.91         6.41 o                         
  -1  -4  13       1547.02       1565.30        37.05 o                         
   0  -4  13       2271.26       2203.65        40.94 o                         
   1  -4  13        333.58        349.11        22.26 o                         
   2  -4  13         69.03         90.94        12.03 o                         
   3  -4  13        420.44        445.79        26.40 o                         
   4  -4  13       2410.37       2302.15       114.70 o                         
   5  -4  13       1244.30       1344.36        67.88 o                         
  -7  -3  13        612.91        594.07        33.52 o                         
  -6  -3  13        257.74        239.32        20.24 o                         
  -5  -3  13        599.29        574.98        27.14 o                         
  -4  -3  13       3806.22       3718.18        68.78 o                         
  -3  -3  13       2246.65       2216.87        47.27 o                         
  -2  -3  13       2249.34       2288.41        46.70 o                         
  -1  -3  13       1519.64       1540.65        39.78 o                         
   0  -3  13       1996.90       1991.12        43.47 o                         
   1  -3  13       3654.82       3595.78        78.85 o                         
   2  -3  13       4331.32       4172.85        87.68 o                         
   3  -3  13       2756.39       2755.01        80.26 o                         
   4  -3  13       3045.42       2889.85        84.49 o                         
   5  -3  13       2660.69       2707.99        96.84 o                         
  -8  -2  13       1859.69       1882.03        62.24 o                         
  -7  -2  13       1390.16       1311.91        49.19 o                         
  -6  -2  13       1296.42       1281.26        39.50 o                         
  -5  -2  13       1853.54       1852.67        45.70 o                         
  -4  -2  13       2471.57       2456.07        47.81 o                         
  -3  -2  13       3009.73       3033.06        56.21 o                         
  -2  -2  13       2806.16       2789.69        52.03 o                         
  -1  -2  13       2966.06       3046.03        56.93 o                         
   0  -2  13       4888.01       4920.82        75.23 o                         
   1  -2  13       5345.53       5448.73        79.03 o                         
   2  -2  13       1959.99       1881.78        63.48 o                         
   3  -2  13       4997.69       4800.44       135.86 o                         
   4  -2  13       4078.78       3880.91       101.99 o                         
   5  -2  13       3033.18       2896.82        92.21 o                         
  -8  -1  13       2154.11       2201.19        58.65 o                         
  -7  -1  13       4426.52       4339.89        86.73 o                         
  -6  -1  13       1759.52       1780.29        46.82 o                         
  -5  -1  13       3207.60       3116.77        58.09 o                         
  -4  -1  13       4305.03       4243.76        72.05 o                         
  -3  -1  13       7659.38       7816.24       104.60 o                         
  -2  -1  13       4446.83       4418.93        69.55 o                         
  -1  -1  13       5104.62       5116.06        78.18 o                         
   0  -1  13       7204.62       7183.58        97.19 o                         
   1  -1  13       9083.03       9022.49       121.23 o                         
   2  -1  13       5342.32       5383.43        90.15 o                         
   3  -1  13       3102.00       3062.01        71.30 o                         
   4  -1  13       5185.20       4939.21       105.55 o                         
   5  -1  13       3590.98       3487.14        99.94 o                         
  -8   0  13       3680.81       3626.68        89.30 o                         
  -7   0  13       4729.34       4766.85       103.40 o                         
  -6   0  13       2969.95       2982.60        65.35 o                         
  -5   0  13       3140.81       3184.26        61.37 o                         
  -4   0  13       7340.88       7699.15       106.23 o                         
  -3   0  13       8034.43       8125.00       135.40 o                         
  -2   0  13       6561.17       6606.69        92.50 o                         
  -1   0  13       4639.35       4612.92        69.97 o                         
   0   0  13       6762.02       6907.74        96.30 o                         
   1   0  13       3797.55       3933.33        58.89 o                         
   2   0  13       4768.17       4756.79        83.84 o                         
   3   0  13       3030.58       2915.34        74.65 o                         
   4   0  13       3348.16       3291.92        99.62 o                         
   5   0  13       2619.40       2699.08       131.40 o                         
  -8   1  13       5766.07       5700.32       115.95 o                         
  -7   1  13       4428.39       4504.62        89.99 o                         
  -6   1  13       6666.63       6742.88       108.10 o                         
  -5   1  13       5249.85       5206.97        83.98 o                         
  -4   1  13       7230.30       7272.70       110.28 o                         
  -3   1  13       7396.83       7589.91        97.21 o                         
  -2   1  13       5404.36       5499.28        77.09 o                         
  -1   1  13       3412.76       3562.22        61.96 o                         
   0   1  13       5741.08       5895.70       123.14 o                         
   1   1  13       4717.16       4823.26        84.54 o                         
   2   1  13        728.32        727.52        35.27 o                         
   3   1  13       3249.26       3126.17        90.84 o                         
   4   1  13       3563.01       3536.37       101.95 o                         
  -8   2  13       3547.58       3499.23        81.61 o                         
  -7   2  13       7067.15       7005.93       118.76 o                         
  -6   2  13       5310.27       5389.52        96.96 o                         
  -5   2  13       4430.09       4493.94        71.52 o                         
  -4   2  13       3859.73       3863.24        66.83 o                         
  -3   2  13       4556.56       4669.63        71.52 o                         
  -2   2  13       3426.98       3626.00        64.35 o                         
  -1   2  13       4510.89       4543.13        71.05 o                         
   0   2  13       2931.87       2986.98        67.17 o                         
   1   2  13       3444.29       3528.25        88.11 o                         
   2   2  13       3387.05       3450.62        81.69 o                         
   3   2  13       2832.59       2723.42        90.88 o                         
   4   2  13       2372.46       2302.40        82.18 o                         
  -8   3  13       2754.17       2704.73        71.41 o                         
  -7   3  13       3483.52       3626.28        76.02 o                         
  -6   3  13       2834.58       2861.85        70.96 o                         
  -5   3  13       1968.16       1985.12        48.45 o                         
  -4   3  13       2558.45       2515.15        54.70 o                         
  -3   3  13       4015.41       4186.77        77.74 o                         
  -2   3  13       1283.04       1347.23        35.84 o                         
  -1   3  13        963.54       1020.15        33.04 o                         
   0   3  13       3309.45       3210.25        79.73 o                         
   1   3  13       1609.06       1716.07        56.96 o                         
   2   3  13       1331.67       1361.08        50.62 o                         
   3   3  13        543.96        526.64        43.13 o                         
  -8   4  13       1106.00       1128.24        48.97 o                         
  -7   4  13       1458.27       1542.37        53.89 o                         
  -6   4  13       1949.74       1951.42        50.59 o                         
  -5   4  13        578.24        598.33        27.35 o                         
  -4   4  13        750.60        761.67        31.03 o                         
  -3   4  13       1250.33       1250.58        39.66 o                         
  -2   4  13        999.58       1022.06        34.35 o                         
  -1   4  13        567.47        558.10        29.15 o                         
   0   4  13        595.08        632.27        39.93 o                         
   1   4  13        349.35        405.39        28.26 o                         
   2   4  13         19.65         19.45        14.02 o                         
   3   4  13         10.73         15.55        19.04 o                         
  -7   5  13       1086.17       1152.36        55.80 o                         
  -6   5  13        121.90        132.35        18.04 o                         
  -5   5  13         32.91         23.02        10.51 o                         
  -4   5  13        927.07        903.21        33.32 o                         
  -3   5  13        203.99        199.03        16.32 o                         
  -2   5  13         85.94         71.84         9.76 o                         
  -1   5  13          2.54         -1.79         8.78 o                         
   0   5  13          0.05        -10.90        10.90 o                         
   1   5  13          1.18        -10.48        15.14 o                         
   2   5  13         52.54         78.91        15.18 o                         
  -6   6  13          0.32          1.78         9.06 o                         
  -5   6  13         11.08         22.20         8.22 o                         
  -4   6  13          6.77          9.89         7.36 o                         
  -3   6  13          3.96          6.34         7.47 o                         
  -2   6  13          8.21         11.49         8.77 o                         
  -1   6  13        299.89        320.15        24.30 o                         
   0   6  13        676.62        730.59        37.42 o                         
  -4   7  13        677.56        681.75        39.85 o                         
  -3   7  13        457.72        432.35        28.49 o                         
  -2   7  13       1104.71       1135.78        47.71 o                         
   0  -8  14        135.14        107.55        16.79 o                         
  -3  -7  14       1152.28       1074.10        44.78 o                         
  -2  -7  14        533.79        501.97        27.52 o                         
  -1  -7  14       1601.98       1552.35        44.91 o                         
   0  -7  14       1700.15       1687.76        64.78 o                         
   1  -7  14        674.83        620.74        44.38 o                         
   2  -7  14       1034.48       1065.77        59.64 o                         
  -5  -6  14       1716.82       1664.16        53.72 o                         
  -4  -6  14       1027.17        919.99        37.93 o                         
  -3  -6  14       1067.84       1078.27        43.31 o                         
  -2  -6  14       2453.93       2455.60        64.96 o                         
  -1  -6  14       2532.67       2661.39        60.41 o                         
   0  -6  14       3570.83       3498.53        91.16 o                         
   1  -6  14       2296.02       2279.55        81.93 o                         
   2  -6  14       2895.16       3015.52        96.77 o                         
   3  -6  14       3525.82       3556.57       124.19 o                         
  -6  -5  14       2181.72       2111.35        66.10 o                         
  -5  -5  14       4070.45       3940.29        85.27 o                         
  -4  -5  14       4627.20       4562.19        89.68 o                         
  -3  -5  14       2283.72       2240.78        57.15 o                         
  -2  -5  14       4456.79       4560.07        79.05 o                         
  -1  -5  14       6070.85       6235.33       119.18 o                         
   0  -5  14       4470.55       4272.47       101.22 o                         
   1  -5  14       4597.33       4580.58       120.49 o                         
   2  -5  14       5504.84       5495.90       136.33 o                         
   3  -5  14       4057.59       3995.84       201.09 o                         
   4  -5  14       1072.18       1114.08        71.72 o                         
  -6  -4  14       3391.99       3372.49        91.57 o                         
  -5  -4  14       3191.49       3198.44        72.59 o                         
  -4  -4  14       4245.22       4266.93        78.58 o                         
  -3  -4  14       7514.41       7471.52       103.10 o                         
  -2  -4  14       3520.70       3557.27        63.46 o                         
  -1  -4  14       3787.30       3681.23        62.80 o                         
   0  -4  14       5779.48       5609.22        83.08 o                         
   1  -4  14       2794.32       2737.38        69.32 o                         
   2  -4  14       2156.07       2111.46        60.70 o                         
   3  -4  14       5267.66       5159.85       159.71 o                         
   4  -4  14       3899.57       3745.12       200.01 o                         
  -7  -3  14       3136.36       3186.39        82.32 o                         
  -6  -3  14       3003.87       2916.80        75.53 o                         
  -5  -3  14       5260.33       5269.04        96.10 o                         
  -4  -3  14       4952.59       5076.25        86.25 o                         
  -3  -3  14       3237.53       3352.55        62.12 o                         
  -2  -3  14       2897.92       2848.67        54.95 o                         
  -1  -3  14       4961.13       4925.77        79.37 o                         
   0  -3  14       4004.47       3993.83        68.15 o                         
   1  -3  14       3085.66       3125.92        83.10 o                         
   2  -3  14       4500.71       4542.85       108.07 o                         
   3  -3  14       2991.09       2823.45        84.26 o                         
   4  -3  14       2636.78       2583.51        81.97 o                         
  -7  -2  14       3895.50       3842.94       100.76 o                         
  -6  -2  14       3168.14       3081.85        76.94 o                         
  -5  -2  14       4255.70       4080.34        81.41 o                         
  -4  -2  14       7189.23       7128.14       106.19 o                         
  -3  -2  14       3888.58       3797.49        70.02 o                         
  -2  -2  14       3064.43       3087.59        60.45 o                         
  -1  -2  14       7134.22       7358.51       113.74 o                         
   0  -2  14       4336.06       4245.96        70.67 o                         
   1  -2  14       2138.53       2202.92        60.84 o                         
   2  -2  14       4644.20       4429.26       120.27 o                         
   3  -2  14       3369.46       3457.31        93.49 o                         
   4  -2  14       1996.83       2026.98        72.21 o                         
  -8  -1  14       3102.73       3196.91       115.36 o                         
  -7  -1  14       2573.22       2468.62        74.91 o                         
  -6  -1  14       2942.67       2963.17        79.87 o                         
  -5  -1  14       2981.48       2995.67        67.46 o                         
  -4  -1  14       3440.78       3471.03        71.58 o                         
  -3  -1  14       1756.55       1847.24        48.81 o                         
  -2  -1  14       2832.19       2821.56        65.02 o                         
  -1  -1  14       2825.27       2833.66        60.59 o                         
   0  -1  14       2532.35       2582.21        56.74 o                         
   1  -1  14       1109.83       1160.25        57.27 o                         
   2  -1  14        719.17        706.04        34.83 o                         
   3  -1  14       1210.35       1247.60        56.16 o                         
   4  -1  14        744.45        736.04        56.16 o                         
  -8   0  14       2146.18       2298.85        76.75 o                         
  -7   0  14       2326.97       2295.21        72.37 o                         
  -6   0  14        952.57        907.53        44.20 o                         
  -5   0  14       1533.94       1519.05        42.30 o                         
  -4   0  14       1800.49       1810.78        45.13 o                         
  -3   0  14        722.52        749.00        34.44 o                         
  -2   0  14       2386.71       2412.17        56.02 o                         
  -1   0  14       2977.59       2880.03        61.58 o                         
   0   0  14        311.87        359.24        20.91 o                         
   1   0  14        543.89        569.16        36.43 o                         
   2   0  14        142.58        172.01        19.12 o                         
   3   0  14        216.86        238.55        27.57 o                         
   4   0  14         24.58         36.99        14.77 o                         
  -8   1  14        750.97        816.13        41.09 o                         
  -7   1  14        431.55        409.34        27.69 o                         
  -6   1  14         58.75         91.50        14.39 o                         
  -5   1  14       1400.99       1337.00        39.53 o                         
  -4   1  14        797.15        761.95        28.60 o                         
  -3   1  14        349.84        373.28        19.75 o                         
  -2   1  14         89.00         78.52         9.76 o                         
  -1   1  14          4.26          8.15         6.50 o                         
   0   1  14         10.51         12.07         6.46 o                         
   1   1  14         41.01         47.36         9.61 o                         
   2   1  14        251.45        205.61        31.20 o                         
   3   1  14        425.11        342.70        33.85 o                         
   4   1  14        145.03        132.70        23.01 o                         
  -8   2  14        641.95        585.29        34.90 o                         
  -7   2  14        137.47        163.12        18.44 o                         
  -6   2  14          9.68         16.73         8.20 o                         
  -5   2  14         39.30         37.92         8.77 o                         
  -4   2  14          1.09         15.64         7.04 o                         
  -3   2  14        335.13        315.07        18.22 o                         
  -2   2  14        470.26        459.14        22.42 o                         
  -1   2  14        669.66        665.62        24.93 o                         
   0   2  14         27.69         24.98         6.68 o                         
   1   2  14       1396.84       1464.76        52.56 o                         
   2   2  14       1783.92       1839.59       103.88 o                         
   3   2  14        278.03        272.98        32.08 o                         
  -7   3  14        413.75        393.23        30.26 o                         
  -6   3  14        668.26        652.87        33.16 o                         
  -5   3  14        414.31        386.42        23.21 o                         
  -4   3  14        104.33        131.82        11.88 o                         
  -3   3  14       1555.31       1526.25        41.51 o                         
  -2   3  14       1245.02       1219.81        35.21 o                         
  -1   3  14        632.11        623.27        26.48 o                         
   0   3  14       1032.14       1034.30        44.25 o                         
   1   3  14        877.81        884.11        41.23 o                         
   2   3  14       1584.74       1544.22        75.18 o                         
   3   3  14       1139.33       1075.80        78.56 o                         
  -7   4  14       1185.09       1160.72        44.42 o                         
  -6   4  14       1573.92       1536.33        51.96 o                         
  -5   4  14        427.82        466.33        26.59 o                         
  -4   4  14       1181.57       1192.01        38.42 o                         
  -3   4  14       1584.02       1688.59        46.04 o                         
  -2   4  14       3380.16       3394.31        69.49 o                         
  -1   4  14       2139.30       2155.97        53.24 o                         
   0   4  14       1833.36       1892.34        62.76 o                         
   1   4  14       3281.50       3372.53        88.57 o                         
   2   4  14       3138.26       3157.27       127.20 o                         
  -6   5  14       2257.76       2132.72        91.46 o                         
  -5   5  14       4060.67       4121.02        86.87 o                         
  -4   5  14       3943.09       3972.48        90.02 o                         
  -3   5  14       1907.77       1844.09        54.88 o                         
  -2   5  14       3181.79       3302.26        76.08 o                         
  -1   5  14       4302.78       4307.98        95.37 o                         
   0   5  14       2064.61       2059.47       102.13 o                         
   1   5  14       3034.09       2972.73        85.31 o                         
  -5   6  14       4629.42       4638.46        96.17 o                         
  -4   6  14       1846.29       1932.52        58.45 o                         
  -3   6  14       3379.49       3552.98        81.66 o                         
  -2   6  14       5361.76       5437.20       112.64 o                         
  -1   6  14       2793.43       2902.86        78.44 o                         
  -2  -7  15       3408.28       3149.01        79.19 o                         
  -1  -7  15       3025.37       2902.80       102.41 o                         
   0  -7  15       2727.66       2705.23        98.99 o                         
  -4  -6  15       2397.25       2387.39        70.02 o                         
  -3  -6  15       3044.89       3031.45        77.57 o                         
  -2  -6  15       4267.72       4347.46        92.88 o                         
  -1  -6  15       3239.98       3297.42       105.99 o                         
   0  -6  15       1764.93       1798.60        74.04 o                         
   1  -6  15       2548.01       2653.15        92.13 o                         
   2  -6  15       3009.12       2929.17       100.12 o                         
  -5  -5  15       3668.97       3772.35        84.93 o                         
  -4  -5  15       1342.81       1346.11        46.49 o                         
  -3  -5  15       2312.66       2318.08        67.34 o                         
  -2  -5  15       2940.81       2901.93        62.05 o                         
  -1  -5  15       2724.19       2649.64        57.71 o                         
   0  -5  15       1185.26       1205.30        51.39 o                         
   1  -5  15       1304.48       1374.77        73.85 o                         
   2  -5  15       1049.88       1012.70        53.93 o                         
   3  -5  15        530.33        500.56        47.08 o                         
  -6  -4  15       2488.17       2383.06        71.24 o                         
  -5  -4  15       3000.67       3048.51        78.53 o                         
  -4  -4  15       1538.54       1565.66        49.25 o                         
  -3  -4  15        860.30        863.42        32.76 o                         
  -2  -4  15       2721.23       2692.73        59.15 o                         
  -1  -4  15       1260.32       1227.89        37.00 o                         
   0  -4  15        245.62        248.96        23.11 o                         
   1  -4  15        143.40        151.86        17.57 o                         
   2  -4  15        884.51        893.91        60.62 o                         
   3  -4  15         98.17         72.25        25.66 o                         
  -6  -3  15        902.87        866.78        37.54 o                         
  -5  -3  15        264.79        265.45        20.07 o                         
  -4  -3  15        364.22        313.46        19.43 o                         
  -3  -3  15        213.00        227.04        15.64 o                         
  -2  -3  15         76.48         69.56         9.69 o                         
  -1  -3  15          5.05          4.84         6.33 o                         
   0  -3  15          1.14         10.63         8.23 o                         
   1  -3  15        118.03        128.76        16.72 o                         
   2  -3  15         71.50         47.67        13.25 o                         
   3  -3  15        138.88        150.05        19.70 o                         
  -7  -2  15         43.23         45.29        17.00 o                         
  -6  -2  15         28.99          6.61         8.89 o                         
  -5  -2  15        387.66        421.64        24.77 o                         
  -4  -2  15        404.35        363.12        22.32 o                         
  -3  -2  15        709.53        722.50        31.17 o                         
  -2  -2  15         16.45         19.33         6.03 o                         
  -1  -2  15         32.53         59.60         8.74 o                         
   0  -2  15       1156.98       1118.61        43.47 o                         
   1  -2  15        979.90        987.80        47.07 o                         
   2  -2  15        386.56        352.96        28.79 o                         
   3  -2  15        257.99        258.80        28.95 o                         
  -7  -1  15         95.01         93.07        16.50 o                         
  -6  -1  15        111.65         83.00        12.98 o                         
  -5  -1  15         65.27         56.72        10.00 o                         
  -4  -1  15        534.37        525.79        27.02 o                         
  -3  -1  15       1373.41       1405.17        43.71 o                         
  -2  -1  15       1560.01       1594.48        46.20 o                         
  -1  -1  15        255.71        259.67        18.13 o                         
   0  -1  15        531.91        578.34        26.34 o                         
   1  -1  15       1993.27       1914.34        68.51 o                         
   2  -1  15        854.90        857.79        45.74 o                         
   3  -1  15       1595.18       1583.99        80.92 o                         
  -7   0  15       2060.48       2200.72       103.48 o                         
  -6   0  15        692.18        678.78        33.87 o                         
  -5   0  15       1047.65       1032.24        38.52 o                         
  -4   0  15       2035.40       2009.71        54.07 o                         
  -3   0  15       2166.36       2229.01        56.42 o                         
  -2   0  15       2171.77       2303.32        56.55 o                         
  -1   0  15       1940.65       1919.18        50.81 o                         
   0   0  15       3161.67       3165.92        67.63 o                         
   1   0  15       4973.87       4975.51       109.44 o                         
   2   0  15       2732.76       2737.14        79.46 o                         
   3   0  15       1856.90       1739.02        78.75 o                         
  -7   1  15       2432.13       2439.43        78.60 o                         
  -6   1  15       3014.40       3098.61        85.82 o                         
  -5   1  15       1502.87       1553.09        47.58 o                         
  -4   1  15       1633.74       1699.08        49.27 o                         
  -3   1  15       6577.36       6443.53       106.54 o                         
  -2   1  15       2983.43       3053.74        67.00 o                         
  -1   1  15       1791.12       1739.03        53.35 o                         
   0   1  15       4048.99       4163.54        81.66 o                         
   1   1  15       3403.80       3467.98        89.69 o                         
   2   1  15       1734.45       1771.09        79.81 o                         
   3   1  15       2302.47       2187.39        91.98 o                         
  -7   2  15       4133.81       4111.02       112.87 o                         
  -6   2  15       4003.38       3985.59        79.86 o                         
  -5   2  15       3365.65       3423.98        75.46 o                         
  -4   2  15       3845.41       3897.92        97.58 o                         
  -3   2  15       4897.77       4963.01       111.22 o                         
  -2   2  15       5024.76       5266.90        93.35 o                         
  -1   2  15       3549.05       3637.95        85.85 o                         
   0   2  15       3579.61       3590.15        81.29 o                         
   1   2  15       3230.05       3351.80        97.98 o                         
   2   2  15       4412.74       4467.56       136.10 o                         
  -7   3  15       4382.52       4392.30        93.32 o                         
  -6   3  15       5117.06       5234.72        94.61 o                         
  -5   3  15       2347.24       2324.17        60.67 o                         
  -4   3  15       4025.24       3870.36        94.50 o                         
  -3   3  15       3646.54       3746.30        78.28 o                         
  -2   3  15       3904.01       3930.13        86.75 o                         
  -1   3  15       3231.04       3221.96        71.61 o                         
   0   3  15       4497.07       4592.17        95.90 o                         
   1   3  15       5160.51       5335.49       130.78 o                         
   2   3  15       2960.91       3009.51       111.30 o                         
  -6   4  15       3972.13       3875.84        97.29 o                         
  -5   4  15       2748.88       2886.02        80.45 o                         
  -4   4  15       1927.88       2004.77        56.90 o                         
  -3   4  15       4940.10       5206.11        97.84 o                         
  -2   4  15       3774.31       3946.47        82.73 o                         
  -1   4  15       2226.49       2370.68        66.18 o                         
   0   4  15       1577.61       1675.91        51.55 o                         
   1   4  15       2695.50       2942.69       141.77 o                         
  -5   5  15       1632.69       1674.62        59.16 o                         
  -4   5  15       1913.97       1950.94        82.15 o                         
  -3   5  15       2777.54       2817.18        77.31 o                         
  -2   5  15       1283.04       1344.57        51.06 o                         
  -1   5  15        886.01        884.65        41.18 o                         
  -2  -6  16          6.48          8.27         8.34 o                         
  -1  -6  16         41.25         36.31        13.11 o                         
   0  -6  16        325.44        304.23        31.15 o                         
  -4  -5  16        240.26        227.90        19.26 o                         
  -3  -5  16        400.05        393.57        25.95 o                         
  -2  -5  16        260.61        228.95        18.18 o                         
  -1  -5  16       1030.58       1053.75        49.70 o                         
   0  -5  16       1271.69       1255.78        62.04 o                         
   1  -5  16       1382.65       1433.61        66.82 o                         
  -5  -4  16        801.88        854.49        40.81 o                         
  -4  -4  16       2879.68       2777.24        69.37 o                         
  -3  -4  16       2358.69       2336.00        57.57 o                         
  -2  -4  16        939.47        932.11        34.25 o                         
  -1  -4  16       1622.72       1584.99        61.43 o                         
   0  -4  16       3149.07       3259.50        91.12 o                         
   1  -4  16       2302.77       2169.80        86.88 o                         
   2  -4  16       2428.13       2469.85       208.33 o                         
  -5  -3  16       1809.67       1822.83        55.25 o                         
  -4  -3  16       4106.98       4012.44        79.17 o                         
  -3  -3  16       1182.74       1162.21        38.92 o                         
  -2  -3  16       1289.48       1325.36        40.85 o                         
  -1  -3  16       2369.01       2489.58        56.06 o                         
   0  -3  16       4033.60       4005.56       103.70 o                         
   1  -3  16       2337.65       2400.67        78.19 o                         
   2  -3  16       2073.09       1983.10        71.89 o                         
  -6  -2  16       1869.58       1855.60        65.97 o                         
  -5  -2  16       2511.58       2474.66        69.22 o                         
  -4  -2  16       2488.06       2655.61        65.94 o                         
  -3  -2  16       4360.70       4333.09        85.80 o                         
  -2  -2  16       5235.23       5180.24        93.85 o                         
  -1  -2  16       4632.32       4630.71        80.66 o                         
   0  -2  16       3619.93       3685.28        99.13 o                         
   1  -2  16       5049.76       4656.79       131.34 o                         
   2  -2  16       2229.07       2293.86        94.66 o                         
  -6  -1  16       3032.20       2923.96        77.04 o                         
  -5  -1  16       4327.82       4242.01        87.44 o                         
  -4  -1  16       5072.87       5197.46        97.24 o                         
  -3  -1  16       6244.85       6208.70       106.68 o                         
  -2  -1  16       3175.44       3178.01        70.25 o                         
  -1  -1  16       3868.46       3847.63        77.72 o                         
   0  -1  16       4797.25       5029.08       120.60 o                         
   1  -1  16       3047.17       3047.72        91.41 o                         
   2  -1  16       4377.68       4314.07       115.22 o                         
  -6   0  16       3490.08       3570.74        88.34 o                         
  -5   0  16       2128.70       2193.74        59.72 o                         
  -4   0  16       4092.13       4191.34        85.51 o                         
  -3   0  16       4229.22       4230.21        87.76 o                         
  -2   0  16       3037.49       2971.05        67.81 o                         
  -1   0  16       2662.05       2733.44        69.32 o                         
   0   0  16       4560.95       4863.75       119.27 o                         
   1   0  16       3061.56       3063.34        85.09 o                         
   2   0  16       1439.68       1456.60        58.44 o                         
  -6   1  16       2063.08       2036.36        70.26 o                         
  -5   1  16       2160.41       2132.55        64.69 o                         
  -4   1  16       3640.20       3662.01        78.56 o                         
  -3   1  16       3016.77       2968.33        68.83 o                         
  -2   1  16       2967.99       2926.09        72.80 o                         
  -1   1  16       2537.90       2629.80        63.31 o                         
   0   1  16       1964.16       2033.05        60.58 o                         
   1   1  16       1902.28       1926.27        67.11 o                         
   2   1  16        519.36        543.06        44.29 o                         
  -6   2  16       1809.13       1659.13        53.83 o                         
  -5   2  16       1832.31       1766.69        63.08 o                         
  -4   2  16       2093.56       2031.50        68.23 o                         
  -3   2  16       1223.80       1212.87        48.81 o                         
  -2   2  16        123.68        146.26        14.94 o                         
  -1   2  16        307.05        305.51        21.33 o                         
   0   2  16        774.71        807.37        49.23 o                         
   1   2  16         92.33        116.29        18.89 o                         
  -6   3  16        621.78        607.63        37.58 o                         
  -5   3  16        418.08        450.00        29.67 o                         
  -4   3  16        286.12        276.77        35.03 o                         
  -3   3  16        411.61        470.88        29.19 o                         
  -2   3  16        101.29         88.36        13.18 o                         
  -1   3  16        102.09         85.79        16.11 o                         
   0   3  16         38.65         39.89        11.83 o                         
  -4   4  16         80.62         71.76        11.63 o                         
  -3   4  16         50.39         71.59        12.32 o                         
  -2   4  16         13.37         16.81         9.68 o                         
  -1   4  16        116.42        108.63        18.63 o                         
  -3  -4  17       3254.84       3060.86        74.24 o                         
  -2  -4  17       4732.54       4623.29        98.57 o                         
  -1  -4  17       2926.97       3080.31        91.38 o                         
   0  -4  17       1375.49       1363.60        66.87 o                         
  -4  -3  17       3492.47       3527.09        86.04 o                         
  -3  -3  17       2413.09       2278.48        61.76 o                         
  -2  -3  17        909.02        893.72        34.07 o                         
  -1  -3  17       3402.60       3412.20        96.85 o                         
   0  -3  17       2313.53       2310.56        90.25 o                         
   1  -3  17       1214.53       1077.63        73.30 o                         
  -5  -2  17       1310.45       1255.23        51.21 o                         
  -4  -2  17       1323.72       1366.49        47.41 o                         
  -3  -2  17        532.58        522.72        28.24 o                         
  -2  -2  17        859.12        895.23        47.50 o                         
  -1  -2  17        904.45        926.27        48.30 o                         
   0  -2  17        389.66        330.85        32.80 o                         
   1  -2  17         77.62         78.93        15.68 o                         
  -5  -1  17        936.27        917.98        39.05 o                         
  -4  -1  17        839.34        899.64        38.10 o                         
  -3  -1  17         14.46         20.67         8.42 o                         
  -2  -1  17        537.88        522.44        27.75 o                         
  -1  -1  17        261.47        273.84        25.96 o                         
   0  -1  17         22.48         30.95        11.94 o                         
   1  -1  17         44.25         47.18        13.34 o                         
  -5   0  17        417.48        446.02        29.85 o                         
  -4   0  17         10.72          5.66         7.77 o                         
  -3   0  17         57.33         58.57        10.66 o                         
  -2   0  17         77.00         75.66        11.83 o                         
  -1   0  17         63.85         59.28        12.95 o                         
   0   0  17          5.57         27.07        14.11 o                         
   1   0  17        120.15         94.38        17.41 o                         
  -5   1  17          7.47          4.76         9.44 o                         
  -4   1  17        328.43        356.06        26.61 o                         
  -3   1  17        212.01        246.16        19.85 o                         
  -2   1  17        304.63        339.67        24.75 o                         
  -1   1  17        649.22        644.18        30.88 o                         
   0   1  17        673.19        715.14        40.65 o                         
  -5   2  17        735.57        794.31        40.04 o                         
  -4   2  17        452.04        512.50        31.51 o                         
  -3   2  17        919.69        931.76        45.34 o                         
  -2   2  17       1221.21       1205.26        44.25 o                         
  -1   2  17       1407.03       1508.81        49.89 o                         
  -3   3  17       2586.25       2570.71        86.71 o                         
  -2   3  17       3241.50       3232.45        82.59 o                         
  -3  -2  18        742.46        721.45        34.27 o                         
  -2  -2  18        950.51        862.93        48.17 o                         
  -1  -2  18        469.79        468.72        38.65 o                         
  -3  -1  18       2880.55       2830.85        71.25 o                         
  -2  -1  18       2636.10       2669.22        67.84 o                         
  -1  -1  18       1881.79       1817.85        71.57 o                         
  -3   0  18       3525.76       3554.03        80.89 o                         
  -2   0  18       2729.61       2726.44        68.82 o                         
                                                                                
