# Supplementary material for: Crystal structures of three platinacyclic complexes bearing isopropyl eugenoxyacetate and pyridine derivatives
Source: Acta Crystallogr E Crystallogr Commun. 2020 Jun 5;76(Pt 7):1012–7. doi: 10.1107/S2056989020006957 (PMC7336793; doi:10.1107/S2056989020006957)
Supplement: Supplementary file 4 [file e-76-01012-IIIsup4.hkl]

data_III                                                                        
_shelx_title ' CHI32 in P-1'                                                    
_shelx_refln_list_code          4                                               
_shelx_F_calc_maximum      300.29                                               
_exptl_crystal_F_000       600.00                                               
_reflns_d_resolution_high  0.8001                                               
                                                                                
loop_                                                                           
 _space_group_symop_operation_xyz                                               
 'x, y, z'                                                                      
 '-x, -y, -z'                                                                   
                                                                                
_cell_length_a     7.8746                                                       
_cell_length_b     9.7566                                                       
_cell_length_c    15.0004                                                       
_cell_angle_alpha  95.782                                                       
_cell_angle_beta  102.874                                                       
_cell_angle_gamma  93.843                                                       
                                                                                
_shelx_F_squared_multiplier     1.000                                           
                                                                                
loop_                                                                           
 _refln_index_h                                                                 
 _refln_index_k                                                                 
 _refln_index_l                                                                 
 _refln_F_squared_calc                                                          
 _refln_F_squared_meas                                                          
 _refln_F_squared_sigma                                                         
 _refln_observed_status                                                         
   1   0   0      12917.46      12951.77       172.57 o                         
   2   0   0        185.86        224.71        10.69 o                         
   3   0   0         63.19         82.98         7.67 o                         
   4   0   0       3898.36       3997.39       116.12 o                         
   5   0   0       1800.22       1733.97        72.08 o                         
   6   0   0       4351.08       4477.69       136.32 o                         
   7   0   0       3668.38       3806.64       204.10 o                         
   8   0   0       2276.87       2551.11       143.32 o                         
   9   0   0         19.20          6.71        19.90 o                         
  -9   1   0       2346.86       2266.69       188.91 o                         
  -8   1   0       1441.78       1416.90        93.95 o                         
  -7   1   0         34.44         26.94        13.14 o                         
  -6   1   0       2589.30       2464.85        79.67 o                         
  -5   1   0       8157.41       8204.01       317.26 o                         
  -4   1   0      10549.35      10348.83       242.17 o                         
  -3   1   0      11646.46      11845.95       256.51 o                         
  -2   1   0         90.01        102.64         6.75 o                         
  -1   1   0        347.23        449.21        10.96 o                         
   1   1   0      33866.52      32022.70       502.32 o                         
   2   1   0       5236.47       4828.70        91.18 o                         
   3   1   0       9807.68       9998.79       176.68 o                         
   4   1   0       5398.12       5475.02       200.37 o                         
   5   1   0        259.20        286.34        32.39 o                         
   6   1   0       1590.37       1384.65        91.04 o                         
   7   1   0       5543.40       5693.21       196.99 o                         
   8   1   0       4886.97       4797.67       190.21 o                         
   9   1   0       2594.45       2781.61       306.99 o                         
  -9   2   0       2760.87       2857.73       159.57 o                         
  -8   2   0       4581.48       4832.92       270.61 o                         
  -7   2   0       2025.41       2050.31        90.28 o                         
  -6   2   0        515.44        506.84        32.78 o                         
  -5   2   0        765.85        802.81        40.26 o                         
  -4   2   0       1721.61       1718.88        43.13 o                         
  -3   2   0       5697.24       5854.27       128.35 o                         
  -2   2   0      21324.81      21325.48       443.63 o                         
  -1   2   0       1307.21       1334.42        18.54 o                         
   0   2   0       4440.05       4384.24        55.89 o                         
   1   2   0       2420.96       2487.19        49.65 o                         
   2   2   0       6802.73       7081.01        96.50 o                         
   3   2   0      24713.03      23706.65       390.06 o                         
   4   2   0      20308.40      20373.34       376.10 o                         
   5   2   0       2050.36       2150.04        73.83 o                         
   6   2   0        354.28        349.82        45.10 o                         
   7   2   0        175.61        174.74        32.95 o                         
   8   2   0        645.57        672.54        68.81 o                         
   9   2   0       2936.17       3026.71       431.65 o                         
  -9   3   0         10.09         27.98        13.50 o                         
  -8   3   0       1800.88       1944.58       117.67 o                         
  -7   3   0       4933.44       4908.77       448.21 o                         
  -6   3   0       4771.29       4561.75       219.45 o                         
  -5   3   0       9404.37       9086.40       352.10 o                         
  -4   3   0        256.01        248.26        16.56 o                         
  -3   3   0        716.79        696.33        22.00 o                         
  -2   3   0       8781.27       8428.05       180.90 o                         
  -1   3   0      25213.76      24485.38       289.68 o                         
   0   3   0      16140.39      16479.99       166.03 o                         
   1   3   0       2120.41       2242.18        46.90 o                         
   2   3   0       2519.84       2592.38        55.37 o                         
   3   3   0         12.88         72.13        14.42 o                         
   4   3   0       8220.82       8246.88       308.14 o                         
   5   3   0       3800.77       3770.55       185.44 o                         
   6   3   0       6081.64       5945.01       175.00 o                         
   7   3   0       4521.32       4477.07       193.90 o                         
   8   3   0        499.88        486.76        83.69 o                         
   9   3   0        270.45        273.66        55.33 o                         
  -9   4   0       1497.27       1483.18       153.58 o                         
  -8   4   0         56.89         27.43        18.14 o                         
  -7   4   0       1120.80       1265.87        93.10 o                         
  -6   4   0       3343.26       3324.87       167.99 o                         
  -5   4   0       5698.84       5199.57       335.92 o                         
  -4   4   0       5217.54       5041.51       218.54 o                         
  -3   4   0       2905.01       2848.37       112.54 o                         
  -2   4   0       1250.24       1195.32        28.37 o                         
  -1   4   0        214.51        218.15        11.22 o                         
   0   4   0       7833.33       7980.53       136.36 o                         
   1   4   0      13460.40      13094.36       288.27 o                         
   2   4   0      18049.60      17654.84       248.37 o                         
   3   4   0       4794.65       4672.52       138.01 o                         
   4   4   0         21.48         24.38         6.50 o                         
   5   4   0       1527.19       1420.40        74.67 o                         
   6   4   0       2945.61       2720.75       114.35 o                         
   7   4   0       3544.81       3826.27       238.41 o                         
   8   4   0       2532.78       2629.22       212.32 o                         
  -9   5   0       1529.97       1387.60       117.23 o                         
  -8   5   0       1312.38       1045.11       106.03 o                         
  -7   5   0       2035.65       2057.99       182.46 o                         
  -6   5   0        209.93        183.77        20.84 o                         
  -5   5   0        329.61        330.76        21.88 o                         
  -4   5   0       5797.04       5469.62       235.83 o                         
  -3   5   0       8997.01       8053.99       280.12 o                         
  -2   5   0      12620.87      12482.70       369.31 o                         
  -1   5   0       2387.55       2452.28        77.22 o                         
   0   5   0         84.13         82.96        10.40 o                         
   1   5   0       3781.49       3646.65       132.65 o                         
   2   5   0      11005.23      10942.27       245.02 o                         
   3   5   0       7529.37       7375.04       177.38 o                         
   4   5   0       7310.84       7039.32       196.62 o                         
   5   5   0       1439.58       1379.22        84.92 o                         
   6   5   0        804.29        728.41        64.94 o                         
   7   5   0        315.26        358.14        90.70 o                         
   8   5   0       2036.07       2102.13       191.86 o                         
  -8   6   0       2590.60       2169.76       179.46 o                         
  -7   6   0       3416.94       3294.37       349.83 o                         
  -6   6   0       5682.42       5821.21       464.11 o                         
  -5   6   0       1422.90       1357.01        77.24 o                         
  -4   6   0        834.87        765.05        53.75 o                         
  -3   6   0        379.59        347.48        19.25 o                         
  -2   6   0       4112.72       4284.15       134.31 o                         
  -1   6   0       9684.83      10230.76       173.85 o                         
   0   6   0      10837.47      11386.47       234.31 o                         
   1   6   0       3186.19       3053.28       150.68 o                         
   2   6   0        275.81        241.92        31.39 o                         
   3   6   0       3580.85       3552.06       185.20 o                         
   4   6   0       6009.50       5584.90       213.89 o                         
   5   6   0       4470.37       4259.87       167.34 o                         
   6   6   0       4671.04       4519.73       183.65 o                         
   7   6   0        522.41        446.43        67.83 o                         
  -8   7   0         69.53         28.35        20.08 o                         
  -7   7   0       1085.09        910.95        77.76 o                         
  -6   7   0       2810.46       2805.10       256.95 o                         
  -5   7   0       4561.27       4667.66       346.82 o                         
  -4   7   0       2745.39       2661.49       122.72 o                         
  -3   7   0       2333.72       2305.80        64.85 o                         
  -2   7   0        114.62        101.58        11.02 o                         
  -1   7   0       4872.57       5212.76       107.83 o                         
   0   7   0       8454.94       8645.96       256.83 o                         
   1   7   0      10671.97      10550.51       494.75 o                         
   2   7   0       3392.55       3370.45       133.93 o                         
   3   7   0         40.17         64.30        17.81 o                         
   4   7   0         18.55         15.88        11.88 o                         
   5   7   0        710.68        589.92        61.87 o                         
   6   7   0       1733.20       1568.02       124.35 o                         
   7   7   0       3175.97       2978.33       199.04 o                         
  -7   8   0        197.08         83.16        47.27 o                         
  -6   8   0        279.03        200.85        39.12 o                         
  -5   8   0       1928.38       1703.52        95.36 o                         
  -4   8   0       4361.69       4659.45       193.16 o                         
  -3   8   0       4119.60       4207.74       155.93 o                         
  -2   8   0       3138.65       3254.46        82.54 o                         
  -1   8   0         23.63         22.18         5.78 o                         
   0   8   0         41.25         86.79        16.49 o                         
   1   8   0        649.08        632.80        54.89 o                         
   2   8   0       6219.50       6226.36       234.77 o                         
   3   8   0       6792.65       6826.61       298.41 o                         
   4   8   0       3991.13       3714.61       265.44 o                         
   5   8   0        620.04        615.29        73.78 o                         
   6   8   0         83.16        105.35        34.11 o                         
  -7   9   0       1294.17       1273.75       111.69 o                         
  -6   9   0       1081.74       1102.63        98.47 o                         
  -5   9   0        765.80        731.12        64.99 o                         
  -4   9   0        269.73        253.06        39.11 o                         
  -3   9   0        952.71       1018.48        65.74 o                         
  -2   9   0       5153.76       5429.32       201.51 o                         
  -1   9   0       5659.75       6245.76       141.96 o                         
   0   9   0        862.77        876.04        55.67 o                         
   1   9   0       1356.19       1268.97        83.87 o                         
   2   9   0        283.54        208.22        36.50 o                         
   3   9   0       3928.99       3798.35       288.08 o                         
   4   9   0       2921.01       2866.17       157.30 o                         
   5   9   0       1701.26       1854.28       160.26 o                         
  -6  10   0       2452.35       2718.07       185.91 o                         
  -5  10   0       2843.47       3254.74       205.54 o                         
  -4  10   0       1583.93       1590.44       107.93 o                         
  -3  10   0          3.73          1.53        17.82 o                         
  -2  10   0        872.99        955.45        62.06 o                         
  -1  10   0       1858.67       2061.28       117.32 o                         
   0  10   0       2475.47       2587.02       111.52 o                         
   1  10   0       1643.78       1634.46       121.48 o                         
   2  10   0       2028.33       2024.58       120.30 o                         
   3  10   0        368.43        387.23        52.74 o                         
   4  10   0         11.83         19.44        20.17 o                         
  -4  11   0       2236.11       2557.70       162.56 o                         
  -3  11   0       1715.75       1913.46       146.44 o                         
  -2  11   0        970.84       1035.73       105.55 o                         
  -1  11   0        556.65        612.80        67.67 o                         
   0  11   0        282.01        286.58        49.32 o                         
   1  11   0       2821.30       3228.43       167.22 o                         
   2  11   0       4570.75       4671.31       357.62 o                         
   3  11   0       2292.04       2457.66       206.16 o                         
  -2  12   0       2689.49       3159.26       199.46 o                         
  -1  12   0       1012.16       1101.68        95.17 o                         
   0  12   0        604.07        644.79        72.51 o                         
   0 -12   1          3.04         -4.98        21.23 o                         
   1 -12   1        955.50        888.55        99.92 o                         
   2 -12   1       2171.91       2613.37       180.41 o                         
  -3 -11   1        840.41        772.06       110.04 o                         
  -2 -11   1       3134.29       3065.24       255.18 o                         
  -1 -11   1       3443.69       3890.35       190.66 o                         
   0 -11   1        603.04        639.66        68.61 o                         
   1 -11   1        358.90        431.88        53.00 o                         
   2 -11   1        160.65        128.48        33.04 o                         
   3 -11   1        455.23        403.81        63.65 o                         
   4 -11   1       1338.63       1272.45       175.08 o                         
  -4 -10   1       1232.05       1266.86       102.14 o                         
  -3 -10   1        167.58        134.37        33.86 o                         
  -2 -10   1          5.37          3.16        12.05 o                         
  -1 -10   1       1849.40       1892.66       110.43 o                         
   0 -10   1       1406.58       1385.15        70.45 o                         
   1 -10   1       3922.06       4304.11       173.27 o                         
   2 -10   1       2517.54       2877.79       110.22 o                         
   3 -10   1        452.22        484.00        55.14 o                         
   4 -10   1         78.27         81.40        19.22 o                         
   5 -10   1       2835.10       3065.05       261.45 o                         
   6 -10   1       1682.36       1661.45       143.65 o                         
  -5  -9   1       1082.39        943.10        87.07 o                         
  -4  -9   1       5628.81       5319.74       340.31 o                         
  -3  -9   1       6242.13       6280.50       358.91 o                         
  -2  -9   1       1585.33       1538.97        99.74 o                         
  -1  -9   1        267.07        281.41        34.95 o                         
   0  -9   1       2110.25       2233.78        76.06 o                         
   1  -9   1       1514.52       1549.18        55.49 o                         
   2  -9   1       3730.49       4088.86       112.28 o                         
   3  -9   1       3449.62       3663.78       184.51 o                         
   4  -9   1        963.76        969.59        68.84 o                         
   5  -9   1        367.74        337.80        44.27 o                         
   6  -9   1        150.52         99.52        34.84 o                         
  -6  -8   1        959.68        973.77        89.28 o                         
  -5  -8   1         17.42         -3.38        17.42 o                         
  -4  -8   1        206.66        185.86        37.92 o                         
  -3  -8   1       6362.57       6116.63       309.86 o                         
  -2  -8   1       2679.98       2476.33       118.42 o                         
  -1  -8   1       3244.19       3115.04       117.93 o                         
   0  -8   1       2044.76       2111.57        90.52 o                         
   1  -8   1        649.77        641.34        32.62 o                         
   2  -8   1        247.01        259.07        20.01 o                         
   3  -8   1       3178.46       3145.64       192.40 o                         
   4  -8   1       4531.80       4725.07       270.27 o                         
   5  -8   1       4472.77       4462.95       400.22 o                         
   6  -8   1       1008.32        889.64        77.02 o                         
   7  -8   1         39.39         20.74        16.73 o                         
  -7  -7   1       1258.51       1172.63       155.61 o                         
  -6  -7   1       3051.64       3000.01       171.35 o                         
  -5  -7   1       2979.10       2770.78       138.31 o                         
  -4  -7   1       7818.36       7630.48       284.27 o                         
  -3  -7   1        292.60        331.18        45.78 o                         
  -2  -7   1       4298.07       4269.97       187.69 o                         
  -1  -7   1       3037.93       2934.87       138.22 o                         
   0  -7   1       9869.37      10377.62       437.46 o                         
   1  -7   1       5360.81       5271.03       194.02 o                         
   2  -7   1        548.82        542.76        27.79 o                         
   3  -7   1          1.46          4.86         4.49 o                         
   4  -7   1        951.84        915.87        49.15 o                         
   5  -7   1       2652.11       2616.93       288.02 o                         
   6  -7   1       2481.14       2616.41       188.43 o                         
   7  -7   1       2079.32       1972.48       189.24 o                         
   8  -7   1       1062.42        847.39       115.19 o                         
  -8  -6   1        704.86        744.07       111.60 o                         
  -7  -6   1         23.09         22.53        23.04 o                         
  -6  -6   1       1619.90       1477.39        98.54 o                         
  -5  -6   1      10865.33      10064.59       353.01 o                         
  -4  -6   1      12282.18      11664.44       535.17 o                         
  -3  -6   1       8497.55       8305.94       255.43 o                         
  -2  -6   1        280.71        275.67        37.51 o                         
  -1  -6   1        515.28        539.10        34.73 o                         
   0  -6   1        563.60        513.97        44.81 o                         
   1  -6   1       3274.19       3241.97        66.38 o                         
   2  -6   1       5440.34       5187.70       112.11 o                         
   3  -6   1       7008.36       6962.62       220.60 o                         
   4  -6   1       3105.76       2777.22       111.17 o                         
   5  -6   1        431.34        477.27        43.69 o                         
   6  -6   1       1421.68       1428.86       156.14 o                         
   7  -6   1       3189.28       3134.71       301.54 o                         
   8  -6   1       2961.95       2612.31       206.67 o                         
  -8  -5   1       3246.10       3297.57       329.76 o                         
  -7  -5   1       2054.98       2049.77       175.96 o                         
  -6  -5   1        226.51        241.38        42.14 o                         
  -5  -5   1       1533.32       1484.56        88.16 o                         
  -4  -5   1       1431.89       1375.95        59.03 o                         
  -3  -5   1       7445.97       7195.07       235.18 o                         
  -2  -5   1       9349.10       8799.38       182.23 o                         
  -1  -5   1      13387.09      13110.78       384.53 o                         
   0  -5   1       5802.28       6236.49       135.20 o                         
   1  -5   1        279.62        285.24        13.87 o                         
   2  -5   1       3696.25       3555.50        74.22 o                         
   3  -5   1       8102.88       7318.89       213.84 o                         
   4  -5   1       6121.15       5276.59       136.77 o                         
   5  -5   1       5956.91       5322.16       474.20 o                         
   6  -5   1        536.04        417.79        38.79 o                         
   7  -5   1          0.58          5.73        11.49 o                         
   8  -5   1        593.82        457.34        64.54 o                         
  -8  -4   1        737.54        931.06       121.18 o                         
  -7  -4   1       5590.35       6039.51       499.41 o                         
  -6  -4   1       4619.55       4320.34       232.01 o                         
  -5  -4   1       2798.87       2567.53       128.99 o                         
  -4  -4   1        553.10        525.90        38.55 o                         
  -3  -4   1       3258.30       3081.88       165.18 o                         
  -2  -4   1       3738.01       3624.43       118.38 o                         
  -1  -4   1      15528.73      15791.96       244.20 o                         
   0  -4   1      22163.71      22725.09       383.55 o                         
   1  -4   1       4995.04       5036.44        76.97 o                         
   2  -4   1        125.05        123.77         7.21 o                         
   3  -4   1        132.90        138.79        10.14 o                         
   4  -4   1       3445.30       3117.43       153.17 o                         
   5  -4   1       8124.58       6641.41       138.09 o                         
   6  -4   1       7913.44       7704.88       581.52 o                         
   7  -4   1       3473.74       3466.13       358.97 o                         
   8  -4   1        449.32        500.38        49.71 o                         
   9  -4   1         51.97         11.30        19.84 o                         
  -9  -3   1       1763.54       1722.29       148.58 o                         
  -8  -3   1         21.50         22.11        74.78 o                         
  -7  -3   1        747.39        582.94        64.89 o                         
  -6  -3   1       2544.89       2339.91       135.22 o                         
  -5  -3   1       7379.33       7446.73       272.58 o                         
  -4  -3   1       6415.05       5761.41       175.59 o                         
  -3  -3   1       8921.19       8778.19       195.42 o                         
  -2  -3   1         82.95         74.24         9.54 o                         
  -1  -3   1         17.49         28.78         4.49 o                         
   0  -3   1       8138.33       8514.78       100.78 o                         
   1  -3   1      23771.48      23707.30       283.04 o                         
   2  -3   1      14977.00      14468.09       272.02 o                         
   3  -3   1       7769.60       7285.83       235.78 o                         
   4  -3   1         66.41         63.63         7.35 o                         
   5  -3   1        218.87        205.19        15.18 o                         
   6  -3   1       6410.63       6644.78       604.20 o                         
   7  -3   1       3533.43       3598.20       290.90 o                         
   8  -3   1       2296.70       2420.62       270.60 o                         
   9  -3   1       2055.99       2066.14       170.21 o                         
  -9  -2   1       2528.10       2516.60       237.06 o                         
  -8  -2   1       3066.79       3002.58       150.36 o                         
  -7  -2   1       1846.80       1866.81       117.71 o                         
  -6  -2   1       1544.72       1444.38        69.30 o                         
  -5  -2   1        432.46        502.43        33.22 o                         
  -4  -2   1       5423.89       5518.87       176.70 o                         
  -3  -2   1      29526.14      28987.12       784.95 o                         
  -2  -2   1      12681.14      11877.90       174.39 o                         
  -1  -2   1        537.37        487.73        17.37 o                         
   0  -2   1        161.09        150.10         6.93 o                         
   1  -2   1       3320.41       3421.57        54.69 o                         
   2  -2   1       2212.05       2253.96        47.39 o                         
   3  -2   1       8016.95       7849.98       161.59 o                         
   4  -2   1       8611.04       8196.28       141.57 o                         
   5  -2   1       6020.39       5837.67       175.91 o                         
   6  -2   1        674.98        648.25        70.47 o                         
   7  -2   1        879.56        995.44        76.80 o                         
   8  -2   1       3604.37       3747.50       219.09 o                         
   9  -2   1       3348.38       3619.66       258.16 o                         
  -9  -1   1        452.98        435.57        68.68 o                         
  -8  -1   1       6084.14       6135.40       251.49 o                         
  -7  -1   1       5576.83       5885.74       220.62 o                         
  -6  -1   1       3939.60       4207.40       168.12 o                         
  -5  -1   1       2941.25       3186.15       105.45 o                         
  -4  -1   1        122.52        113.94        13.08 o                         
  -3  -1   1       2756.14       2718.74        60.01 o                         
  -2  -1   1       8767.91       9302.29       157.13 o                         
  -1  -1   1      27377.02      28019.97       357.03 o                         
   1  -1   1       1565.20       1797.17        33.39 o                         
   2  -1   1       2115.91       2306.97        48.03 o                         
   3  -1   1        481.66        501.97        19.11 o                         
   4  -1   1      13715.91      13284.88       244.52 o                         
   5  -1   1      11776.02      12055.36       556.95 o                         
   6  -1   1       6746.03       6798.71       385.45 o                         
   7  -1   1       1234.34       1297.33        77.65 o                         
   8  -1   1          3.96          9.94        16.36 o                         
   9  -1   1        417.61        450.83        57.20 o                         
  -9   0   1        416.35        369.28        65.99 o                         
  -8   0   1          2.80        -23.97        23.97 o                         
  -7   0   1       1598.63       1651.29        97.49 o                         
  -6   0   1       2710.22       2707.23       114.86 o                         
  -5   0   1      16875.80      16872.61       489.86 o                         
  -4   0   1       9465.16       9328.25       194.42 o                         
  -3   0   1       6353.29       6860.18       125.09 o                         
  -2   0   1       2104.21       2123.27        32.23 o                         
  -1   0   1      20980.23      20508.58       268.74 o                         
   1   0   1      25089.32      25916.54       463.51 o                         
   2   0   1       2962.38       3296.27        59.87 o                         
   3   0   1       3678.32       3748.93        66.60 o                         
   4   0   1        366.88        336.09        22.99 o                         
   5   0   1       1060.10       1106.57        55.39 o                         
   6   0   1       5166.74       5358.13       156.21 o                         
   7   0   1       4674.62       4916.31       190.94 o                         
   8   0   1       4811.60       4958.37       236.29 o                         
   9   0   1       2735.71       2891.03       201.26 o                         
  -9   1   1       3131.06       3275.50       180.23 o                         
  -8   1   1       4729.34       4747.07       252.78 o                         
  -7   1   1        696.90        652.18        53.72 o                         
  -6   1   1        390.36        357.40        35.23 o                         
  -5   1   1       7798.64       7588.86       239.00 o                         
  -4   1   1      11170.90      11039.93       263.18 o                         
  -3   1   1       4061.94       3960.83        61.28 o                         
  -2   1   1       5646.17       5731.18        68.77 o                         
  -1   1   1       5158.48       4975.38        60.69 o                         
   0   1   1         79.41         64.44         3.63 o                         
   1   1   1        996.20       1108.19        32.21 o                         
   2   1   1       9671.17       9908.53       157.60 o                         
   3   1   1      27845.26      28952.77       432.09 o                         
   4   1   1       9550.41      10100.92       188.77 o                         
   5   1   1       2132.62       2166.21        84.61 o                         
   6   1   1        338.86        342.70        48.12 o                         
   7   1   1       3197.56       3236.36       142.24 o                         
   8   1   1       4322.86       4408.89       288.75 o                         
   9   1   1       4052.90       3910.90       241.57 o                         
  -9   2   1       1580.49       1615.64       126.67 o                         
  -8   2   1       3957.94       4098.75       174.03 o                         
  -7   2   1       4334.89       4482.41       189.72 o                         
  -6   2   1       1247.20       1305.39        65.88 o                         
  -5   2   1       1670.56       1617.16        83.20 o                         
  -4   2   1        785.04        774.08        28.90 o                         
  -3   2   1       2676.01       2732.75        54.03 o                         
  -2   2   1       6466.54       6321.06       124.85 o                         
  -1   2   1      80077.23      79564.88       709.93 o                         
   0   2   1      10161.82      10739.40       101.18 o                         
   1   2   1       1461.44       1549.56        37.04 o                         
   2   2   1        583.48        602.75        27.80 o                         
   3   2   1       9160.58       9565.02       196.61 o                         
   4   2   1      10697.89      10105.19       234.93 o                         
   5   2   1       3602.53       3556.57       204.29 o                         
   6   2   1       4768.33       4674.10       181.49 o                         
   7   2   1       1747.58       1815.21       106.41 o                         
   8   2   1        214.12        200.31        37.19 o                         
   9   2   1        728.70        527.06       123.63 o                         
  -9   3   1        827.95        835.30        95.43 o                         
  -8   3   1        149.56        131.13        28.47 o                         
  -7   3   1       3617.06       3845.77       207.77 o                         
  -6   3   1       7472.65       6711.12       232.78 o                         
  -5   3   1       7184.48       6838.80       245.13 o                         
  -4   3   1       4826.92       4730.00       183.97 o                         
  -3   3   1         90.48         92.89         8.30 o                         
  -2   3   1       2652.88       2718.04        63.38 o                         
  -1   3   1       2328.33       2269.64        29.07 o                         
   0   3   1       9377.40       9299.18       123.46 o                         
   1   3   1      15686.07      16011.62       194.36 o                         
   2   3   1       4529.67       4470.37        98.53 o                         
   3   3   1       2483.64       2329.94        81.47 o                         
   4   3   1        469.44        463.06        44.96 o                         
   5   3   1       4004.55       3839.30        97.57 o                         
   6   3   1       6387.75       6446.49       225.57 o                         
   7   3   1       7052.23       7132.08       284.46 o                         
   8   3   1       2176.33       2283.72       161.30 o                         
  -9   4   1       2760.05       2539.69       207.04 o                         
  -8   4   1       1170.82       1192.71       134.39 o                         
  -7   4   1         22.65          2.40        11.06 o                         
  -6   4   1       1014.36        982.07        81.95 o                         
  -5   4   1       2551.56       2593.03       113.13 o                         
  -4   4   1       4029.12       3982.01       166.89 o                         
  -3   4   1      11503.55      11450.62       422.88 o                         
  -2   4   1       5348.00       5256.63       142.26 o                         
  -1   4   1       1073.51       1075.07        30.24 o                         
   0   4   1         59.00         73.86         6.48 o                         
   1   4   1      13930.16      14249.64       261.44 o                         
   2   4   1      19181.12      18594.31       407.54 o                         
   3   4   1      10395.40       9955.41       274.46 o                         
   4   4   1       1154.36       1156.74        42.62 o                         
   5   4   1         74.09         61.16        14.48 o                         
   6   4   1        539.05        509.72        57.50 o                         
   7   4   1       1767.46       1727.46       204.81 o                         
   8   4   1       4051.22       4047.95       229.25 o                         
  -9   5   1       1314.14       1084.45       121.06 o                         
  -8   5   1       3405.87       3093.64       237.05 o                         
  -7   5   1       2525.85       2416.44       187.67 o                         
  -6   5   1       3645.01       3588.14       222.87 o                         
  -5   5   1         39.70         33.45         6.44 o                         
  -4   5   1       1749.03       1539.58        63.82 o                         
  -3   5   1       6538.19       6109.98       221.42 o                         
  -2   5   1      20015.71      20353.65       569.08 o                         
  -1   5   1      13513.16      13950.72       364.88 o                         
   0   5   1        410.07        432.88        22.73 o                         
   1   5   1        245.38        266.55        25.42 o                         
   2   5   1        143.95        122.35        14.57 o                         
   3   5   1       3480.22       3363.75        94.15 o                         
   4   5   1       3475.99       3342.41       116.59 o                         
   5   5   1       6717.09       6175.90       286.41 o                         
   6   5   1       3589.96       3371.25       147.12 o                         
   7   5   1         86.15         53.14        44.43 o                         
   8   5   1       1104.24       1109.38       110.79 o                         
  -8   6   1       1104.56        984.17       112.45 o                         
  -7   6   1       4289.60       3771.76       282.94 o                         
  -6   6   1       3035.93       3106.07       135.21 o                         
  -5   6   1       2935.73       2900.32       185.01 o                         
  -4   6   1        711.18        663.51        27.17 o                         
  -3   6   1          2.14          7.67         4.10 o                         
  -2   6   1        781.74        839.31        33.48 o                         
  -1   6   1       7797.17       8285.48       218.55 o                         
   0   6   1       9567.62       9534.92       354.49 o                         
   1   6   1      11137.81      10937.60       358.18 o                         
   2   6   1       1862.36       1758.16        77.18 o                         
   3   6   1       1107.04       1051.35        82.17 o                         
   4   6   1       1372.84       1395.25        87.43 o                         
   5   6   1       5173.53       4928.13       238.16 o                         
   6   6   1       4057.14       3842.59       208.63 o                         
   7   6   1       2108.34       1914.87       214.51 o                         
  -8   7   1        359.00        266.26        43.16 o                         
  -7   7   1         71.84         42.91        15.97 o                         
  -6   7   1       1192.90       1194.62        92.39 o                         
  -5   7   1       3239.10       3224.84       176.78 o                         
  -4   7   1       5280.25       5254.05       330.75 o                         
  -3   7   1       3389.52       3383.42       148.15 o                         
  -2   7   1        300.20        300.82        19.19 o                         
  -1   7   1         35.28         18.58         5.36 o                         
   0   7   1       2373.92       2380.70        87.41 o                         
   1   7   1      11088.54      10461.86       466.84 o                         
   2   7   1       7790.73       7500.36       378.63 o                         
   3   7   1       6185.17       6163.62       374.71 o                         
   4   7   1       1333.41       1364.28       108.15 o                         
   5   7   1         14.47         -0.90        16.29 o                         
   6   7   1        508.10        419.88       105.93 o                         
   7   7   1       2276.34       2130.82       159.48 o                         
  -7   8   1       1968.19       1773.70       128.02 o                         
  -6   8   1         98.87         59.08        16.82 o                         
  -5   8   1        571.25        473.78        47.84 o                         
  -4   8   1       1338.54       1297.77       111.36 o                         
  -3   8   1       2146.69       2316.76       132.53 o                         
  -2   8   1       3320.97       3604.70       119.77 o                         
  -1   8   1       2877.36       3029.78        87.29 o                         
   0   8   1       2067.28       2205.41        76.27 o                         
   1   8   1        290.56        269.76        35.05 o                         
   2   8   1       7350.60       7473.10       416.84 o                         
   3   8   1       7066.73       6820.61       420.21 o                         
   4   8   1       5670.78       5756.74       261.20 o                         
   5   8   1       1970.76       1752.79       115.07 o                         
   6   8   1        205.01        129.76        36.85 o                         
  -7   9   1       1194.27       1201.92       138.82 o                         
  -6   9   1       2023.11       1960.13       224.93 o                         
  -5   9   1       1182.20       1346.20        99.68 o                         
  -4   9   1        734.25        727.94        67.12 o                         
  -3   9   1        160.75        124.29        22.05 o                         
  -2   9   1       2067.71       2186.04        87.50 o                         
  -1   9   1       4838.93       5380.77       152.78 o                         
   0   9   1       4270.60       4276.59       153.66 o                         
   1   9   1       2515.67       2447.27       171.96 o                         
   2   9   1         44.73         22.49        16.69 o                         
   3   9   1        726.75        775.29        73.25 o                         
   4   9   1       1335.84       1237.78        96.51 o                         
   5   9   1       2540.72       2533.07       239.27 o                         
  -6  10   1       1419.04       1597.39       141.19 o                         
  -5  10   1       2236.87       2487.25       141.75 o                         
  -4  10   1       2228.67       2544.34       159.93 o                         
  -3  10   1        497.99        519.75        51.63 o                         
  -2  10   1         39.93         17.30        11.40 o                         
  -1  10   1        199.71        256.44        40.99 o                         
   0  10   1       1130.75       1268.70        85.25 o                         
   1  10   1       2956.49       3040.76       305.09 o                         
   2  10   1       4515.66       4614.08       212.63 o                         
   3  10   1       1826.32       1782.51       169.77 o                         
   4  10   1        394.38        384.79        77.84 o                         
  -4  11   1        583.70        743.85        94.09 o                         
  -3  11   1       2049.10       2170.72       155.99 o                         
  -2  11   1       2061.51       2408.54       136.50 o                         
  -1  11   1       1539.82       1764.43       116.43 o                         
   0  11   1         46.38         25.48        21.33 o                         
   1  11   1        699.72        683.83       106.42 o                         
   2  11   1       2768.63       2879.31       184.37 o                         
  -1  12   1       2044.76       2419.14       146.13 o                         
  -1 -12   2       2003.36       2204.76       159.51 o                         
   0 -12   2        854.98       1005.95        89.81 o                         
   1 -12   2         12.78        -27.26        27.26 o                         
   2 -12   2        909.85        992.36       107.28 o                         
  -3 -11   2        168.37        183.18        40.26 o                         
  -2 -11   2       1431.09       1488.17       106.09 o                         
  -1 -11   2       1933.79       1984.93       122.07 o                         
   0 -11   2       2540.49       2894.68       147.94 o                         
   1 -11   2       1773.80       1931.25       117.04 o                         
   2 -11   2       1171.95       1182.28       111.93 o                         
   3 -11   2         60.60         29.05        16.22 o                         
   4 -11   2        794.41        759.60        75.79 o                         
  -4 -10   2       2446.24       2311.18       212.43 o                         
  -3 -10   2       2421.92       2424.33       137.82 o                         
  -2 -10   2        466.27        459.69        48.15 o                         
  -1 -10   2         27.50         22.03        16.64 o                         
   0 -10   2       3190.90       3253.22       168.77 o                         
   1 -10   2       3469.27       3918.36       137.64 o                         
   2 -10   2       5544.30       6053.34       170.92 o                         
   3 -10   2       1960.74       2082.54       118.43 o                         
   4 -10   2         10.19         11.02        14.52 o                         
   5 -10   2         11.25         -4.97        15.58 o                         
  -6  -9   2        235.10        204.37        40.80 o                         
  -5  -9   2        594.44        572.84        67.80 o                         
  -4  -9   2       3082.88       3313.59       200.17 o                         
  -3  -9   2       5388.16       5247.98       247.84 o                         
  -2  -9   2       4539.99       4842.99       222.47 o                         
  -1  -9   2        894.99        942.59        70.27 o                         
   0  -9   2        287.59        306.61        28.76 o                         
   1  -9   2        648.17        669.28        43.27 o                         
   2  -9   2       1976.40       2099.67        91.03 o                         
   3  -9   2       3306.83       3497.63       241.58 o                         
   4  -9   2       3500.13       3253.15       204.50 o                         
   5  -9   2       2037.81       1986.52       105.23 o                         
   6  -9   2        502.34        379.36        47.71 o                         
  -6  -8   2       2565.70       2442.18       149.54 o                         
  -5  -8   2       1031.19        942.77        82.37 o                         
  -4  -8   2         69.18         47.46        27.84 o                         
  -3  -8   2        458.15        462.17        51.42 o                         
  -2  -8   2       1922.08       1983.17       118.34 o                         
  -1  -8   2       2620.73       2669.46       116.50 o                         
   0  -8   2       8223.24       8578.33       274.02 o                         
   1  -8   2       3465.79       3387.11       118.89 o                         
   2  -8   2        485.06        436.40        39.75 o                         
   3  -8   2       2176.69       2337.92       131.88 o                         
   4  -8   2       4538.19       4626.58       291.32 o                         
   5  -8   2       3531.21       3452.53       332.86 o                         
   6  -8   2       2676.66       2380.52       241.42 o                         
   7  -8   2        196.32        138.28        27.52 o                         
  -7  -7   2        176.76        105.50        29.97 o                         
  -6  -7   2       1165.71       1061.70        87.31 o                         
  -5  -7   2       7843.39       7682.43       246.74 o                         
  -4  -7   2       7242.73       6890.84       255.02 o                         
  -3  -7   2       1211.77       1138.19       116.23 o                         
  -2  -7   2        141.09        154.01        30.42 o                         
  -1  -7   2       3476.13       3657.84       148.65 o                         
   0  -7   2       6526.70       6312.88       197.30 o                         
   1  -7   2       6905.56       7164.57       186.80 o                         
   2  -7   2       5664.07       5665.30       174.90 o                         
   3  -7   2        604.23        651.58        35.48 o                         
   4  -7   2         70.02         83.86        19.29 o                         
   5  -7   2         73.86         57.57        15.07 o                         
   6  -7   2       2633.84       2339.95       351.66 o                         
   7  -7   2       3358.08       3372.00       338.76 o                         
   8  -7   2        993.80        936.65        83.72 o                         
  -8  -6   2       2796.17       2880.15       234.42 o                         
  -7  -6   2        594.44        584.86       152.54 o                         
  -6  -6   2        168.64         76.31        20.79 o                         
  -5  -6   2        761.74        700.91        62.05 o                         
  -4  -6   2       6413.26       6056.73       398.27 o                         
  -3  -6   2       7026.71       6557.46       188.71 o                         
  -2  -6   2       4917.35       4941.29       178.23 o                         
  -1  -6   2       3446.61       3432.79       134.41 o                         
   0  -6   2         19.04         24.00         9.28 o                         
   1  -6   2       2539.25       2445.96        51.24 o                         
   2  -6   2       3926.36       3880.81        93.06 o                         
   3  -6   2       9249.47       8428.74       271.96 o                         
   4  -6   2       8113.71       7627.05       461.79 o                         
   5  -6   2       2256.55       2035.36       142.17 o                         
   6  -6   2          7.96         20.16        12.93 o                         
   7  -6   2       2414.35       2038.79       220.26 o                         
   8  -6   2       1303.42       1325.13        98.61 o                         
  -8  -5   2       1787.30       1848.09       176.79 o                         
  -7  -5   2       3003.14       3000.58       310.48 o                         
  -6  -5   2       1974.41       1870.08       122.41 o                         
  -5  -5   2       2569.57       2244.76       161.07 o                         
  -4  -5   2        564.54        461.16        48.84 o                         
  -3  -5   2       3366.93       3502.24        98.13 o                         
  -2  -5   2      14228.77      13805.31       216.76 o                         
  -1  -5   2      18280.19      18181.09       679.94 o                         
   0  -5   2       8352.08       8523.57       167.08 o                         
   1  -5   2        179.49        230.55        12.46 o                         
   2  -5   2        320.48        318.07        16.60 o                         
   3  -5   2       2832.94       2515.27        95.79 o                         
   4  -5   2       9205.45       8472.58       424.08 o                         
   5  -5   2       5134.01       4849.33       310.52 o                         
   6  -5   2       2761.04       2436.61       237.25 o                         
   7  -5   2        919.79        920.32        69.88 o                         
   8  -5   2         41.35         53.66        18.70 o                         
  -8  -4   2        108.96        131.40        51.44 o                         
  -7  -4   2       1428.36       1347.08       134.65 o                         
  -6  -4   2      12372.02      11565.32       408.03 o                         
  -5  -4   2       9920.89       9044.24       292.93 o                         
  -4  -4   2       4341.26       3784.02       187.37 o                         
  -3  -4   2       1709.82       1781.81        67.09 o                         
  -2  -4   2       4844.70       5068.08       112.82 o                         
  -1  -4   2       4902.15       5082.09       106.15 o                         
   0  -4   2       8746.16       9076.95       159.81 o                         
   1  -4   2       8328.42       8208.58       180.05 o                         
   2  -4   2      10116.70       9457.40       242.18 o                         
   3  -4   2       1349.89       1190.56        45.85 o                         
   4  -4   2         24.54         17.58         8.91 o                         
   5  -4   2       6045.80       4945.08       281.34 o                         
   6  -4   2       6068.45       5589.20       312.01 o                         
   7  -4   2       2835.54       2812.09       265.37 o                         
   8  -4   2       3830.23       3884.28       324.96 o                         
   9  -4   2        552.70        514.54        68.48 o                         
  -9  -3   2       2113.39       2092.31       186.60 o                         
  -8  -3   2       1110.55       1199.28       131.05 o                         
  -7  -3   2         31.26         14.55        14.23 o                         
  -6  -3   2        394.23        427.27        40.59 o                         
  -5  -3   2       2669.37       2778.86       145.61 o                         
  -4  -3   2       9507.56       8981.92       254.98 o                         
  -3  -3   2      12003.24      11252.70       358.61 o                         
  -2  -3   2      14436.10      14779.55       280.15 o                         
  -1  -3   2       1530.98       1557.55        36.97 o                         
   0  -3   2        566.25        559.86        15.82 o                         
   1  -3   2      12796.44      13461.42       175.64 o                         
   2  -3   2      15602.51      15518.37       385.06 o                         
   3  -3   2       8140.26       7797.88       350.14 o                         
   4  -3   2       3843.08       3788.61       133.55 o                         
   5  -3   2         13.40         16.09         8.50 o                         
   6  -3   2        403.81        401.49        42.35 o                         
   7  -3   2       1169.17       1316.27       121.32 o                         
   8  -3   2       3322.42       3570.76       284.81 o                         
   9  -3   2       3855.35       3831.55       355.17 o                         
  -9  -2   2        711.51        759.40        94.24 o                         
  -8  -2   2       4097.83       4284.33       200.13 o                         
  -7  -2   2       3578.87       3574.18       169.22 o                         
  -6  -2   2       3937.72       3984.17       142.23 o                         
  -5  -2   2        858.59        648.47        44.87 o                         
  -4  -2   2       5183.26       5101.91       258.18 o                         
  -3  -2   2      11132.60      10972.25       210.02 o                         
  -2  -2   2      24413.06      25156.53       648.65 o                         
  -1  -2   2       7442.47       7466.33       128.49 o                         
   0  -2   2       4196.14       4267.37        47.42 o                         
   1  -2   2       1197.74       1175.21        23.54 o                         
   2  -2   2        170.07        201.54        11.80 o                         
   3  -2   2       6831.65       6608.05       161.36 o                         
   4  -2   2       9932.31      10035.05       286.63 o                         
   5  -2   2       9629.14       9598.82       282.25 o                         
   6  -2   2       5345.58       5309.09       252.51 o                         
   7  -2   2         19.17         34.72        15.53 o                         
   8  -2   2        460.30        437.30        53.64 o                         
   9  -2   2       3337.18       3446.14       163.22 o                         
  -9  -1   2         57.31         33.88        17.94 o                         
  -8  -1   2        862.48        825.27        74.19 o                         
  -7  -1   2       4515.37       4660.37       194.17 o                         
  -6  -1   2       7949.49       8224.18       257.44 o                         
  -5  -1   2       6617.11       6906.87       186.98 o                         
  -4  -1   2       4025.52       4352.73       119.87 o                         
  -3  -1   2        544.95        656.58        32.57 o                         
  -2  -1   2       3020.77       3117.57        70.47 o                         
  -1  -1   2       3198.36       3252.92        55.26 o                         
   0  -1   2      19091.30      19620.28       170.72 o                         
   1  -1   2      35878.07      36666.61       683.35 o                         
   2  -1   2       2221.81       2110.66        48.72 o                         
   3  -1   2         54.65         50.16        10.22 o                         
   4  -1   2       2484.40       2547.81        70.27 o                         
   5  -1   2       8508.43       9195.36       240.90 o                         
   6  -1   2       6136.28       6507.65       270.55 o                         
   7  -1   2       3247.78       3310.34       132.28 o                         
   8  -1   2       1398.87       1461.61        97.36 o                         
   9  -1   2         29.35         36.43        23.91 o                         
  -9   0   2       1522.69       1343.82       109.10 o                         
  -8   0   2        948.99        865.97       122.38 o                         
  -7   0   2         40.77         56.93        16.76 o                         
  -6   0   2       2110.91       2162.61        71.12 o                         
  -5   0   2       5780.13       5735.80       173.97 o                         
  -4   0   2      16518.91      15406.65       333.16 o                         
  -3   0   2      22665.75      22269.62       402.18 o                         
  -2   0   2       7687.74       7391.35        94.73 o                         
  -1   0   2        204.96        186.20        10.37 o                         
   0   0   2       1699.98       1985.73        32.11 o                         
   1   0   2      16694.69      18151.13       247.39 o                         
   2   0   2       5994.33       6152.09       107.91 o                         
   3   0   2       4147.85       4449.81        82.71 o                         
   4   0   2       4546.32       4627.63       105.70 o                         
   5   0   2         26.78         35.13         9.72 o                         
   6   0   2        746.48        764.89        50.10 o                         
   7   0   2       6109.98       6538.07       402.15 o                         
   8   0   2       5242.64       5218.91       433.20 o                         
   9   0   2       2180.04       2134.58       150.51 o                         
  -9   1   2       3565.55       3670.83       163.65 o                         
  -8   1   2       3995.71       4006.85       162.92 o                         
  -7   1   2       1635.28       1646.18        88.61 o                         
  -6   1   2         56.56         42.00         7.27 o                         
  -5   1   2        196.10        167.49        15.41 o                         
  -4   1   2       2578.43       2449.72        58.99 o                         
  -3   1   2       7311.58       6910.47        97.52 o                         
  -2   1   2      90173.80      87977.46      1146.56 o                         
  -1   1   2      27936.62      28505.70       251.70 o                         
   0   1   2        444.72        544.06        11.80 o                         
   1   1   2        120.29         81.27         8.42 o                         
   2   1   2       6167.27       6633.29       130.63 o                         
   3   1   2       4895.56       4688.22       114.92 o                         
   4   1   2      16526.29      17266.42       305.32 o                         
   5   1   2       4837.46       5188.10       135.25 o                         
   6   1   2        913.96        999.85        83.34 o                         
   7   1   2         75.74         58.64        21.22 o                         
   8   1   2       1173.34       1152.10        88.66 o                         
   9   1   2       1668.65       1846.68       268.15 o                         
  -9   2   2         52.18         31.53        29.00 o                         
  -8   2   2       1246.55       1340.49        89.05 o                         
  -7   2   2       2446.64       2464.68       103.91 o                         
  -6   2   2       5468.87       5480.16       164.99 o                         
  -5   2   2       5632.06       5336.65       147.19 o                         
  -4   2   2       3919.62       3832.66       120.27 o                         
  -3   2   2        438.41        413.86        15.44 o                         
  -2   2   2      32875.54      33100.02       604.02 o                         
  -1   2   2      40009.65      39968.83       444.54 o                         
   0   2   2      22812.66      22487.59       303.30 o                         
   1   2   2       2648.72       2833.78        53.61 o                         
   2   2   2        304.34        349.44        19.65 o                         
   3   2   2        355.05        383.17        27.86 o                         
   4   2   2        450.22        411.18        41.73 o                         
   5   2   2       8094.66       9195.05       232.78 o                         
   6   2   2       4399.50       4439.24       153.82 o                         
   7   2   2       5411.39       5566.62       199.51 o                         
   8   2   2       2291.20       2466.06       165.21 o                         
  -9   3   2       2182.48       2034.26       161.12 o                         
  -8   3   2        435.77        407.60        61.77 o                         
  -7   3   2        630.56        594.81        43.48 o                         
  -6   3   2       3697.54       3783.67       184.41 o                         
  -5   3   2       6867.34       6648.45       256.87 o                         
  -4   3   2      10488.33      10085.11       443.59 o                         
  -3   3   2        103.81        131.47         8.89 o                         
  -2   3   2         14.43         24.19         3.06 o                         
  -1   3   2       1278.99       1321.25        26.00 o                         
   0   3   2       2475.04       2523.85        43.44 o                         
   1   3   2      13694.97      13826.42       229.99 o                         
   2   3   2      30879.94      31441.21       729.56 o                         
   3   3   2       5575.89       5536.29       147.98 o                         
   4   3   2       1257.61       1333.53        64.59 o                         
   5   3   2       1427.26       1318.26        48.33 o                         
   6   3   2       3761.53       3918.22       189.06 o                         
   7   3   2       6290.89       6576.49       275.66 o                         
   8   3   2       3692.46       4010.88       221.77 o                         
  -9   4   2       2686.54       2507.53       195.98 o                         
  -8   4   2       1986.54       1793.12       108.95 o                         
  -7   4   2        815.06        790.78        62.06 o                         
  -6   4   2        339.80        299.61        30.84 o                         
  -5   4   2         64.39         56.66         8.51 o                         
  -4   4   2       6197.47       6098.40       319.00 o                         
  -3   4   2       9696.25       9124.40       359.22 o                         
  -2   4   2      14586.37      14111.52       393.85 o                         
  -1   4   2       6098.53       5854.06       128.61 o                         
   0   4   2         90.79         85.46         8.26 o                         
   1   4   2       2117.39       1986.21        64.48 o                         
   2   4   2      14694.56      14598.56       438.02 o                         
   3   4   2      12070.60      11566.51       354.61 o                         
   4   4   2       2822.14       2600.01       136.01 o                         
   5   4   2       2076.76       1947.02        73.33 o                         
   6   4   2       1107.79       1181.78       121.39 o                         
   7   4   2        291.39        145.30        59.15 o                         
   8   4   2       1666.00       1785.52       161.29 o                         
  -9   5   2        426.09        289.23        45.31 o                         
  -8   5   2       1610.65       1444.05        98.36 o                         
  -7   5   2       4707.08       4450.68       263.31 o                         
  -6   5   2       3317.53       3332.87       169.01 o                         
  -5   5   2       2870.52       3016.30       161.84 o                         
  -4   5   2         76.00         73.54         7.22 o                         
  -3   5   2       5259.55       5248.65       212.40 o                         
  -2   5   2       4135.81       4041.55       122.06 o                         
  -1   5   2       7841.02       7983.30       224.35 o                         
   0   5   2       9347.33       9310.18       308.66 o                         
   1   5   2       1414.73       1490.91        63.53 o                         
   2   5   2        400.54        361.63        31.75 o                         
   3   5   2        158.71        185.69        23.50 o                         
   4   5   2       4818.24       4870.24       173.67 o                         
   5   5   2       6621.47       6324.58       315.45 o                         
   6   5   2       5615.45       5631.12       322.22 o                         
   7   5   2       2656.52       2753.23       168.34 o                         
  -8   6   2         46.80         18.02        12.51 o                         
  -7   6   2        562.72        508.50        54.23 o                         
  -6   6   2       2514.65       2537.01       146.02 o                         
  -5   6   2       2385.19       2490.88       125.20 o                         
  -4   6   2       5390.95       5052.80       327.38 o                         
  -3   6   2       1508.27       1481.72        51.46 o                         
  -2   6   2        396.35        421.33        18.90 o                         
  -1   6   2       1095.46       1033.74        30.52 o                         
   0   6   2      15044.69      15042.57       465.22 o                         
   1   6   2      11527.57      10886.31       460.54 o                         
   2   6   2       6851.71       6618.66       284.85 o                         
   3   6   2        431.15        399.95        36.66 o                         
   4   6   2          6.74         15.25         9.77 o                         
   5   6   2       1514.72       1431.13        93.80 o                         
   6   6   2       2226.94       2323.65       150.30 o                         
   7   6   2       3673.62       3668.98       414.92 o                         
  -8   7   2       1492.17       1586.43       125.02 o                         
  -7   7   2       1701.87       1574.44       193.74 o                         
  -6   7   2         63.33         19.72        15.06 o                         
  -5   7   2       1560.38       1536.99       113.23 o                         
  -4   7   2       4950.53       4982.48       340.30 o                         
  -3   7   2       6847.80       6936.72       314.46 o                         
  -2   7   2       6148.27       6093.30       183.98 o                         
  -1   7   2        864.53        873.65        31.88 o                         
   0   7   2        987.96        990.51        64.54 o                         
   1   7   2       1772.74       1728.32       114.26 o                         
   2   7   2       4834.52       4757.51       178.75 o                         
   3   7   2       2612.12       2499.87       119.60 o                         
   4   7   2       4748.93       4563.18       150.78 o                         
   5   7   2       2321.85       2139.37       147.87 o                         
   6   7   2         10.46         56.42        40.03 o                         
  -7   8   2       1841.77       1673.10       172.21 o                         
  -6   8   2       1284.79       1273.75       142.25 o                         
  -5   8   2        139.40        113.07        21.05 o                         
  -4   8   2         20.54         -6.01         8.25 o                         
  -3   8   2       1687.82       1792.32       100.77 o                         
  -2   8   2       2881.02       2988.18       138.61 o                         
  -1   8   2       8554.27       9057.65       244.16 o                         
   0   8   2       4990.88       5087.11       156.95 o                         
   1   8   2         34.80         13.70         9.84 o                         
   2   8   2        115.85         86.26        28.23 o                         
   3   8   2       3005.98       3015.38       141.90 o                         
   4   8   2       3741.27       3577.70       180.67 o                         
   5   8   2       3389.27       3042.61       160.62 o                         
   6   8   2       1705.12       1404.87       143.64 o                         
  -7   9   2        680.08        611.20        95.41 o                         
  -6   9   2       1846.94       1777.84       177.47 o                         
  -5   9   2       2791.82       3150.71       157.47 o                         
  -4   9   2       2559.69       2884.70       143.08 o                         
  -3   9   2         16.86         25.19        15.77 o                         
  -2   9   2        720.58        761.50        49.14 o                         
  -1   9   2       1935.03       2117.13        91.17 o                         
   0   9   2       7369.98       7601.78       328.62 o                         
   1   9   2       2291.78       2302.15       163.88 o                         
   2   9   2       2110.85       1996.68       170.32 o                         
   3   9   2        262.45        255.93        41.76 o                         
   4   9   2        111.29         84.76        21.25 o                         
   5   9   2        628.60        579.79        67.63 o                         
  -6  10   2        427.72        425.75        70.83 o                         
  -5  10   2       1705.03       1929.78       124.62 o                         
  -4  10   2       1526.33       1812.99       125.56 o                         
  -3  10   2       2483.48       2737.58       189.02 o                         
  -2  10   2        297.62        279.46        37.94 o                         
  -1  10   2        336.92        312.49        39.84 o                         
   0  10   2         31.43         32.90        15.99 o                         
   1  10   2       2855.09       2861.89       168.88 o                         
   2  10   2       3717.49       3810.32       207.84 o                         
   3  10   2       4354.42       4282.32       415.54 o                         
   4  10   2        788.55        680.51        75.17 o                         
  -4  11   2        400.05        488.28        75.28 o                         
  -3  11   2       1098.36       1231.69       174.18 o                         
  -2  11   2       3100.09       3669.38       175.01 o                         
  -1  11   2       1663.47       1931.29       124.50 o                         
   0  11   2        771.91        869.71        95.22 o                         
   1  11   2          1.81        -21.19        21.19 o                         
   2  11   2        257.93        282.29        55.43 o                         
  -1 -12   3       2569.03       2709.82       223.24 o                         
   0 -12   3       1865.37       2052.69       128.98 o                         
   1 -12   3        510.35        575.69       108.75 o                         
   2 -12   3         73.13          8.16        21.51 o                         
  -3 -11   3         95.67         61.20        45.82 o                         
  -2 -11   3         86.32        115.85        26.59 o                         
  -1 -11   3        878.18        784.22        65.23 o                         
   0 -11   3       2456.00       2780.48       143.29 o                         
   1 -11   3       2390.28       2682.23       138.42 o                         
   2 -11   3       2122.68       2201.58       153.12 o                         
   3 -11   3        466.80        487.83        57.96 o                         
   4 -11   3         53.11         -5.84        23.30 o                         
  -5 -10   3        623.99        505.79        65.46 o                         
  -4 -10   3       1808.62       1766.54       126.60 o                         
  -3 -10   3       3952.65       3842.63       244.23 o                         
  -2 -10   3       2439.84       2729.74       134.02 o                         
  -1 -10   3        516.56        586.72        57.26 o                         
   0 -10   3        384.10        360.80        37.84 o                         
   1 -10   3       2965.34       3185.83       135.61 o                         
   2 -10   3       3220.47       3276.69       167.36 o                         
   3 -10   3       2731.61       2777.28       215.32 o                         
   4 -10   3       1668.15       1671.13       133.07 o                         
   5 -10   3        732.07        632.08        60.49 o                         
  -6  -9   3       1895.31       1707.73       176.54 o                         
  -5  -9   3         45.49         23.03        22.87 o                         
  -4  -9   3        479.58        371.89        50.36 o                         
  -3  -9   3       2679.78       2705.78       156.14 o                         
  -2  -9   3       3634.56       3788.14       153.48 o                         
  -1  -9   3       2471.05       2703.07       138.76 o                         
   0  -9   3       1352.26       1460.27        75.28 o                         
   1  -9   3        540.24        564.26        50.97 o                         
   2  -9   3         25.73         12.52         8.96 o                         
   3  -9   3       3210.65       3214.25       310.40 o                         
   4  -9   3       3932.97       3932.21       417.15 o                         
   5  -9   3       3537.06       3137.02       223.05 o                         
   6  -9   3       1470.72       1220.99       106.85 o                         
  -6  -8   3       3912.99       3667.92       177.93 o                         
  -5  -8   3       3224.17       2940.18       150.57 o                         
  -4  -8   3        465.38        414.24        63.50 o                         
  -3  -8   3        497.68        554.62        50.84 o                         
  -2  -8   3        546.62        553.71        59.29 o                         
  -1  -8   3       3990.32       4005.54       188.52 o                         
   0  -8   3       4438.26       4487.55       133.08 o                         
   1  -8   3       9351.33       9759.81       359.56 o                         
   2  -8   3       2337.00       2298.71       112.88 o                         
   3  -8   3          4.22          4.95         9.38 o                         
   4  -8   3       1825.47       1804.20       184.51 o                         
   5  -8   3       2555.50       2489.71       237.29 o                         
   6  -8   3       2246.83       2053.20       163.53 o                         
   7  -8   3       1006.47        764.66        89.28 o                         
  -7  -7   3        238.25        240.84        50.04 o                         
  -6  -7   3        359.55        316.94        53.11 o                         
  -5  -7   3       6826.76       6493.92       300.94 o                         
  -4  -7   3       6456.85       5991.55       348.06 o                         
  -3  -7   3       5759.75       6088.56       299.48 o                         
  -2  -7   3        527.36        470.32        30.01 o                         
  -1  -7   3          2.96         15.60         9.81 o                         
   0  -7   3        956.21        940.18        46.42 o                         
   1  -7   3       5138.19       5207.31       141.87 o                         
   2  -7   3       4443.59       4460.89       117.79 o                         
   3  -7   3       5418.07       5307.12       288.08 o                         
   4  -7   3       2428.72       2421.60       229.89 o                         
   5  -7   3        121.85         84.82        16.00 o                         
   6  -7   3       1232.38       1120.74       143.85 o                         
   7  -7   3       1689.50       1512.29       169.67 o                         
  -8  -6   3       2820.46       2900.58       193.02 o                         
  -7  -6   3       2482.60       2332.28       273.17 o                         
  -6  -6   3       1847.77       1821.07       110.05 o                         
  -5  -6   3         86.55         41.70        28.15 o                         
  -4  -6   3       2074.88       2222.41       111.07 o                         
  -3  -6   3       2692.38       2982.43       147.45 o                         
  -2  -6   3       5872.91       5937.82       239.67 o                         
  -1  -6   3       5521.55       5370.26       254.96 o                         
   0  -6   3       2945.57       3054.06       118.44 o                         
   1  -6   3        666.02        655.22        22.12 o                         
   2  -6   3       5320.22       5430.20       166.87 o                         
   3  -6   3       6834.61       6400.64       306.60 o                         
   4  -6   3       6430.55       5775.66       275.18 o                         
   5  -6   3       4059.03       3734.24       211.75 o                         
   6  -6   3        270.71        228.05        32.10 o                         
   7  -6   3        103.02         87.20        28.97 o                         
   8  -6   3        238.21        168.80        52.28 o                         
  -8  -5   3        481.56        513.13        93.88 o                         
  -7  -5   3       3830.57       3731.38       244.17 o                         
  -6  -5   3      10850.22      10337.35       579.09 o                         
  -5  -5   3       7772.75       7844.29       458.61 o                         
  -4  -5   3        385.80        378.74        38.00 o                         
  -3  -5   3          3.68         -0.76         5.01 o                         
  -2  -5   3       7441.74       7662.37       207.68 o                         
  -1  -5   3       9604.75       9115.74       294.21 o                         
   0  -5   3       4952.88       4827.22       140.41 o                         
   1  -5   3       8255.47       8450.27       176.38 o                         
   2  -5   3        667.85        727.80        29.12 o                         
   3  -5   3          4.88          8.48        10.98 o                         
   4  -5   3        588.10        540.74        33.78 o                         
   5  -5   3       4101.88       3807.98       200.77 o                         
   6  -5   3       6491.47       6076.16       295.14 o                         
   7  -5   3       2397.03       2281.04       200.27 o                         
   8  -5   3       1060.53       1114.67        97.87 o                         
  -9  -4   3       1886.47       2023.74       193.82 o                         
  -8  -4   3        683.24        592.88        94.63 o                         
  -7  -4   3       2930.88       2873.09       202.99 o                         
  -6  -4   3       5099.83       4747.49       251.70 o                         
  -5  -4   3       8736.34       7963.26       471.86 o                         
  -4  -4   3       6092.54       5120.33       262.11 o                         
  -3  -4   3       3638.41       3726.78        75.39 o                         
  -2  -4   3       4659.22       5471.53       146.18 o                         
  -1  -4   3         10.74         29.90         8.99 o                         
   0  -4   3       1461.68       1471.13        36.34 o                         
   1  -4   3       9303.62       9319.09       167.04 o                         
   2  -4   3      12603.59      12006.15       246.30 o                         
   3  -4   3      17386.10      16358.81       578.77 o                         
   4  -4   3       1208.33       1259.24        68.63 o                         
   5  -4   3        504.32        497.12        41.25 o                         
   6  -4   3       3219.70       3142.59       247.00 o                         
   7  -4   3       4769.32       4664.73       351.72 o                         
   8  -4   3       1476.97       1485.90       176.94 o                         
  -9  -3   3       1771.03       1882.74       179.00 o                         
  -8  -3   3       2485.73       2340.48       185.97 o                         
  -7  -3   3        690.95        585.86        65.12 o                         
  -6  -3   3         31.70         22.04         9.17 o                         
  -5  -3   3         18.94         43.34        37.73 o                         
  -4  -3   3       2100.71       1980.96       145.65 o                         
  -3  -3   3      17875.72      17098.88       271.29 o                         
  -2  -3   3      28089.70      29674.98       809.09 o                         
  -1  -3   3       9692.83      10772.62       156.57 o                         
   0  -3   3         64.58        121.16         7.65 o                         
   1  -3   3       3206.63       3158.45        44.43 o                         
   2  -3   3      10027.62      10328.21       231.83 o                         
   3  -3   3      12326.27      12264.50       425.89 o                         
   4  -3   3      10512.95       9484.45       387.51 o                         
   5  -3   3       2218.83       1993.79       109.80 o                         
   6  -3   3        730.68        666.09        69.45 o                         
   7  -3   3         20.02         27.97        12.04 o                         
   8  -3   3       1102.20       1271.60       131.35 o                         
   9  -3   3       2119.22       2233.70       234.64 o                         
  -9  -2   3        418.51        334.84        69.02 o                         
  -8  -2   3        983.96       1014.73        93.30 o                         
  -7  -2   3      10550.13      10401.12       324.89 o                         
  -6  -2   3       5247.71       4933.63       149.02 o                         
  -5  -2   3       2055.53       2031.31       107.42 o                         
  -4  -2   3         83.17        107.67        20.04 o                         
  -3  -2   3       6702.58       6604.62       159.32 o                         
  -2  -2   3      13011.58      13639.82       279.91 o                         
  -1  -2   3      13357.71      13212.43       191.54 o                         
   0  -2   3       6280.26       6164.26        72.28 o                         
   1  -2   3      24055.96      23723.45       202.19 o                         
   2  -2   3        102.63        133.62        10.82 o                         
   3  -2   3        159.43        153.24        11.11 o                         
   4  -2   3      13053.39      12615.57       448.93 o                         
   5  -2   3      14422.87      13781.68       508.97 o                         
   6  -2   3       3973.93       3796.54       156.66 o                         
   7  -2   3       4012.81       3995.19       214.99 o                         
   8  -2   3          5.75         11.62        14.66 o                         
   9  -2   3        254.76        276.60        46.85 o                         
  -9  -1   3        387.64        358.67        51.79 o                         
  -8  -1   3          4.37        -25.40        25.40 o                         
  -7  -1   3        678.91        705.59        70.13 o                         
  -6  -1   3       2827.17       2585.80       208.02 o                         
  -5  -1   3       8993.65       9119.77       285.89 o                         
  -4  -1   3      12522.99      12645.56       313.20 o                         
  -3  -1   3       1806.30       1837.28        44.49 o                         
  -2  -1   3         69.81         56.21         7.67 o                         
  -1  -1   3        480.39        546.76        23.23 o                         
   0  -1   3       7915.65       8481.45        84.83 o                         
   1  -1   3      21277.99      22285.91       299.82 o                         
   2  -1   3      15637.34      16809.73       355.99 o                         
   3  -1   3       2993.67       3037.50       128.12 o                         
   4  -1   3          2.58         26.43        10.39 o                         
   5  -1   3       3384.65       3411.98       138.70 o                         
   6  -1   3       3880.89       4274.46       157.00 o                         
   7  -1   3       4374.63       4578.10       181.38 o                         
   8  -1   3       2990.51       3059.13       179.08 o                         
   9  -1   3        816.02        906.88        85.37 o                         
  -9   0   3       2889.24       3139.75       169.30 o                         
  -8   0   3       2618.62       2564.66       133.98 o                         
  -7   0   3       2146.32       2087.30       133.94 o                         
  -6   0   3          1.43         -3.76         8.93 o                         
  -5   0   3       1650.87       1473.99        70.70 o                         
  -4   0   3      20284.79      19109.96       329.87 o                         
  -3   0   3      22955.80      22388.01       467.22 o                         
  -2   0   3        824.50        769.37        26.34 o                         
  -1   0   3       1027.25       1144.36        28.39 o                         
   0   0   3       1110.53       1144.28        26.03 o                         
   1   0   3         94.12        146.67        11.56 o                         
   2   0   3      15327.09      16260.02       327.76 o                         
   3   0   3      13332.14      13785.73       333.76 o                         
   4   0   3      12450.03      13307.18       235.67 o                         
   5   0   3       4884.00       5122.98       116.08 o                         
   6   0   3        234.95        241.71        28.38 o                         
   7   0   3       1500.74       1558.38        98.53 o                         
   8   0   3       4659.46       5200.29       601.14 o                         
   9   0   3       1549.92       1672.82       112.91 o                         
  -9   1   3       1574.21       1766.17       150.14 o                         
  -8   1   3       3763.05       3866.35       164.61 o                         
  -7   1   3       7167.48       7385.97       350.54 o                         
  -6   1   3       1876.35       1895.44        80.27 o                         
  -5   1   3        943.87        835.20        38.94 o                         
  -4   1   3       1634.27       1646.43        41.84 o                         
  -3   1   3      15232.61      14914.42       266.98 o                         
  -2   1   3       3096.41       3210.83        49.69 o                         
  -1   1   3      20987.37      20985.21       206.75 o                         
   0   1   3      29308.66      30694.86       331.13 o                         
   1   1   3       1740.58       1811.08        49.19 o                         
   2   1   3         41.61         58.38        11.17 o                         
   3   1   3       5786.88       5899.25       134.91 o                         
   4   1   3      11743.62      12369.38       214.60 o                         
   5   1   3       8334.02       9056.80       202.80 o                         
   6   1   3       2748.81       3009.89       136.53 o                         
   7   1   3       2078.99       2278.09       141.94 o                         
   8   1   3         13.68         -4.88        20.51 o                         
  -9   2   3        243.11        255.73        41.91 o                         
  -8   2   3         28.12         25.66        16.56 o                         
  -7   2   3       2678.43       2830.91       108.16 o                         
  -6   2   3       7050.42       7112.81       205.46 o                         
  -5   2   3       6276.08       5605.89       149.64 o                         
  -4   2   3       8668.43       8618.53       232.49 o                         
  -3   2   3       1756.92       1770.43        50.05 o                         
  -2   2   3        466.26        420.99        12.74 o                         
  -1   2   3       2969.25       2883.21        45.29 o                         
   0   2   3      20395.64      20501.94       264.53 o                         
   1   2   3       9860.39      10031.54       179.69 o                         
   2   2   3       3645.99       3689.46       112.63 o                         
   3   2   3       2601.92       2667.66        87.08 o                         
   4   2   3        179.05        211.59        24.89 o                         
   5   2   3       2194.31       2308.43        91.99 o                         
   6   2   3       7954.88       8733.23       334.39 o                         
   7   2   3       8430.26       9411.87       333.30 o                         
   8   2   3       3383.67       3770.90       207.23 o                         
  -9   3   3       3258.84       3126.47       176.82 o                         
  -8   3   3        796.44        815.10        54.47 o                         
  -7   3   3         14.36         13.21        11.69 o                         
  -6   3   3       1152.25       1120.67        61.37 o                         
  -5   3   3       4362.86       4187.51       168.95 o                         
  -4   3   3       3060.14       2813.70       113.32 o                         
  -3   3   3      19662.93      19130.43       565.97 o                         
  -2   3   3       5993.68       5848.92       104.75 o                         
  -1   3   3       4857.32       5001.75        78.53 o                         
   0   3   3        426.03        493.56        16.75 o                         
   1   3   3      12727.19      13012.69       313.06 o                         
   2   3   3      13117.07      12565.88       258.40 o                         
   3   3   3      15624.86      15773.34       320.98 o                         
   4   3   3       4762.68       4929.40       147.20 o                         
   5   3   3        371.81        361.48        30.04 o                         
   6   3   3       1971.59       2227.28       143.23 o                         
   7   3   3       2269.52       2425.65       159.86 o                         
   8   3   3       3248.74       3587.08       214.79 o                         
  -9   4   3       1548.97       1427.51       115.88 o                         
  -8   4   3       2304.76       2248.65       142.44 o                         
  -7   4   3       2319.66       2193.13        85.85 o                         
  -6   4   3       2084.42       2003.93       123.92 o                         
  -5   4   3       1250.09       1206.43        59.81 o                         
  -4   4   3       1122.34       1108.34        67.25 o                         
  -3   4   3      10752.08       9905.89       502.20 o                         
  -2   4   3      12464.21      12181.87       455.26 o                         
  -1   4   3      18258.26      17948.25       513.45 o                         
   0   4   3       3545.69       3618.14        94.58 o                         
   1   4   3         78.03         92.22        10.90 o                         
   2   4   3       1359.67       1274.49        58.09 o                         
   3   4   3       2218.20       2056.18        79.96 o                         
   4   4   3       7601.71       7653.63       267.09 o                         
   5   4   3       5513.24       5755.38       172.40 o                         
   6   4   3       2929.80       3141.21       208.21 o                         
   7   4   3        543.27        613.40        80.43 o                         
   8   4   3        582.68        505.13       107.89 o                         
  -9   5   3         23.33         -4.89        15.50 o                         
  -8   5   3       1176.70       1011.61       110.15 o                         
  -7   5   3       2141.98       1838.90       195.84 o                         
  -6   5   3       3812.86       3836.31       230.77 o                         
  -5   5   3       5191.83       5192.59       335.95 o                         
  -4   5   3        538.74        476.75        35.23 o                         
  -3   5   3          4.16          8.28         4.50 o                         
  -2   5   3        358.64        356.54        23.10 o                         
  -1   5   3       4517.91       4401.22       132.41 o                         
   0   5   3      10567.25      10328.92       375.02 o                         
   1   5   3      10063.91       9714.16       365.78 o                         
   2   5   3       3484.81       3199.39       161.95 o                         
   3   5   3          4.70          2.92         4.49 o                         
   4   5   3       1921.83       1721.84        79.24 o                         
   5   5   3       5160.57       5179.42       286.92 o                         
   6   5   3       8197.78       7651.79       697.19 o                         
   7   5   3       2148.44       2178.04       136.52 o                         
  -8   6   3        178.25         85.45        24.97 o                         
  -7   6   3          4.12         15.07        17.14 o                         
  -6   6   3        250.75        223.54        24.67 o                         
  -5   6   3       3411.49       3200.20       250.02 o                         
  -4   6   3       7725.49       7324.42       487.20 o                         
  -3   6   3       9470.67       9406.00       577.08 o                         
  -2   6   3       2580.77       2648.30       124.49 o                         
  -1   6   3          6.06          8.66         3.26 o                         
   0   6   3       4019.15       4134.53       129.25 o                         
   1   6   3       6183.37       6185.65       260.88 o                         
   2   6   3       6372.20       6273.33       269.52 o                         
   3   6   3       3141.64       2887.51       109.60 o                         
   4   6   3        785.00        757.46        55.36 o                         
   5   6   3        175.51        159.25        48.82 o                         
   6   6   3       1047.35        936.34       154.92 o                         
   7   6   3       2337.26       2319.46       164.14 o                         
  -8   7   3       2598.82       2628.15       256.93 o                         
  -7   7   3       1351.14       1244.66       103.69 o                         
  -6   7   3        934.18        895.73        74.79 o                         
  -5   7   3        284.05        233.28        23.48 o                         
  -4   7   3       2969.90       2778.97       215.13 o                         
  -3   7   3       5735.56       6313.60       370.10 o                         
  -2   7   3       4661.83       4958.11       211.66 o                         
  -1   7   3       4978.08       5169.08       140.39 o                         
   0   7   3        514.85        531.96        29.47 o                         
   1   7   3        260.12        225.72        29.27 o                         
   2   7   3        180.13        157.75        24.58 o                         
   3   7   3       6240.99       6029.66       266.31 o                         
   4   7   3       6300.26       6226.03       469.01 o                         
   5   7   3       3737.26       3633.27       219.27 o                         
   6   7   3        652.57        543.34        75.01 o                         
  -7   8   3       1361.24       1294.36       138.83 o                         
  -6   8   3       1361.61       1399.02       116.82 o                         
  -5   8   3       1059.54       1120.99        79.72 o                         
  -4   8   3         79.11         66.23        13.38 o                         
  -3   8   3        142.51        143.73        23.48 o                         
  -2   8   3       1327.64       1326.44        60.32 o                         
  -1   8   3       9191.79       9253.49       333.25 o                         
   0   8   3       9777.75       9935.62       316.51 o                         
   1   8   3       5271.96       5161.29       248.48 o                         
   2   8   3        428.99        401.35        43.12 o                         
   3   8   3        249.73        227.11        32.49 o                         
   4   8   3       2521.71       2356.02       177.70 o                         
   5   8   3       1986.35       1755.90       144.31 o                         
  -7   9   3        161.73        121.80        43.01 o                         
  -6   9   3        906.24        918.18        77.04 o                         
  -5   9   3       2818.22       3375.56       222.13 o                         
  -4   9   3       1524.49       1539.69       157.21 o                         
  -3   9   3       2203.26       2264.07       141.39 o                         
  -2   9   3        399.49        396.71        35.41 o                         
  -1   9   3        650.62        705.92        48.33 o                         
   0   9   3       3680.20       3940.82       141.96 o                         
   1   9   3       6194.07       5987.98       248.93 o                         
   2   9   3       2989.52       2970.72       182.53 o                         
   3   9   3       2035.78       1923.25       118.60 o                         
   4   9   3        451.50        420.43        55.29 o                         
   5   9   3         70.01         30.56        53.00 o                         
  -6  10   3         32.68          5.24        23.43 o                         
  -5  10   3        113.78        123.84        30.02 o                         
  -4  10   3       1192.53       1326.42       101.65 o                         
  -3  10   3       1121.28       1229.61        82.31 o                         
  -2  10   3       3639.56       3979.69       196.73 o                         
  -1  10   3       2055.96       2354.54       120.82 o                         
   0  10   3         12.80        -11.38        15.56 o                         
   1  10   3        222.05        155.42        42.68 o                         
   2  10   3       3554.30       3296.17       228.74 o                         
   3  10   3       3985.45       3851.11       296.26 o                         
  -4  11   3          7.52         -5.85        30.95 o                         
  -3  11   3        585.79        575.26        79.87 o                         
  -2  11   3       1848.26       2005.73       127.69 o                         
  -1  11   3       2791.48       3216.87       186.18 o                         
   0  11   3       1321.98       1548.09       127.72 o                         
   1  11   3        628.43        646.48       126.47 o                         
   2  11   3         33.85         42.93        19.10 o                         
   0 -12   4       2103.85       2138.31       155.64 o                         
   1 -12   4        527.72        596.83        81.28 o                         
  -3 -11   4        754.90        717.74        77.26 o                         
  -2 -11   4        770.16        764.85        76.08 o                         
  -1 -11   4         46.48         42.85        18.81 o                         
   0 -11   4        706.69        750.23        67.68 o                         
   1 -11   4       3489.13       3911.07       252.71 o                         
   2 -11   4       1917.51       2253.07       324.11 o                         
   3 -11   4       2682.08       2676.49       256.95 o                         
   4 -11   4        203.86        219.11        53.81 o                         
  -5 -10   4         22.96        -21.44        41.05 o                         
  -4 -10   4       1214.21       1223.44       100.60 o                         
  -3 -10   4       2843.32       2816.27       218.04 o                         
  -2 -10   4       6678.78       6460.79       349.28 o                         
  -1 -10   4       2298.30       2386.66       120.82 o                         
   0 -10   4        732.38        862.72        60.84 o                         
   1 -10   4        918.46        922.59        70.12 o                         
   2 -10   4       2172.56       2448.03       237.69 o                         
   3 -10   4       1419.28       1390.92        98.04 o                         
   4 -10   4       1320.15       1116.22       144.02 o                         
   5 -10   4        458.71        391.84        60.85 o                         
  -6  -9   4       3690.17       3702.13       219.65 o                         
  -5  -9   4        970.85        931.75        90.46 o                         
  -4  -9   4         14.76        -15.59        26.21 o                         
  -3  -9   4        252.22        188.15        36.28 o                         
  -2  -9   4       3302.06       3211.58       238.88 o                         
  -1  -9   4       4527.49       4797.87       183.53 o                         
   0  -9   4       3199.82       3247.42       124.43 o                         
   1  -9   4       4495.86       4818.47       152.26 o                         
   2  -9   4         76.76         93.50        16.91 o                         
   3  -9   4         59.01         72.22        18.86 o                         
   4  -9   4       1169.98       1141.32        78.49 o                         
   5  -9   4       2395.67       2360.61       264.12 o                         
   6  -9   4       1532.42       1334.25       176.25 o                         
  -6  -8   4       2067.44       1843.41       126.99 o                         
  -5  -8   4       2757.44       2538.13       219.03 o                         
  -4  -8   4       5131.69       4719.68       218.62 o                         
  -3  -8   4       1944.61       2224.49       103.92 o                         
  -2  -8   4        551.21        611.02        52.23 o                         
  -1  -8   4       1892.38       1934.05       123.46 o                         
   0  -8   4       6614.79       6739.06       201.58 o                         
   1  -8   4       6474.67       6726.65       180.62 o                         
   2  -8   4       5685.72       5908.74       230.35 o                         
   3  -8   4       1519.72       1484.62       102.02 o                         
   4  -8   4        189.83        249.55        34.80 o                         
   5  -8   4        414.08        357.37        39.93 o                         
   6  -8   4        492.61        474.04        53.71 o                         
   7  -8   4       2033.26       1895.75       184.24 o                         
  -7  -7   4       1911.49       1896.53       284.95 o                         
  -6  -7   4        261.11        151.74        31.34 o                         
  -5  -7   4       1295.27       1321.14       180.21 o                         
  -4  -7   4       4600.83       4656.71       356.52 o                         
  -3  -7   4       4487.92       5025.30       173.01 o                         
  -2  -7   4       4432.64       4765.23       146.78 o                         
  -1  -7   4       1147.54       1080.50        72.44 o                         
   0  -7   4         85.84         79.25        11.54 o                         
   1  -7   4        896.44        879.58        40.06 o                         
   2  -7   4       6657.08       6952.24       221.57 o                         
   3  -7   4       5887.19       5651.81       284.52 o                         
   4  -7   4       5948.88       5334.36       252.96 o                         
   5  -7   4       1241.72       1195.03        82.82 o                         
   6  -7   4         15.82          7.76        13.69 o                         
   7  -7   4        347.88        302.34        62.12 o                         
  -8  -6   4       1041.42       1115.96       132.06 o                         
  -7  -6   4       4080.36       3881.81       290.57 o                         
  -6  -6   4       3008.23       2939.07       249.87 o                         
  -5  -6   4         67.45         69.85        26.62 o                         
  -4  -6   4        336.20        328.01        26.20 o                         
  -3  -6   4       1323.08       1348.12        67.31 o                         
  -2  -6   4       8288.16       8399.81       285.46 o                         
  -1  -6   4       8044.06       7835.48       295.81 o                         
   0  -6   4      12544.58      13323.36       375.40 o                         
   1  -6   4       1381.61       1397.51        47.37 o                         
   2  -6   4        448.26        433.17        23.79 o                         
   3  -6   4       3180.79       3109.17       192.37 o                         
   4  -6   4       4797.94       4363.03       208.66 o                         
   5  -6   4       4779.09       4416.60       239.02 o                         
   6  -6   4       1383.32       1270.28       115.01 o                         
   7  -6   4        946.32        871.82        96.33 o                         
   8  -6   4         63.67         21.76        26.28 o                         
  -8  -5   4         48.74         27.82        46.04 o                         
  -7  -5   4        487.66        426.97       123.49 o                         
  -6  -5   4       6499.41       6443.21       836.89 o                         
  -5  -5   4       9069.54       8830.86       471.92 o                         
  -4  -5   4       8104.28       7705.36       188.69 o                         
  -3  -5   4        450.34        462.38        24.42 o                         
  -2  -5   4        934.72       1069.71        46.28 o                         
  -1  -5   4       7555.37       7691.44       246.76 o                         
   0  -5   4       6028.94       5917.42       127.36 o                         
   1  -5   4       5860.36       5945.00       161.58 o                         
   2  -5   4       6846.02       6642.01       191.23 o                         
   3  -5   4       3890.75       3653.27       175.05 o                         
   4  -5   4        164.50        117.68        16.55 o                         
   5  -5   4       3363.44       3061.15       198.29 o                         
   6  -5   4       3736.59       3455.38       252.12 o                         
   7  -5   4       3743.88       3630.49       302.29 o                         
   8  -5   4       1242.01       1360.18       138.46 o                         
  -9  -4   4       2709.22       2694.20       224.39 o                         
  -8  -4   4       1514.73       1651.18       162.20 o                         
  -7  -4   4        496.69        548.23        86.22 o                         
  -6  -4   4        271.53        303.87        49.41 o                         
  -5  -4   4       1620.26       1532.97        92.24 o                         
  -4  -4   4       6912.11       6205.73       174.84 o                         
  -3  -4   4      11150.35      11103.96       363.59 o                         
  -2  -4   4       5551.39       5973.65       205.83 o                         
  -1  -4   4        110.34         99.27        10.55 o                         
   0  -4   4         92.43        128.67         9.49 o                         
   1  -4   4       6201.75       6311.36       146.49 o                         
   2  -4   4      21091.61      20815.68       655.17 o                         
   3  -4   4      10576.77       9909.22       312.81 o                         
   4  -4   4       5238.90       4886.56       203.13 o                         
   5  -4   4        121.21        119.44        21.58 o                         
   6  -4   4        448.07        374.31        42.64 o                         
   7  -4   4        385.75        351.24        42.99 o                         
   8  -4   4       1308.64       1305.10       132.98 o                         
  -9  -3   4        668.50        623.26       102.65 o                         
  -8  -3   4       3529.00       3646.31       237.97 o                         
  -7  -3   4       8113.05       8116.57       337.36 o                         
  -6  -3   4       3196.80       3278.33       238.17 o                         
  -5  -3   4        938.16        792.98        66.56 o                         
  -4  -3   4        464.79        440.78        28.79 o                         
  -3  -3   4      15732.65      15386.16       537.19 o                         
  -2  -3   4      17481.01      18295.16       483.00 o                         
  -1  -3   4       7295.47       7033.29       117.78 o                         
   0  -3   4       3961.70       3911.29        50.26 o                         
   1  -3   4        574.05        612.78        17.07 o                         
   2  -3   4       3913.33       3913.83       128.71 o                         
   3  -3   4       6820.10       6670.24       288.39 o                         
   4  -3   4       4599.72       4348.83       133.46 o                         
   5  -3   4       6516.65       6521.57       288.28 o                         
   6  -3   4       5263.51       5178.14       347.45 o                         
   7  -3   4       2461.93       2305.63       184.77 o                         
   8  -3   4         74.31         48.01        18.16 o                         
  -9  -2   4        244.88        181.97        69.94 o                         
  -8  -2   4       1724.61       1743.33       124.78 o                         
  -7  -2   4       5036.95       4931.79       207.76 o                         
  -6  -2   4      10192.14      10202.79       306.79 o                         
  -5  -2   4       5192.72       4819.83       196.29 o                         
  -4  -2   4       3528.50       3547.89       174.73 o                         
  -3  -2   4          4.86         31.67        19.65 o                         
  -2  -2   4        100.66        145.01        15.09 o                         
  -1  -2   4       4063.36       4204.66        71.51 o                         
   0  -2   4      17261.93      17749.17       187.53 o                         
   1  -2   4       9245.03       9274.40       136.05 o                         
   2  -2   4      20872.46      20567.21       469.08 o                         
   3  -2   4        663.71        652.33        26.29 o                         
   4  -2   4       1668.78       1641.78        64.63 o                         
   5  -2   4       4552.34       4462.70       175.61 o                         
   6  -2   4       8825.76       8474.84       298.65 o                         
   7  -2   4       4355.01       4511.82       244.81 o                         
   8  -2   4       1452.93       1613.10       113.33 o                         
  -9  -1   4       1292.09       1071.82        92.83 o                         
  -8  -1   4        596.13        587.10        69.33 o                         
  -7  -1   4        109.92         98.00        29.98 o                         
  -6  -1   4        656.91        618.81        60.80 o                         
  -5  -1   4       3990.33       3919.14       159.05 o                         
  -4  -1   4      21059.02      20255.43       680.66 o                         
  -3  -1   4      12115.99      11812.80       265.20 o                         
  -2  -1   4       1808.92       1809.22        50.22 o                         
  -1  -1   4          0.86         10.39         3.46 o                         
   0  -1   4      10521.26      10959.49       116.42 o                         
   1  -1   4      14251.73      14292.22       165.36 o                         
   2  -1   4      10616.84      10956.22       191.69 o                         
   3  -1   4       6947.03       7432.44       185.28 o                         
   4  -1   4       3086.02       3077.84        91.20 o                         
   5  -1   4        189.93        162.93        17.96 o                         
   6  -1   4        814.65        850.77        53.99 o                         
   7  -1   4       3829.64       3946.33       202.74 o                         
   8  -1   4       3822.16       4043.32       210.41 o                         
  -9   0   4       1383.00       1601.20       103.61 o                         
  -8   0   4       6987.92       7146.56       352.83 o                         
  -7   0   4       4753.89       4803.03       199.05 o                         
  -6   0   4       1622.40       1521.56        97.91 o                         
  -5   0   4        280.47        251.73        23.07 o                         
  -4   0   4       6099.48       5904.88       155.53 o                         
  -3   0   4      15589.82      15434.32       269.42 o                         
  -2   0   4       3530.80       3372.78        71.43 o                         
  -1   0   4       5693.76       5957.76        81.19 o                         
   0   0   4      15493.46      16066.78       208.06 o                         
   1   0   4       1500.26       1685.34        47.23 o                         
   2   0   4        140.79        169.12        17.22 o                         
   3   0   4      12400.30      13173.42       381.56 o                         
   4   0   4      17475.63      18396.18       317.63 o                         
   5   0   4       9298.53       9658.53       200.56 o                         
   6   0   4       1608.50       1756.53        80.97 o                         
   7   0   4        507.00        448.26        72.49 o                         
   8   0   4       1145.28       1319.79       222.54 o                         
  -9   1   4        136.21         76.51        20.78 o                         
  -8   1   4       1919.94       1969.82       128.27 o                         
  -7   1   4       2587.30       2575.49       152.62 o                         
  -6   1   4       5819.97       5735.23       219.38 o                         
  -5   1   4       8794.67       8494.87       213.63 o                         
  -4   1   4       3301.33       3037.77       106.28 o                         
  -3   1   4        846.56        938.32        34.02 o                         
  -2   1   4       2045.43       2067.59        41.60 o                         
  -1   1   4      17509.74      17639.73       224.58 o                         
   0   1   4      19056.82      19621.39       192.43 o                         
   1   1   4       7149.57       7694.41       147.90 o                         
   2   1   4        381.57        362.41        34.38 o                         
   3   1   4       1705.00       2139.17       103.38 o                         
   4   1   4       2336.80       2336.67        80.30 o                         
   5   1   4       7087.67       7807.85       165.25 o                         
   6   1   4       5738.83       6556.37       217.23 o                         
   7   1   4       1912.28       2119.91       137.97 o                         
   8   1   4        763.58        969.23       195.48 o                         
  -9   2   4       1256.41       1371.25        94.21 o                         
  -8   2   4        280.76        230.46        32.21 o                         
  -7   2   4        213.31        159.35        23.79 o                         
  -6   2   4       1495.79       1550.70        64.02 o                         
  -5   2   4      12680.43      11824.35       346.20 o                         
  -4   2   4      27074.76      25533.60       854.03 o                         
  -3   2   4       7668.34       7731.56       193.78 o                         
  -2   2   4        140.91        150.53         8.87 o                         
  -1   2   4       4126.20       4066.09        53.59 o                         
   0   2   4       4808.65       4955.99        73.22 o                         
   1   2   4       2910.43       2802.34        70.66 o                         
   2   2   4       8481.23       8512.58       200.16 o                         
   3   2   4       9383.84       9729.07       489.12 o                         
   4   2   4       2935.69       3274.98       132.16 o                         
   5   2   4        272.89        295.07        30.81 o                         
   6   2   4       3542.92       3769.79       185.55 o                         
   7   2   4       5068.13       5761.40       251.54 o                         
   8   2   4       3227.80       3485.97       280.54 o                         
  -9   3   4       1812.76       1842.64       132.09 o                         
  -8   3   4       3276.61       3202.26       163.39 o                         
  -7   3   4        893.98        855.23        53.27 o                         
  -6   3   4         53.44         18.38         9.93 o                         
  -5   3   4         15.16         20.14         8.81 o                         
  -4   3   4      14236.00      13634.80       579.97 o                         
  -3   3   4      14820.97      14352.54       461.27 o                         
  -2   3   4      13427.42      12721.68       246.70 o                         
  -1   3   4      11212.62      11507.24       190.22 o                         
   0   3   4        453.86        438.10        18.00 o                         
   1   3   4         55.75         46.89         6.87 o                         
   2   3   4       1792.36       1547.57        60.64 o                         
   3   3   4      15536.10      15606.28       401.98 o                         
   4   3   4       8605.69       9347.36       323.79 o                         
   5   3   4       1755.72       1782.64        93.20 o                         
   6   3   4       1128.33        995.83        95.64 o                         
   7   3   4         99.35        124.71        33.55 o                         
   8   3   4       1157.95       1250.47       121.28 o                         
  -9   4   4         55.24         26.98        37.07 o                         
  -8   4   4       1357.55       1262.19        89.94 o                         
  -7   4   4       4004.75       3874.66       194.41 o                         
  -6   4   4       6675.98       6567.22       383.73 o                         
  -5   4   4        968.44        855.12        46.06 o                         
  -4   4   4          8.23         21.97         6.58 o                         
  -3   4   4       3963.44       3707.17       201.00 o                         
  -2   4   4       6809.70       6555.09       252.85 o                         
  -1   4   4       8410.80       8127.35       267.67 o                         
   0   4   4      14139.74      14510.14       290.31 o                         
   1   4   4       1516.78       1408.45        47.59 o                         
   2   4   4       1353.51       1341.75        55.63 o                         
   3   4   4        732.39        764.13        48.41 o                         
   4   4   4       3113.95       3113.94       136.13 o                         
   5   4   4       7942.34       7861.80       375.46 o                         
   6   4   4       7002.41       7151.75       291.77 o                         
   7   4   4       3020.29       3353.69       201.52 o                         
  -9   5   4        486.48        489.26       100.33 o                         
  -8   5   4         39.28         44.69        17.75 o                         
  -7   5   4        503.34        442.21        38.74 o                         
  -6   5   4       4410.71       4246.92       351.04 o                         
  -5   5   4       3732.56       3426.22       231.74 o                         
  -4   5   4       2834.83       2400.76       163.18 o                         
  -3   5   4       1468.64       1401.81        69.82 o                         
  -2   5   4        176.35        186.90        18.01 o                         
  -1   5   4        350.14        350.32        18.13 o                         
   0   5   4      11242.34      11380.98       326.18 o                         
   1   5   4      16064.60      15665.63       428.30 o                         
   2   5   4       7945.41       7761.44       200.22 o                         
   3   5   4       2291.09       2117.62        88.95 o                         
   4   5   4         34.69         14.32         9.78 o                         
   5   5   4       2671.94       2307.06       212.25 o                         
   6   5   4       2955.79       2900.97       160.42 o                         
   7   5   4       3447.09       3398.31       178.15 o                         
  -8   6   4       1122.20       1063.04       126.08 o                         
  -7   6   4        694.06        626.34        59.45 o                         
  -6   6   4        705.58        635.32        45.99 o                         
  -5   6   4       2105.02       1961.98       151.06 o                         
  -4   6   4       5291.80       4964.42       289.37 o                         
  -3   6   4       7779.82       7617.39       504.42 o                         
  -2   6   4       7299.25       7658.75       288.93 o                         
  -1   6   4        611.15        670.29        36.69 o                         
   0   6   4        195.86        181.11        14.53 o                         
   1   6   4       2671.07       2414.35       110.65 o                         
   2   6   4       2009.38       1966.35        90.48 o                         
   3   6   4       5977.82       5831.71       225.96 o                         
   4   6   4       3785.90       3610.22       152.60 o                         
   5   6   4       2722.44       2484.86       151.31 o                         
   6   6   4         43.67         46.05        52.16 o                         
   7   6   4       1151.10       1116.19       101.75 o                         
  -8   7   4       1741.39       1893.92       233.27 o                         
  -7   7   4       2145.80       2243.39       204.18 o                         
  -6   7   4       2035.26       2193.71       145.89 o                         
  -5   7   4        203.78        190.03        24.36 o                         
  -4   7   4        155.99        138.38        17.62 o                         
  -3   7   4        654.01        635.68        49.87 o                         
  -2   7   4       6461.84       6621.19       223.98 o                         
  -1   7   4       3998.64       4035.46       160.63 o                         
   0   7   4       4246.57       4405.37       104.04 o                         
   1   7   4       1454.46       1496.33        86.38 o                         
   2   7   4          1.07        -17.43        17.43 o                         
   3   7   4       1512.56       1427.07        81.27 o                         
   4   7   4       6127.33       5996.18       305.40 o                         
   5   7   4       6698.83       6473.19       314.19 o                         
   6   7   4       2037.01       1723.35       256.46 o                         
  -7   8   4        660.59        716.45        81.42 o                         
  -6   8   4       1663.86       1628.92       182.69 o                         
  -5   8   4       3046.87       3094.27       195.62 o                         
  -4   8   4       3147.24       3322.58       196.83 o                         
  -3   8   4       1822.12       1790.64       137.69 o                         
  -2   8   4        635.23        637.45        42.03 o                         
  -1   8   4       4911.93       5124.13       248.89 o                         
   0   8   4       5063.79       5129.25       209.09 o                         
   1   8   4       3594.27       3390.10       128.66 o                         
   2   8   4       1416.44       1376.51        81.31 o                         
   3   8   4        642.96        621.16        55.11 o                         
   4   8   4         62.63         21.03        22.81 o                         
   5   8   4        799.06        670.23        72.02 o                         
  -6   9   4        296.60        291.63        42.23 o                         
  -5   9   4       1798.77       2054.27       126.30 o                         
  -4   9   4       3125.09       3111.50       271.24 o                         
  -3   9   4       2532.02       2706.10       189.98 o                         
  -2   9   4       2320.05       2343.81       119.61 o                         
  -1   9   4        146.80        100.94        20.52 o                         
   0   9   4          8.67          7.76        12.65 o                         
   1   9   4        288.97        297.11        33.02 o                         
   2   9   4       3379.53       3380.10       186.87 o                         
   3   9   4       4337.87       4094.67       184.85 o                         
   4   9   4       2831.43       2555.74       153.32 o                         
  -5  10   4          7.72          1.63        18.34 o                         
  -4  10   4        128.86        112.32        27.37 o                         
  -3  10   4       1164.47       1220.48       107.69 o                         
  -2  10   4       4341.36       4968.42       215.19 o                         
  -1  10   4       2837.31       3121.44       144.09 o                         
   0  10   4       2059.19       2169.98       110.53 o                         
   1  10   4         61.54         43.09        16.26 o                         
   2  10   4        843.46        764.69        88.50 o                         
   3  10   4       1761.16       1623.67       142.81 o                         
  -4  11   4        339.36        313.59        61.68 o                         
  -3  11   4         31.82         12.02        26.01 o                         
  -2  11   4        358.85        425.81        64.48 o                         
  -1  11   4       1635.40       1774.07       138.17 o                         
   0  11   4       2018.82       2142.35       126.17 o                         
   1  11   4       2390.87       2644.12       144.92 o                         
   0 -12   5       1087.03       1274.00       211.92 o                         
  -3 -11   5       1564.78       1744.45       182.37 o                         
  -2 -11   5       3082.58       3139.11       274.99 o                         
  -1 -11   5       1076.08       1133.21        93.77 o                         
   0 -11   5         96.53         59.20        17.63 o                         
   1 -11   5        986.46       1004.59        94.29 o                         
   2 -11   5       3406.32       3779.30       255.67 o                         
   3 -11   5       1850.80       2135.90       192.61 o                         
  -5 -10   5        163.33        125.23        29.51 o                         
  -4 -10   5        194.28        108.74        31.96 o                         
  -3 -10   5       2049.31       1965.21       153.06 o                         
  -2 -10   5       4050.89       4215.21       214.75 o                         
  -1 -10   5       4970.56       5369.28       269.19 o                         
   0 -10   5        382.29        437.40        44.14 o                         
   1 -10   5        265.91        302.10        37.19 o                         
   2 -10   5          5.43         -3.87        20.78 o                         
   3 -10   5        382.24        378.76        45.59 o                         
   4 -10   5       1946.56       1760.79       142.30 o                         
   5 -10   5       2602.03       2252.15       169.26 o                         
  -6  -9   5       1814.72       1801.01       128.62 o                         
  -5  -9   5       1758.43       1731.40       141.75 o                         
  -4  -9   5       1148.91        952.74        96.44 o                         
  -3  -9   5         94.22         68.19        36.19 o                         
  -2  -9   5        125.48        145.48        26.75 o                         
  -1  -9   5       2334.38       2385.60       138.80 o                         
   0  -9   5       5755.78       5992.39       206.77 o                         
   1  -9   5       3151.62       3453.36       126.69 o                         
   2  -9   5       5567.33       5646.07       251.60 o                         
   3  -9   5        751.79        754.98        78.95 o                         
   4  -9   5        939.72        830.51        72.36 o                         
   5  -9   5       1561.94       1415.25       177.29 o                         
   6  -9   5       2521.00       1920.16       156.33 o                         
  -6  -8   5        178.82        185.19        37.47 o                         
  -5  -8   5       1481.98       1564.37       123.87 o                         
  -4  -8   5       4703.75       4787.96       338.47 o                         
  -3  -8   5       7325.34       7400.39       423.09 o                         
  -2  -8   5       1372.95       1389.84        73.64 o                         
  -1  -8   5         75.12         58.56        14.20 o                         
   0  -8   5       1242.65       1213.59        61.55 o                         
   1  -8   5       5195.25       5544.26       198.36 o                         
   2  -8   5       6049.53       6240.76       238.57 o                         
   3  -8   5       3560.75       3449.57       206.50 o                         
   4  -8   5        928.92        849.95        64.83 o                         
   5  -8   5        212.53        216.06        31.24 o                         
   6  -8   5         56.89         51.77        14.99 o                         
  -7  -7   5       3427.91       3513.31       334.52 o                         
  -6  -7   5        316.24        379.87        60.02 o                         
  -5  -7   5        339.30        267.48        48.26 o                         
  -4  -7   5       1018.33       1060.86        91.62 o                         
  -3  -7   5       3713.49       3726.12       147.02 o                         
  -2  -7   5       3755.73       3829.88       103.44 o                         
  -1  -7   5       4245.36       4159.55       150.08 o                         
   0  -7   5       4721.87       4933.97       139.97 o                         
   1  -7   5        348.33        372.80        25.97 o                         
   2  -7   5       2645.46       2849.55        88.87 o                         
   3  -7   5       7167.11       6904.78       306.10 o                         
   4  -7   5       4836.77       4478.71       217.35 o                         
   5  -7   5       2414.67       2200.86       101.12 o                         
   6  -7   5       1514.14       1351.19       109.57 o                         
   7  -7   5         17.20         14.87        19.88 o                         
  -8  -6   5        748.34        763.62       138.13 o                         
  -7  -6   5       2968.38       2999.46       184.12 o                         
  -6  -6   5       2894.11       2984.39       325.63 o                         
  -5  -6   5       5112.34       5275.57       257.55 o                         
  -4  -6   5        788.02        769.00        60.16 o                         
  -3  -6   5         84.64         76.15        11.04 o                         
  -2  -6   5        997.05       1010.35        45.47 o                         
  -1  -6   5      14056.50      14642.28       396.23 o                         
   0  -6   5       9158.05       9722.10       222.52 o                         
   1  -6   5       8412.14       8460.10       237.04 o                         
   2  -6   5       1276.90       1351.43        46.07 o                         
   3  -6   5        643.03        561.80        41.15 o                         
   4  -6   5       2388.49       2275.04       120.11 o                         
   5  -6   5       1410.94       1351.16       110.83 o                         
   6  -6   5       3719.60       3417.97       393.40 o                         
   7  -6   5       2972.85       3001.87       250.59 o                         
  -8  -5   5       1774.89       1740.69       173.45 o                         
  -7  -5   5         37.94         51.44        33.43 o                         
  -6  -5   5       2951.49       2835.10       323.94 o                         
  -5  -5   5       5943.73       6194.52       354.04 o                         
  -4  -5   5       6685.41       6581.38       188.28 o                         
  -3  -5   5       2569.57       2506.96        86.49 o                         
  -2  -5   5        346.61        332.67        23.54 o                         
  -1  -5   5        182.91        244.99        21.31 o                         
   0  -5   5       4551.84       4732.04       115.40 o                         
   1  -5   5       6505.87       6590.26       131.24 o                         
   2  -5   5       8786.94       8475.26       244.61 o                         
   3  -5   5       6530.88       5878.83       252.65 o                         
   4  -5   5       1377.37       1312.43        72.15 o                         
   5  -5   5         67.83         59.52        15.87 o                         
   6  -5   5       2699.99       2733.37       165.99 o                         
   7  -5   5       3565.01       3314.11       219.18 o                         
   8  -5   5       2830.76       2989.68       321.35 o                         
  -9  -4   5       2565.69       2776.47       227.84 o                         
  -8  -4   5       3970.16       4026.57       263.15 o                         
  -7  -4   5       3460.49       3193.71       231.59 o                         
  -6  -4   5        128.39         79.65        30.54 o                         
  -5  -4   5         13.91         11.04        12.26 o                         
  -4  -4   5       1435.57       1363.06        70.71 o                         
  -3  -4   5       9908.95       9598.14       308.53 o                         
  -2  -4   5       5379.11       5006.93       155.57 o                         
  -1  -4   5      16417.26      17587.39       291.85 o                         
   0  -4   5        916.51        923.30        26.53 o                         
   1  -4   5       1066.75       1080.72        30.27 o                         
   2  -4   5       6346.03       5906.73       166.20 o                         
   3  -4   5       6754.36       6269.23       159.67 o                         
   4  -4   5       7124.12       6751.03       356.63 o                         
   5  -4   5       2787.86       2783.87       161.15 o                         
   6  -4   5        354.00        286.36        37.64 o                         
   7  -4   5        205.89        213.55        35.41 o                         
   8  -4   5       1703.37       1617.19       157.03 o                         
  -9  -3   5        605.69        503.56        88.56 o                         
  -8  -3   5       2971.52       2796.63       164.56 o                         
  -7  -3   5       6248.88       5838.29       234.06 o                         
  -6  -3   5       8827.20       8427.48       329.34 o                         
  -5  -3   5       2728.46       2404.21       172.77 o                         
  -4  -3   5       1248.77       1193.75        89.86 o                         
  -3  -3   5        819.03        803.80        46.86 o                         
  -2  -3   5       9117.20       9444.54       195.88 o                         
  -1  -3   5       8134.50       7976.98       179.67 o                         
   0  -3   5       9009.40       9474.57       137.74 o                         
   1  -3   5      12163.05      12550.91       141.43 o                         
   2  -3   5       3898.04       4042.54        61.53 o                         
   3  -3   5        390.45        406.10        33.42 o                         
   4  -3   5       2927.01       2343.21       162.21 o                         
   5  -3   5       9236.71       9085.27       281.52 o                         
   6  -3   5       6060.58       5965.93       188.84 o                         
   7  -3   5        945.34        914.59        73.44 o                         
   8  -3   5         14.08         23.85        18.42 o                         
  -9  -2   5        508.45        459.83        67.04 o                         
  -8  -2   5        501.75        421.18        58.96 o                         
  -7  -2   5       1061.92       1056.70        90.16 o                         
  -6  -2   5       2016.15       2041.58       120.94 o                         
  -5  -2   5       6280.96       5837.10       394.08 o                         
  -4  -2   5       9894.91       9821.20       321.53 o                         
  -3  -2   5       9642.95      10871.74       234.74 o                         
  -2  -2   5         82.71         93.59        16.04 o                         
  -1  -2   5         49.42         48.06         6.74 o                         
   0  -2   5      11722.27      11988.95       126.29 o                         
   1  -2   5      33809.09      34848.98       351.62 o                         
   2  -2   5      19611.69      20242.05       333.60 o                         
   3  -2   5       3222.12       3067.13        80.77 o                         
   4  -2   5         17.10         19.51         5.55 o                         
   5  -2   5       1562.84       1505.37        62.22 o                         
   6  -2   5       2426.92       2412.32       111.19 o                         
   7  -2   5       1187.21       1229.29       100.42 o                         
   8  -2   5       2982.26       3112.93       169.72 o                         
  -9  -1   5       1990.38       1972.59       227.51 o                         
  -8  -1   5       2862.98       2781.84       159.69 o                         
  -7  -1   5       1035.39       1130.24        93.48 o                         
  -6  -1   5        397.43        361.40        52.02 o                         
  -5  -1   5       2927.40       2773.91        80.78 o                         
  -4  -1   5      12732.01      12192.61       293.78 o                         
  -3  -1   5      26581.18      26933.18       440.48 o                         
  -2  -1   5       5897.43       5866.38       118.97 o                         
  -1  -1   5       4334.14       4517.74       103.61 o                         
   0  -1   5         56.83         71.73         5.74 o                         
   1  -1   5       6036.30       5975.15        79.98 o                         
   2  -1   5      11632.12      12185.49       295.73 o                         
   3  -1   5      11738.64      12211.05       257.16 o                         
   4  -1   5       5498.32       5453.41       208.90 o                         
   5  -1   5       6872.99       7100.67       221.67 o                         
   6  -1   5        225.86        197.31        35.42 o                         
   7  -1   5        215.43        242.40        39.67 o                         
   8  -1   5       2774.00       3029.34       159.05 o                         
  -9   0   5        951.23       1047.81       106.21 o                         
  -8   0   5       3144.27       3269.31       154.17 o                         
  -7   0   5       7253.16       7484.17       257.47 o                         
  -6   0   5       5198.15       5480.79       166.51 o                         
  -5   0   5         93.89         65.32        12.87 o                         
  -4   0   5       1443.18       1502.94        57.62 o                         
  -3   0   5        157.36        149.03        18.18 o                         
  -2   0   5       5331.39       5425.14        94.11 o                         
  -1   0   5      12333.86      12608.94       152.54 o                         
   0   0   5      16999.32      17950.29       220.03 o                         
   1   0   5      17350.70      18512.23       269.14 o                         
   2   0   5        345.55        439.49        31.70 o                         
   3   0   5       6368.43       6557.26       332.55 o                         
   4   0   5      11114.88      11486.54       228.58 o                         
   5   0   5      10815.87      11574.52       236.06 o                         
   6   0   5       3396.02       3775.44       135.84 o                         
   7   0   5        135.91        150.67        41.69 o                         
   8   0   5        257.76        240.93        47.62 o                         
  -9   1   5        201.40        225.92        31.97 o                         
  -8   1   5          7.31         21.09        20.41 o                         
  -7   1   5        408.56        409.30        42.10 o                         
  -6   1   5       5522.42       5613.81       164.35 o                         
  -5   1   5      13788.15      13414.53       401.94 o                         
  -4   1   5       3288.29       3030.84        85.37 o                         
  -3   1   5       1530.04       1502.04        51.36 o                         
  -2   1   5        717.78        764.47        24.82 o                         
  -1   1   5       3361.57       3201.05        50.16 o                         
   0   1   5      26602.60      26967.52       439.19 o                         
   1   1   5      15622.03      16580.07       373.02 o                         
   2   1   5       3665.33       3589.64        99.03 o                         
   3   1   5       3143.48       3246.69       180.59 o                         
   4   1   5        804.80        845.08        82.58 o                         
   5   1   5       1664.37       1793.00        88.30 o                         
   6   1   5       4878.12       5222.09       193.54 o                         
   7   1   5       2799.79       3056.25       165.35 o                         
   8   1   5       3926.88       4141.69       304.75 o                         
  -9   2   5       3709.44       3984.24       184.26 o                         
  -8   2   5       2300.99       2433.99       106.29 o                         
  -7   2   5        291.77        289.20        28.03 o                         
  -6   2   5        300.67        346.72        27.93 o                         
  -5   2   5       6969.07       6842.02       229.55 o                         
  -4   2   5       8359.03       7691.75       267.23 o                         
  -3   2   5       5706.49       5544.71       123.32 o                         
  -2   2   5       3718.59       3920.84        97.00 o                         
  -1   2   5       3215.55       3201.84        49.39 o                         
   0   2   5         57.99         73.73         6.50 o                         
   1   2   5       4458.16       4295.38       182.26 o                         
   2   2   5      10517.99      10882.72       386.27 o                         
   3   2   5      16770.79      17817.03      1455.59 o                         
   4   2   5       9284.17       9941.47       303.75 o                         
   5   2   5        857.59        925.31        60.72 o                         
   6   2   5        606.07        660.13        66.07 o                         
   7   2   5       2419.85       2755.21       169.37 o                         
   8   2   5       2485.50       2769.12       250.10 o                         
  -9   3   5       1628.64       1621.29       170.64 o                         
  -8   3   5       3058.80       2930.33       146.33 o                         
  -7   3   5       2172.86       2168.01        99.42 o                         
  -6   3   5       2310.07       2335.95        94.85 o                         
  -5   3   5        643.92        577.55        35.27 o                         
  -4   3   5        631.56        549.75        27.86 o                         
  -3   3   5       2537.06       2217.64        89.85 o                         
  -2   3   5      23267.32      22628.04       469.55 o                         
  -1   3   5      10974.12      10512.31       252.19 o                         
   0   3   5       6582.74       6603.59       164.35 o                         
   1   3   5        212.04        254.54        16.09 o                         
   2   3   5       3570.84       3523.20       177.77 o                         
   3   3   5       3133.52       3111.24       188.98 o                         
   4   3   5       8785.30       8936.32       218.75 o                         
   5   3   5       6643.21       6963.63       239.59 o                         
   6   3   5       2295.60       2432.35       155.29 o                         
   7   3   5        566.94        598.56        79.28 o                         
   8   3   5         44.68        -16.45        66.49 o                         
  -9   4   5         60.43         15.59        16.44 o                         
  -8   4   5        483.67        436.31        47.23 o                         
  -7   4   5       2753.44       2642.36       138.37 o                         
  -6   4   5       4251.49       4194.19       258.41 o                         
  -5   4   5       9795.78       8967.92       591.14 o                         
  -4   4   5       2241.51       1878.92       116.35 o                         
  -3   4   5        516.37        491.72        32.47 o                         
  -2   4   5       3180.63       2844.75       154.11 o                         
  -1   4   5       9441.58       9424.95       259.65 o                         
   0   4   5       4172.77       3950.99       101.88 o                         
   1   4   5       8798.81       8263.01       260.72 o                         
   2   4   5       5095.62       4795.64       181.57 o                         
   3   4   5       1499.55       1498.16        66.45 o                         
   4   4   5       2198.52       2110.48       103.15 o                         
   5   4   5       5231.50       5192.10       165.52 o                         
   6   4   5       6226.17       6282.29       353.89 o                         
   7   4   5       4044.52       4087.49       323.43 o                         
  -9   5   5       1027.36       1008.70        97.68 o                         
  -8   5   5        427.69        378.11        57.30 o                         
  -7   5   5        127.83         64.48        25.21 o                         
  -6   5   5        150.13        127.13        19.87 o                         
  -5   5   5       5042.07       5087.22       307.55 o                         
  -4   5   5       7520.31       6766.55       418.60 o                         
  -3   5   5       6276.88       5742.78       344.98 o                         
  -2   5   5       5586.34       5794.94       247.65 o                         
  -1   5   5         89.90         57.68         8.63 o                         
   0   5   5       2288.32       2204.37        64.35 o                         
   1   5   5       6023.77       5532.91       191.02 o                         
   2   5   5      11226.17      10888.97       320.28 o                         
   3   5   5       8203.08       7498.40       268.08 o                         
   4   5   5        317.42        286.14        32.86 o                         
   5   5   5          1.57         16.66        14.33 o                         
   6   5   5        429.70        439.70        57.75 o                         
   7   5   5       1329.92       1191.36       101.27 o                         
  -8   6   5       1601.54       1722.60       165.01 o                         
  -7   6   5       3359.65       3443.30       221.26 o                         
  -6   6   5        328.29        347.09        47.09 o                         
  -5   6   5        103.99         81.83        16.50 o                         
  -4   6   5       2665.84       2464.95       152.30 o                         
  -3   6   5       6157.01       6190.72       390.98 o                         
  -2   6   5       5978.38       5964.38       241.70 o                         
  -1   6   5       4752.79       4787.48       163.44 o                         
   0   6   5        768.73        784.67        44.68 o                         
   1   6   5         37.72         39.30        10.40 o                         
   2   6   5       1684.10       1631.66        90.62 o                         
   3   6   5       2180.93       2152.33        97.40 o                         
   4   6   5       9409.98       8592.72       369.00 o                         
   5   6   5       3044.88       2959.16       268.64 o                         
   6   6   5       1669.20       1609.42       117.86 o                         
  -8   7   5        323.67        333.46       110.26 o                         
  -7   7   5       2511.52       2775.02       212.14 o                         
  -6   7   5       2265.82       2198.32       188.41 o                         
  -5   7   5       2122.52       2164.24       146.17 o                         
  -4   7   5        762.68        787.77        52.56 o                         
  -3   7   5         51.04         35.32        11.59 o                         
  -2   7   5       1075.95       1106.30        59.39 o                         
  -1   7   5       4846.41       4883.23       203.42 o                         
   0   7   5       6880.83       6533.50       267.02 o                         
   1   7   5       4909.82       4891.19       165.90 o                         
   2   7   5        482.57        461.97        44.61 o                         
   3   7   5          7.97         -4.51        16.73 o                         
   4   7   5       3978.39       3835.35       188.11 o                         
   5   7   5       3645.24       3451.24       180.14 o                         
   6   7   5       2623.10       2584.37       286.01 o                         
  -7   8   5          4.65          4.79        42.62 o                         
  -6   8   5       1299.55       1430.11       143.30 o                         
  -5   8   5       3312.93       3399.37       249.41 o                         
  -4   8   5       5731.45       5987.09       342.04 o                         
  -3   8   5       2359.66       2555.03       126.37 o                         
  -2   8   5        279.81        312.64        29.29 o                         
  -1   8   5        334.78        356.16        33.56 o                         
   0   8   5        739.13        702.96        48.28 o                         
   1   8   5       2266.40       2154.84       134.83 o                         
   2   8   5       4500.00       4298.30       220.94 o                         
   3   8   5       1605.35       1458.68        88.33 o                         
   4   8   5        949.00        765.59        74.02 o                         
   5   8   5        155.67         99.37        27.31 o                         
  -6   9   5         37.16         30.91        21.77 o                         
  -5   9   5         80.50         71.11        23.05 o                         
  -4   9   5        888.30        951.00       105.11 o                         
  -3   9   5       4083.62       4342.78       306.01 o                         
  -2   9   5       2682.25       2739.42       118.47 o                         
  -1   9   5       3608.18       3789.29       259.47 o                         
   0   9   5        641.89        665.11        63.24 o                         
   1   9   5         19.63        -22.71        22.71 o                         
   2   9   5       2143.32       2169.94       111.34 o                         
   3   9   5       4343.86       4095.53       167.16 o                         
   4   9   5       3033.34       2735.77       152.71 o                         
  -5  10   5        959.62       1256.98       104.14 o                         
  -4  10   5        772.20        761.24        79.24 o                         
  -3  10   5        649.84        664.37        73.76 o                         
  -2  10   5       3486.89       3696.09       269.29 o                         
  -1  10   5       6743.77       7695.62       327.05 o                         
   0  10   5       2847.02       3056.60       135.89 o                         
   1  10   5        419.07        415.63        46.67 o                         
   2  10   5         17.73        -16.39        16.39 o                         
  -3  11   5        566.81        564.12       140.77 o                         
  -2  11   5        159.85        146.11        53.00 o                         
  -1  11   5        231.06        165.42        39.01 o                         
   0  11   5       1516.68       1618.91       111.69 o                         
  -3 -11   6       2474.08       2423.85       236.10 o                         
  -2 -11   6       3006.38       3313.12       264.49 o                         
  -1 -11   6       1965.07       1922.48       116.16 o                         
   0 -11   6        305.99        403.76        57.98 o                         
   1 -11   6        166.50        163.00        41.61 o                         
   2 -11   6       1438.01       1665.40       163.06 o                         
   3 -11   6       2076.85       2049.06       188.74 o                         
  -4 -10   6         78.79         47.40        18.70 o                         
  -3 -10   6        287.61        268.55        46.04 o                         
  -2 -10   6       1810.40       1816.16       130.67 o                         
  -1 -10   6       2906.23       2956.52       124.88 o                         
   0 -10   6       1780.13       2028.19       102.27 o                         
   1 -10   6       1462.19       1476.51        98.29 o                         
   2 -10   6       1021.54       1119.52        87.86 o                         
   3 -10   6        487.59        449.76        50.68 o                         
   4 -10   6       1248.77       1235.23        98.21 o                         
  -6  -9   6       1232.32       1274.02       126.21 o                         
  -5  -9   6       1540.88       1689.05       150.13 o                         
  -4  -9   6       3333.47       3170.40       181.96 o                         
  -3  -9   6       3745.42       3720.79       329.14 o                         
  -2  -9   6       1414.95       1339.16        77.31 o                         
  -1  -9   6        900.81        791.70        53.75 o                         
   0  -9   6       3272.32       3424.71       154.68 o                         
   1  -9   6       4779.80       5062.32       216.99 o                         
   2  -9   6       3095.33       3029.07       138.93 o                         
   3  -9   6        286.51        261.86        35.48 o                         
   4  -9   6         70.15         42.94        14.90 o                         
   5  -9   6        254.89        224.34        37.38 o                         
  -6  -8   6        219.60        211.69        51.04 o                         
  -5  -8   6        682.97        682.98        81.37 o                         
  -4  -8   6       4786.44       4620.25       215.23 o                         
  -3  -8   6       7435.07       7129.98       336.78 o                         
  -2  -8   6       5532.17       5312.16       384.12 o                         
  -1  -8   6       1106.20       1063.61        64.36 o                         
   0  -8   6        103.07         79.73        14.58 o                         
   1  -8   6        381.37        450.06        40.99 o                         
   2  -8   6        913.49        986.27        55.20 o                         
   3  -8   6       2236.81       2100.01       139.84 o                         
   4  -8   6       1774.93       1551.78       118.05 o                         
   5  -8   6       3869.82       3508.23       396.70 o                         
   6  -8   6        203.76        107.59        40.24 o                         
  -7  -7   6       2319.88       2271.48       189.98 o                         
  -6  -7   6       2276.31       2274.86       167.48 o                         
  -5  -7   6        475.34        354.73        62.25 o                         
  -4  -7   6         36.67         30.88        22.42 o                         
  -3  -7   6       1195.65       1058.96        75.68 o                         
  -2  -7   6       3774.80       3760.58       119.75 o                         
  -1  -7   6       8705.65       8803.42       279.31 o                         
   0  -7   6       6238.51       6487.05       223.51 o                         
   1  -7   6       5062.95       5222.16       184.57 o                         
   2  -7   6        412.67        450.39        32.86 o                         
   3  -7   6       2786.42       2835.25       176.12 o                         
   4  -7   6       1818.30       1822.69       109.41 o                         
   5  -7   6       4152.19       3800.98       229.95 o                         
   6  -7   6       3115.52       2712.72       201.11 o                         
   7  -7   6        188.00        127.93        29.97 o                         
  -8  -6   6        123.03        110.68        42.29 o                         
  -7  -6   6        303.14        235.56        51.21 o                         
  -6  -6   6       3253.02       3185.95       341.54 o                         
  -5  -6   6       4840.12       4830.75       214.38 o                         
  -4  -6   6       7148.08       7285.72       390.81 o                         
  -3  -6   6       1668.86       1587.14        78.40 o                         
  -2  -6   6        444.64        475.67        45.12 o                         
  -1  -6   6       2989.10       2943.27        88.55 o                         
   0  -6   6      11796.63      12088.51       322.23 o                         
   1  -6   6       7948.71       7650.58       247.82 o                         
   2  -6   6       4848.29       4698.49       114.93 o                         
   3  -6   6        672.55        689.83        51.12 o                         
   4  -6   6         95.93         70.06        16.33 o                         
   5  -6   6        279.62        282.71        38.26 o                         
   6  -6   6       2632.99       2466.82       161.04 o                         
   7  -6   6       3409.86       3221.60       278.75 o                         
  -8  -5   6       2079.01       2174.38       196.72 o                         
  -7  -5   6        188.86        222.98        58.34 o                         
  -6  -5   6        468.31        379.69        69.81 o                         
  -5  -5   6       3452.31       3420.09       129.86 o                         
  -4  -5   6       4220.96       4075.78       143.10 o                         
  -3  -5   6       5431.36       5273.12       139.22 o                         
  -2  -5   6       4997.46       5119.12       154.91 o                         
  -1  -5   6       1330.98       1380.12        56.74 o                         
   0  -5   6          2.78         18.02         5.92 o                         
   1  -5   6       4234.43       4235.00       107.04 o                         
   2  -5   6       9624.73       8962.24       171.10 o                         
   3  -5   6       9445.43       8980.85       349.58 o                         
   4  -5   6       4065.59       3871.29       171.48 o                         
   5  -5   6       1238.69       1316.96       113.31 o                         
   6  -5   6        272.91        234.05        35.86 o                         
   7  -5   6       1639.41       1525.10       100.58 o                         
  -9  -4   6        620.23        647.56       118.27 o                         
  -8  -4   6       2527.13       2494.32       204.79 o                         
  -7  -4   6       2451.97       2061.50       237.50 o                         
  -6  -4   6       6774.61       6594.32       458.47 o                         
  -5  -4   6         84.09         87.63        24.70 o                         
  -4  -4   6        219.68        215.95        31.61 o                         
  -3  -4   6       3262.74       3194.90       114.06 o                         
  -2  -4   6      20304.20      20355.81       555.70 o                         
  -1  -4   6       7661.88       7561.54       172.91 o                         
   0  -4   6       6925.92       6951.66       127.85 o                         
   1  -4   6        909.17        935.76        31.44 o                         
   2  -4   6        383.60        359.27        15.91 o                         
   3  -4   6       6964.71       6625.00       152.30 o                         
   4  -4   6       2882.95       2711.46       169.47 o                         
   5  -4   6       6134.22       6050.01       259.42 o                         
   6  -4   6       2097.20       2050.05       137.30 o                         
   7  -4   6        212.52        176.12        30.81 o                         
   8  -4   6        139.13         81.19        25.36 o                         
  -9  -3   6        810.02        730.75       223.08 o                         
  -8  -3   6         46.87         31.12        21.74 o                         
  -7  -3   6       2894.09       2775.76       156.61 o                         
  -6  -3   6       7827.72       7412.26       259.40 o                         
  -5  -3   6       9703.95       9081.88       229.89 o                         
  -4  -3   6       1265.94       1151.21       103.09 o                         
  -3  -3   6        238.00        243.10        28.82 o                         
  -2  -3   6        647.97        653.55        31.27 o                         
  -1  -3   6       3805.28       3971.88        98.83 o                         
   0  -3   6      11425.39      11306.32       137.88 o                         
   1  -3   6      11369.50      11345.19       159.52 o                         
   2  -3   6       7961.00       7632.28       152.99 o                         
   3  -3   6       1598.62       1470.12        85.36 o                         
   4  -3   6        979.10        867.30        47.92 o                         
   5  -3   6       2926.73       2966.23       119.15 o                         
   6  -3   6       4838.37       4741.94       168.75 o                         
   7  -3   6       3198.35       3008.76       139.97 o                         
   8  -3   6       1411.88       1378.17       171.52 o                         
  -9  -2   6       2317.98       2175.50       151.69 o                         
  -8  -2   6       1710.20       1603.82       121.87 o                         
  -7  -2   6        101.01         63.04        40.52 o                         
  -6  -2   6        289.96        320.22        58.39 o                         
  -5  -2   6       3534.28       3712.32       118.28 o                         
  -4  -2   6       9122.94       8937.56       261.18 o                         
  -3  -2   6       8692.23       8476.75       302.80 o                         
  -2  -2   6       6888.49       6999.79       182.03 o                         
  -1  -2   6        414.67        461.65        25.60 o                         
   0  -2   6       4787.11       4818.62        70.90 o                         
   1  -2   6      28576.89      28981.87       343.20 o                         
   2  -2   6       6132.15       5965.95       102.37 o                         
   3  -2   6       7134.89       6786.59       185.33 o                         
   4  -2   6       2424.68       2442.95        69.09 o                         
   5  -2   6       1315.11       1323.01        59.86 o                         
   6  -2   6         33.60         44.35        15.59 o                         
   7  -2   6       3130.08       3026.77       174.09 o                         
   8  -2   6       2686.93       2922.56       180.72 o                         
  -9  -1   6       2330.24       2504.81       161.82 o                         
  -8  -1   6       5217.09       5411.46       234.23 o                         
  -7  -1   6       7127.78       7252.20       265.77 o                         
  -6  -1   6       1291.70       1307.60        74.49 o                         
  -5  -1   6         15.05         19.74         8.10 o                         
  -4  -1   6       1625.65       1633.14        69.76 o                         
  -3  -1   6       8738.91       9281.34       234.00 o                         
  -2  -1   6      17140.20      17380.70       344.17 o                         
  -1  -1   6       1699.40       1731.68        42.62 o                         
   0  -1   6      11205.03      11762.71       156.38 o                         
   1  -1   6        137.82        201.49        11.76 o                         
   2  -1   6       3100.29       3110.52        81.85 o                         
   3  -1   6       1649.53       1683.44        65.66 o                         
   4  -1   6      15020.41      15342.57       315.48 o                         
   5  -1   6      10023.03      10590.87       232.68 o                         
   6  -1   6       3783.99       4046.54       149.10 o                         
   7  -1   6          3.93          4.49        16.03 o                         
   8  -1   6       1553.72       1583.41       110.89 o                         
  -9   0   6        171.84        122.35        28.29 o                         
  -8   0   6       1064.98       1145.41        88.66 o                         
  -7   0   6       4286.04       4600.97       176.16 o                         
  -6   0   6       6391.82       6480.43       215.98 o                         
  -5   0   6       3111.24       3121.92        95.18 o                         
  -4   0   6       1640.51       1675.54        72.03 o                         
  -3   0   6        198.87        190.90        17.01 o                         
  -2   0   6       1629.58       1574.30        50.03 o                         
  -1   0   6       9927.93       9996.47       126.62 o                         
   0   0   6      19046.92      19909.78       229.12 o                         
   1   0   6      15685.77      16295.27       222.28 o                         
   2   0   6       1713.19       1841.60        82.06 o                         
   3   0   6         31.39         43.30        13.01 o                         
   4   0   6       5690.57       6158.45       175.75 o                         
   5   0   6       7858.37       8463.73       246.64 o                         
   6   0   6       2519.81       2734.90       120.70 o                         
   7   0   6       4161.48       4316.61       197.26 o                         
   8   0   6       1075.23       1132.56       152.96 o                         
  -9   1   6       1281.19       1354.97        84.97 o                         
  -8   1   6       1341.35       1351.89        87.74 o                         
  -7   1   6          7.78         -2.02        14.30 o                         
  -6   1   6       3754.18       4024.12       128.38 o                         
  -5   1   6       8944.82       9130.58       340.23 o                         
  -4   1   6      13150.80      13025.28       425.68 o                         
  -3   1   6       2434.84       2406.85        64.05 o                         
  -2   1   6       2731.52       2857.29        89.82 o                         
  -1   1   6       3738.10       4002.97        69.23 o                         
   0   1   6       3221.52       3158.81        70.03 o                         
   1   1   6       9073.68       9519.67       179.12 o                         
   2   1   6      12294.60      13391.49       429.08 o                         
   3   1   6       7179.14       7267.76       244.26 o                         
   4   1   6       4979.34       5433.81       204.36 o                         
   5   1   6        865.00        898.41        64.30 o                         
   6   1   6       1274.38       1447.60        97.50 o                         
   7   1   6       3958.40       4139.14       234.07 o                         
   8   1   6       5483.61       5882.33       454.42 o                         
  -9   2   6       2134.85       2145.78       121.13 o                         
  -8   2   6       4569.97       4690.31       148.06 o                         
  -7   2   6       3245.65       3363.10       113.25 o                         
  -6   2   6         12.17         10.87         8.07 o                         
  -5   2   6        213.82        192.47        18.27 o                         
  -4   2   6        954.96        828.35        38.30 o                         
  -3   2   6       7729.24       7728.64       232.96 o                         
  -2   2   6       7553.35       7214.00       186.75 o                         
  -1   2   6       6663.82       6531.04       181.28 o                         
   0   2   6       5116.91       5359.31        96.55 o                         
   1   2   6       1058.78       1238.76        41.57 o                         
   2   2   6       5980.65       6168.76       342.70 o                         
   3   2   6      12933.70      13130.57       955.67 o                         
   4   2   6      11944.93      12412.56       535.46 o                         
   5   2   6       2091.25       2398.84       124.42 o                         
   6   2   6         95.82         96.65        25.11 o                         
   7   2   6          5.73         38.28        22.17 o                         
  -9   3   6        152.79        158.98        33.37 o                         
  -8   3   6        469.70        528.13        51.38 o                         
  -7   3   6       4456.13       4360.45       196.54 o                         
  -6   3   6       7949.47       8430.17       429.17 o                         
  -5   3   6       5944.35       5650.90       347.35 o                         
  -4   3   6       1420.71       1369.61        57.15 o                         
  -3   3   6       2871.66       2734.34       133.29 o                         
  -2   3   6       6209.75       6002.92       146.05 o                         
  -1   3   6      10366.08       9506.75       266.49 o                         
   0   3   6       5715.39       5785.22       149.76 o                         
   1   3   6       2122.98       2046.67        56.54 o                         
   2   3   6        742.44        790.70        50.52 o                         
   3   3   6       1056.21        998.98        74.38 o                         
   4   3   6       2764.32       2833.77       109.29 o                         
   5   3   6       4235.54       4648.60       158.11 o                         
   6   3   6       3808.95       4249.14       295.68 o                         
   7   3   6       4074.47       4412.97       233.51 o                         
  -9   4   6       1048.42        932.67       149.78 o                         
  -8   4   6         19.24          5.56        17.84 o                         
  -7   4   6       1058.36        904.62        57.95 o                         
  -6   4   6       6794.75       6740.49       536.32 o                         
  -5   4   6       9353.77       8470.51       488.67 o                         
  -4   4   6       6332.58       5379.27       330.71 o                         
  -3   4   6        743.16        754.43        44.94 o                         
  -2   4   6         64.72         74.51        10.46 o                         
  -1   4   6         27.28         23.74         5.00 o                         
   0   4   6       1088.70       1017.75        32.13 o                         
   1   4   6      10507.91      10429.25       429.93 o                         
   2   4   6      12920.58      12301.98       613.13 o                         
   3   4   6       5666.24       5469.30       259.66 o                         
   4   4   6        274.19        226.74        29.02 o                         
   5   4   6        892.59        925.26        62.67 o                         
   6   4   6       2967.78       3085.64       209.62 o                         
   7   4   6       4656.88       4531.00       316.28 o                         
  -9   5   6       1779.02       1852.65       168.00 o                         
  -8   5   6       1660.19       1767.74       190.75 o                         
  -7   5   6        262.31        301.47        44.31 o                         
  -6   5   6        173.02        117.44        17.47 o                         
  -5   5   6        201.03        183.83        21.66 o                         
  -4   5   6       4407.00       3758.88       237.13 o                         
  -3   5   6       8993.69       9026.27       512.31 o                         
  -2   5   6       8030.14       7282.62       335.68 o                         
  -1   5   6       3727.62       3704.41       160.17 o                         
   0   5   6        394.00        507.35        27.14 o                         
   1   5   6       3732.36       3616.40       161.27 o                         
   2   5   6       5851.62       5920.36       203.67 o                         
   3   5   6       5187.24       4832.50       287.19 o                         
   4   5   6       5347.28       5006.73       277.73 o                         
   5   5   6       1254.64       1256.05       122.02 o                         
   6   5   6        596.14        538.28        63.49 o                         
  -8   6   6       2160.34       2406.92       131.78 o                         
  -7   6   6       2548.05       2729.03       242.84 o                         
  -6   6   6       2118.94       2071.88       152.93 o                         
  -5   6   6        225.50        193.36        26.06 o                         
  -4   6   6        132.90        104.68        18.22 o                         
  -3   6   6       1707.61       1822.88       142.14 o                         
  -2   6   6       5029.96       4440.16       304.48 o                         
  -1   6   6       7321.53       7045.99       262.63 o                         
   0   6   6       3891.56       3909.42        99.52 o                         
   1   6   6       1982.42       1810.40        84.37 o                         
   2   6   6        254.28        228.57        33.65 o                         
   3   6   6       2381.29       2166.40        94.37 o                         
   4   6   6       4202.22       4294.56       234.70 o                         
   5   6   6       7058.10       7173.84       530.95 o                         
   6   6   6       3902.38       3684.56       257.92 o                         
  -8   7   6         67.18         83.60        24.43 o                         
  -7   7   6        506.01        617.77        64.61 o                         
  -6   7   6       2230.82       2209.79       158.08 o                         
  -5   7   6       3217.68       3049.20       209.03 o                         
  -4   7   6       2494.33       2679.34       219.22 o                         
  -3   7   6        486.43        554.50        44.01 o                         
  -2   7   6        166.95        157.59        24.02 o                         
  -1   7   6       3178.05       3157.87       143.74 o                         
   0   7   6       5457.05       5591.53       238.44 o                         
   1   7   6       5807.88       5661.54       244.86 o                         
   2   7   6       5398.55       5115.55       320.67 o                         
   3   7   6        185.93        159.79        32.35 o                         
   4   7   6         67.96         32.38        19.48 o                         
   5   7   6       1704.79       1549.91       177.02 o                         
  -7   8   6        120.89         95.75        24.83 o                         
  -6   8   6          4.56         12.81        21.33 o                         
  -5   8   6       1445.73       1551.71        78.70 o                         
  -4   8   6       5372.62       5756.03       446.38 o                         
  -3   8   6       2588.21       2762.05       193.79 o                         
  -2   8   6        763.87        819.23        60.40 o                         
  -1   8   6        499.91        517.74        42.21 o                         
   0   8   6        403.34        418.13        42.85 o                         
   1   8   6        845.26        829.70        61.17 o                         
   2   8   6       2029.57       2077.76       105.27 o                         
   3   8   6       7314.45       6737.91       413.75 o                         
   4   8   6       2313.66       2202.35       203.22 o                         
  -6   9   6        680.23        801.98        86.69 o                         
  -5   9   6        330.42        324.97        43.24 o                         
  -4   9   6        206.85        233.45        31.81 o                         
  -3   9   6       1872.90       1948.01       149.90 o                         
  -2   9   6       2384.40       2505.65       110.41 o                         
  -1   9   6       3131.22       3279.24       238.74 o                         
   0   9   6       1899.51       1836.71        99.02 o                         
   1   9   6        298.52        232.25        33.73 o                         
   2   9   6        161.85        135.04        27.82 o                         
   3   9   6       3288.31       3105.90       227.28 o                         
  -5  10   6       2385.83       3150.85       183.42 o                         
  -4  10   6        917.60        911.09        83.81 o                         
  -3  10   6          1.94        -10.25        21.39 o                         
  -2  10   6        671.47        697.73        70.45 o                         
  -1  10   6        938.97        957.20        73.80 o                         
   0  10   6       1671.73       1819.82       104.86 o                         
   1  10   6       1978.40       1985.67       114.96 o                         
   2  10   6       1107.71       1122.18        84.74 o                         
  -2  11   6       1323.14       1566.44       178.02 o                         
  -1  11   6        174.48        130.07        48.30 o                         
  -3 -11   7       1425.74       1468.78       128.15 o                         
  -2 -11   7       2928.60       3171.52       188.20 o                         
  -1 -11   7       3254.53       3213.25       167.03 o                         
   0 -11   7       1508.62       1481.94       105.96 o                         
   1 -11   7        149.08        141.18        31.90 o                         
   2 -11   7          3.24         -9.63        25.85 o                         
   3 -11   7       1262.46       1183.33       160.77 o                         
  -4 -10   7       1067.87       1167.79       231.46 o                         
  -3 -10   7        234.79        234.03        49.88 o                         
  -2 -10   7        365.24        351.06        51.31 o                         
  -1 -10   7        728.70        772.53        57.20 o                         
   0 -10   7       3168.44       3476.35       138.31 o                         
   1 -10   7       3190.61       3379.15       155.85 o                         
   2 -10   7       2128.24       2258.11       127.73 o                         
   3 -10   7        639.12        704.24        63.96 o                         
   4 -10   7        509.30        433.23        58.97 o                         
  -5  -9   7       1080.59       1260.09       118.88 o                         
  -4  -9   7       2717.75       2714.94       271.53 o                         
  -3  -9   7       6715.75       6493.46       386.20 o                         
  -2  -9   7       1935.13       2013.24       131.06 o                         
  -1  -9   7         95.27        133.94        21.06 o                         
   0  -9   7        561.33        658.92        53.65 o                         
   1  -9   7       2361.91       2537.10       110.21 o                         
   2  -9   7       2816.29       2933.65       156.25 o                         
   3  -9   7       3693.00       3370.53       234.68 o                         
   4  -9   7        675.31        557.96       165.31 o                         
   5  -9   7         91.52         72.54        24.69 o                         
  -6  -8   7       1449.33       1425.95       129.89 o                         
  -5  -8   7         16.74         30.46        33.84 o                         
  -4  -8   7       1583.26       1374.94       123.61 o                         
  -3  -8   7       3470.11       3286.36       215.07 o                         
  -2  -8   7       5650.69       5775.26       276.54 o                         
  -1  -8   7       1806.02       1874.27        87.71 o                         
   0  -8   7       2703.40       2787.12       109.18 o                         
   1  -8   7       1526.75       1695.42        83.73 o                         
   2  -8   7        809.73        854.22        61.77 o                         
   3  -8   7       1888.25       1899.39       101.87 o                         
   4  -8   7       5995.25       5419.15       459.14 o                         
   5  -8   7       3037.06       2783.53       215.09 o                         
   6  -8   7        750.61        675.51        66.64 o                         
  -7  -7   7       1071.80       1109.46       114.69 o                         
  -6  -7   7       2256.86       2303.63       159.03 o                         
  -5  -7   7       3432.05       3575.65       189.66 o                         
  -4  -7   7       1374.03       1353.89       104.51 o                         
  -3  -7   7        581.40        582.79        62.15 o                         
  -2  -7   7       1320.71       1349.53        84.03 o                         
  -1  -7   7       5552.06       5715.51       157.81 o                         
   0  -7   7      12836.41      13365.64       419.39 o                         
   1  -7   7       7907.18       8150.72       222.70 o                         
   2  -7   7        432.46        420.17        36.96 o                         
   3  -7   7         21.66          4.22        12.33 o                         
   4  -7   7        976.73        818.98        85.25 o                         
   5  -7   7       2156.16       1948.46       153.08 o                         
   6  -7   7       2235.40       2154.22       195.67 o                         
  -8  -6   7        522.68        513.54        79.44 o                         
  -7  -6   7         16.24        -16.35        27.53 o                         
  -6  -6   7       1087.16        977.31        97.54 o                         
  -5  -6   7       5717.22       5705.88       238.81 o                         
  -4  -6   7       5421.75       5304.53       180.84 o                         
  -3  -6   7       4700.59       4727.17       164.09 o                         
  -2  -6   7       1788.30       1649.99       112.60 o                         
  -1  -6   7        328.22        323.80        30.91 o                         
   0  -6   7       3876.01       3978.48       149.50 o                         
   1  -6   7       6815.84       6661.43       214.74 o                         
   2  -6   7       4894.01       4587.24        96.96 o                         
   3  -6   7       1998.16       1916.47        99.69 o                         
   4  -6   7       3117.06       2988.43       163.39 o                         
   5  -6   7        347.45        338.06        43.89 o                         
   6  -6   7       1550.37       1425.01       150.41 o                         
   7  -6   7       2970.39       2810.15       212.77 o                         
  -8  -5   7       2220.25       2062.22       194.24 o                         
  -7  -5   7       1668.47       1465.51       154.68 o                         
  -6  -5   7         52.27         55.28        24.25 o                         
  -5  -5   7        605.79        607.84        53.00 o                         
  -4  -5   7        590.71        550.63        49.30 o                         
  -3  -5   7       4771.12       4938.90       292.23 o                         
  -2  -5   7      12057.81      12221.03       325.65 o                         
  -1  -5   7       8840.28       9230.42       199.05 o                         
   0  -5   7       3613.08       3607.40        78.02 o                         
   1  -5   7        747.24        753.42        29.69 o                         
   2  -5   7       7481.89       7254.96       145.16 o                         
   3  -5   7       5533.91       5244.02       182.64 o                         
   4  -5   7       5724.68       5627.48       201.02 o                         
   5  -5   7       3579.09       3561.26       170.62 o                         
   6  -5   7        345.10        297.30        40.55 o                         
   7  -5   7         35.23         -1.41        31.02 o                         
  -8  -4   7        411.76        423.72       108.85 o                         
  -7  -4   7       4377.40       4077.97       405.90 o                         
  -6  -4   7       4729.01       4752.89       209.61 o                         
  -5  -4   7       4718.66       4405.91       170.82 o                         
  -4  -4   7        668.38        567.72        47.61 o                         
  -3  -4   7        285.83        271.48        29.00 o                         
  -2  -4   7       8906.69       9397.92       194.78 o                         
  -1  -4   7      14011.25      14280.40       244.99 o                         
   0  -4   7       7894.03       7548.51       111.65 o                         
   1  -4   7       3002.90       2909.79        62.59 o                         
   2  -4   7        143.02        131.20        11.17 o                         
   3  -4   7         35.70         26.81         6.02 o                         
   4  -4   7       3666.17       3538.27       127.35 o                         
   5  -4   7       3961.30       3721.59       141.20 o                         
   6  -4   7       5610.52       5277.39       253.33 o                         
   7  -4   7       3556.99       3555.02       210.02 o                         
  -9  -3   7       1609.81       1456.72       161.75 o                         
  -8  -3   7         74.55        -18.71        63.48 o                         
  -7  -3   7       1014.28       1000.66        92.81 o                         
  -6  -3   7       3867.10       3925.46       182.14 o                         
  -5  -3   7       4461.67       4007.01       127.93 o                         
  -4  -3   7       2466.09       2031.85       304.27 o                         
  -3  -3   7       6171.67       5713.91       473.76 o                         
  -2  -3   7        336.29        327.54        27.85 o                         
  -1  -3   7        932.10        985.43        34.94 o                         
   0  -3   7       2975.45       2971.16        53.38 o                         
   1  -3   7      10078.10       9788.36       127.74 o                         
   2  -3   7      11594.63      11168.60       190.34 o                         
   3  -3   7       6961.06       6613.64       191.79 o                         
   4  -3   7        258.95        268.69        22.48 o                         
   5  -3   7       2628.81       2641.48       112.31 o                         
   6  -3   7       4817.74       4881.26       260.02 o                         
   7  -3   7       2778.16       2865.29       161.22 o                         
   8  -3   7       2719.96       3102.43       220.68 o                         
  -9  -2   7       2544.75       2304.99       158.03 o                         
  -8  -2   7       1704.41       1712.69       131.76 o                         
  -7  -2   7       2172.63       2127.46       136.37 o                         
  -6  -2   7         71.78         59.94        28.41 o                         
  -5  -2   7         30.30         19.28         5.82 o                         
  -4  -2   7       4342.56       4003.18       147.63 o                         
  -3  -2   7      15883.52      17416.09       677.07 o                         
  -2  -2   7      17312.38      18405.11       727.00 o                         
  -1  -2   7       5777.11       5963.13       132.70 o                         
   0  -2   7        354.16        392.00        17.08 o                         
   1  -2   7       1284.72       1119.03        32.74 o                         
   2  -2   7      11962.91      12208.62       160.72 o                         
   3  -2   7       4458.87       4489.49       134.80 o                         
   4  -2   7       7333.81       7308.89       234.35 o                         
   5  -2   7        826.70        883.32        62.26 o                         
   6  -2   7          6.51         16.53        13.64 o                         
   7  -2   7        105.53         54.50        38.58 o                         
   8  -2   7       2137.29       2211.17       132.81 o                         
  -9  -1   7        545.06        528.91        65.04 o                         
  -8  -1   7       2634.38       2764.02       163.06 o                         
  -7  -1   7       5913.65       5949.24       239.45 o                         
  -6  -1   7       5655.43       5505.34       264.72 o                         
  -5  -1   7       3154.53       3284.19       102.52 o                         
  -4  -1   7        329.04        383.16        33.99 o                         
  -3  -1   7       2027.83       2067.56        96.09 o                         
  -2  -1   7       4611.28       4627.53       188.01 o                         
  -1  -1   7      21615.53      22588.18       487.29 o                         
   0  -1   7      12680.88      13774.09       191.73 o                         
   1  -1   7       7933.33       8026.21       123.55 o                         
   2  -1   7        247.69        297.04        25.10 o                         
   3  -1   7       3440.92       3428.27       104.11 o                         
   4  -1   7       4355.85       4464.93       151.80 o                         
   5  -1   7       4104.22       4367.96       126.37 o                         
   6  -1   7       4376.61       4606.01       186.89 o                         
   7  -1   7        835.45        819.97        84.61 o                         
   8  -1   7          0.84         10.87        18.87 o                         
  -9   0   7        174.76         96.46        39.31 o                         
  -8   0   7         25.55         31.20        19.62 o                         
  -7   0   7       1538.94       1646.37        94.26 o                         
  -6   0   7       3536.74       3906.52       109.86 o                         
  -5   0   7       7865.28       8488.24       206.16 o                         
  -4   0   7       8959.86       9297.88       283.78 o                         
  -3   0   7       1953.24       1888.81        83.84 o                         
  -2   0   7        104.79        121.98        15.58 o                         
  -1   0   7       6638.04       6666.12       101.90 o                         
   0   0   7      28758.09      29788.08       402.54 o                         
   1   0   7      14756.66      15367.97       284.10 o                         
   2   0   7       7423.27       7773.49       179.77 o                         
   3   0   7        875.25        895.86        66.39 o                         
   4   0   7         22.68         33.09        23.06 o                         
   5   0   7        130.52        165.68        26.61 o                         
   6   0   7       2781.86       2965.88       139.49 o                         
   7   0   7       4769.41       4761.26       211.21 o                         
   8   0   7       3330.65       3673.52       243.00 o                         
  -9   1   7       2460.65       2691.73       121.40 o                         
  -8   1   7       4491.01       4739.14       170.21 o                         
  -7   1   7        347.41        399.36        35.58 o                         
  -6   1   7       1524.08       1646.59        70.31 o                         
  -5   1   7       2005.67       2040.69       100.57 o                         
  -4   1   7       7979.20       7856.13       253.88 o                         
  -3   1   7      14192.49      14415.88       498.15 o                         
  -2   1   7       1448.93       1381.89        39.46 o                         
  -1   1   7       5511.90       5761.77       131.29 o                         
   0   1   7        290.78        359.03        20.49 o                         
   1   1   7       6206.89       6328.20       118.89 o                         
   2   1   7       6627.26       7042.52       210.31 o                         
   3   1   7      14110.20      14569.23       671.96 o                         
   4   1   7       7716.30       8022.86       348.34 o                         
   5   1   7       1444.02       1705.99        93.98 o                         
   6   1   7          3.29         26.59        24.79 o                         
   7   1   7       1939.49       2149.09       167.15 o                         
  -9   2   7        707.76        788.25        72.48 o                         
  -8   2   7       3357.33       3478.64       143.99 o                         
  -7   2   7       4497.56       4514.97       197.35 o                         
  -6   2   7        511.88        596.55        43.12 o                         
  -5   2   7        288.98        263.44        23.43 o                         
  -4   2   7         44.14         38.37         8.23 o                         
  -3   2   7       1186.64       1144.66        46.96 o                         
  -2   2   7      12453.44      11755.75       330.08 o                         
  -1   2   7      18890.98      18368.62       530.14 o                         
   0   2   7       7717.90       7827.87       228.71 o                         
   1   2   7       1534.84       1517.45        47.54 o                         
   2   2   7       3074.16       2916.40       169.64 o                         
   3   2   7       6652.44       6589.77       316.73 o                         
   4   2   7       8180.15       8349.06       383.45 o                         
   5   2   7       2021.95       2298.95       124.58 o                         
   6   2   7       2540.66       2701.61       144.69 o                         
   7   2   7       1055.57       1082.30       119.72 o                         
  -9   3   7        379.78        353.30        58.31 o                         
  -8   3   7         55.07         44.69        13.91 o                         
  -7   3   7       2592.40       2622.20       168.53 o                         
  -6   3   7       4695.06       4803.20       258.31 o                         
  -5   3   7       7130.46       6790.03       386.33 o                         
  -4   3   7       2078.66       1926.06        78.88 o                         
  -3   3   7        151.68        132.63         9.83 o                         
  -2   3   7       2284.07       2094.82        69.45 o                         
  -1   3   7       7415.01       7014.20       152.21 o                         
   0   3   7       8358.75       8688.50       227.39 o                         
   1   3   7       8248.09       8069.77       218.09 o                         
   2   3   7       4335.63       4144.78       216.00 o                         
   3   3   7       1875.29       1787.92        94.38 o                         
   4   3   7        277.01        280.84        29.31 o                         
   5   3   7       2683.18       2766.43       136.69 o                         
   6   3   7       5149.06       5448.76       251.94 o                         
   7   3   7       4694.76       5159.32       283.37 o                         
  -9   4   7       1806.11       1911.79       175.56 o                         
  -8   4   7        778.10        805.65        63.54 o                         
  -7   4   7         37.78         28.11        13.72 o                         
  -6   4   7        158.89        140.22        28.45 o                         
  -5   4   7        614.76        557.92        54.91 o                         
  -4   4   7       9954.81       7916.47       598.05 o                         
  -3   4   7       4089.86       3438.54       202.89 o                         
  -2   4   7       2730.42       2538.17       136.04 o                         
  -1   4   7       1794.73       1750.98       108.48 o                         
   0   4   7       2265.95       2352.73        74.28 o                         
   1   4   7       4854.26       4906.18       205.33 o                         
   2   4   7      13890.75      13895.29       683.28 o                         
   3   4   7       8656.11       8113.06       372.16 o                         
   4   4   7       2898.50       2839.86       104.45 o                         
   5   4   7        114.69        110.05        20.79 o                         
   6   4   7        647.99        698.98        88.62 o                         
  -8   5   7       1441.37       1391.22        96.17 o                         
  -7   5   7       2825.08       2836.88       202.44 o                         
  -6   5   7       2267.77       2241.54       181.25 o                         
  -5   5   7        846.93        791.00        58.77 o                         
  -4   5   7       1586.24       1612.18        95.42 o                         
  -3   5   7       9630.14       9642.98       485.86 o                         
  -2   5   7       5502.66       4828.80       214.99 o                         
  -1   5   7       5391.91       5337.94       192.11 o                         
   0   5   7        702.87        695.97        32.74 o                         
   1   5   7         16.36         19.02         8.40 o                         
   2   5   7       2665.25       2513.63       173.96 o                         
   3   5   7       4254.56       4315.89       289.77 o                         
   4   5   7       3303.09       3213.66       159.96 o                         
   5   5   7       4658.06       4542.78       340.15 o                         
   6   5   7       2188.84       2054.08       127.80 o                         
  -8   6   7        719.33        750.94        72.67 o                         
  -7   6   7       2878.91       3061.41       303.83 o                         
  -6   6   7       5308.71       5336.22       336.68 o                         
  -5   6   7       2109.68       2092.14       140.07 o                         
  -4   6   7        563.02        498.63        46.11 o                         
  -3   6   7        140.76        127.12        20.67 o                         
  -2   6   7        517.33        532.44        31.97 o                         
  -1   6   7       2440.47       2444.34       142.13 o                         
   0   6   7       8689.48       8844.26       384.03 o                         
   1   6   7       7312.47       7454.99       326.80 o                         
   2   6   7       1770.87       1802.48        80.29 o                         
   3   6   7        159.33        120.29        22.09 o                         
   4   6   7       1360.43       1320.55        80.89 o                         
   5   6   7       3523.66       3235.73       157.80 o                         
  -8   7   7         30.25          7.46        15.58 o                         
  -7   7   7          1.73         24.10        16.85 o                         
  -6   7   7        543.44        512.91        45.97 o                         
  -5   7   7       3343.40       3089.82       332.15 o                         
  -4   7   7       3781.00       3895.55       300.27 o                         
  -3   7   7       4194.98       4503.26       289.61 o                         
  -2   7   7        688.40        708.07        49.86 o                         
  -1   7   7          2.60         10.09        10.31 o                         
   0   7   7       5375.59       5204.47       307.42 o                         
   1   7   7       4277.19       4107.47       168.34 o                         
   2   7   7       3880.53       3763.54       251.33 o                         
   3   7   7       2213.78       2272.48       108.11 o                         
   4   7   7        291.84        318.02        49.03 o                         
   5   7   7        108.02         72.42        45.28 o                         
  -7   8   7       1200.29       1217.57       111.00 o                         
  -6   8   7        264.31        213.23        47.82 o                         
  -5   8   7        689.30        628.77       100.50 o                         
  -4   8   7       1437.40       1601.77       156.90 o                         
  -3   8   7       2714.17       2896.77       181.03 o                         
  -2   8   7       2922.36       2952.34       189.90 o                         
  -1   8   7       1147.16       1238.34        77.21 o                         
   0   8   7        294.77        267.04        36.30 o                         
   1   8   7          5.00          1.02        14.97 o                         
   2   8   7       1906.79       1802.01       102.95 o                         
   3   8   7       3768.29       3718.80       201.52 o                         
   4   8   7       5169.48       4637.90       506.19 o                         
  -6   9   7       2202.83       2612.65       215.30 o                         
  -5   9   7        846.19        969.47        83.93 o                         
  -4   9   7         43.61         27.49        15.34 o                         
  -3   9   7         33.79         23.29        12.33 o                         
  -2   9   7       1443.26       1549.49       120.12 o                         
  -1   9   7       2671.99       2852.92       126.97 o                         
   0   9   7       3980.87       4054.99       202.62 o                         
   1   9   7       1555.50       1581.19       105.60 o                         
   2   9   7         52.44         38.75        18.77 o                         
   3   9   7        537.49        439.25        58.06 o                         
  -4  10   7       1583.92       1911.63       173.72 o                         
  -3  10   7        715.14        688.31        63.41 o                         
  -2  10   7        176.51        179.32        36.84 o                         
  -1  10   7        313.94        301.40        42.07 o                         
   0  10   7       1128.21       1163.99        94.24 o                         
   1  10   7       1489.40       1445.71        96.45 o                         
  -2 -11   8       1483.33       1637.99       105.75 o                         
  -1 -11   8       2398.00       2628.59       131.44 o                         
   0 -11   8       2078.78       2054.23       125.77 o                         
   1 -11   8       1194.82       1321.97       121.58 o                         
   2 -11   8         95.34         96.71        32.87 o                         
  -4 -10   8       1246.31       1221.36       182.24 o                         
  -3 -10   8        891.56        968.17        88.68 o                         
  -2 -10   8        843.28        874.26        72.27 o                         
  -1 -10   8        142.21        115.78        29.93 o                         
   0 -10   8       1186.18       1184.04        78.51 o                         
   1 -10   8       4099.18       4100.42       197.44 o                         
   2 -10   8       3769.16       3795.43       524.53 o                         
   3 -10   8       1245.23       1243.26        99.78 o                         
   4 -10   8        201.31        149.20        31.36 o                         
  -5  -9   8        191.17        135.02        43.38 o                         
  -4  -9   8       2626.01       2957.78       180.93 o                         
  -3  -9   8       3510.06       3395.78       163.18 o                         
  -2  -9   8       4071.57       4133.09       176.28 o                         
  -1  -9   8       1396.43       1363.49        84.43 o                         
   0  -9   8          5.84         38.32        17.00 o                         
   1  -9   8        825.08        911.16        88.96 o                         
   2  -9   8       2746.32       2608.66       318.08 o                         
   3  -9   8       2240.07       2292.75       263.93 o                         
   4  -9   8       2206.30       2070.46       187.61 o                         
   5  -9   8       1553.98       1452.20       134.51 o                         
  -6  -8   8       2250.68       2366.34       208.10 o                         
  -5  -8   8       1426.47       1394.32       122.86 o                         
  -4  -8   8        146.77        109.19        33.42 o                         
  -3  -8   8       1557.51       1497.63        98.85 o                         
  -2  -8   8       1926.38       1995.64       111.96 o                         
  -1  -8   8       4194.80       4186.97       150.94 o                         
   0  -8   8       3163.80       3243.84       138.66 o                         
   1  -8   8        564.45        595.70        55.20 o                         
   2  -8   8        828.02        791.16        68.97 o                         
   3  -8   8        978.46        908.30        77.06 o                         
   4  -8   8       3083.29       2811.04       253.61 o                         
   5  -8   8       3711.80       3444.12       334.96 o                         
  -7  -7   8        257.09        253.26        95.52 o                         
  -6  -7   8       2248.40       2182.80       155.61 o                         
  -5  -7   8       4592.49       4323.63       214.76 o                         
  -4  -7   8       7100.95       6916.74       326.24 o                         
  -3  -7   8       2441.61       2519.98       151.21 o                         
  -2  -7   8         36.24         30.01        14.66 o                         
  -1  -7   8       2633.36       2689.27       109.50 o                         
   0  -7   8       3210.67       3219.52       131.83 o                         
   1  -7   8       2385.20       2329.39       108.89 o                         
   2  -7   8       2070.87       2100.08       108.28 o                         
   3  -7   8       2302.60       2257.00       134.63 o                         
   4  -7   8         17.52         56.16        20.23 o                         
   5  -7   8        936.12        786.92        66.03 o                         
   6  -7   8       2424.49       2181.61       195.79 o                         
  -8  -6   8       2009.76       1985.66       162.92 o                         
  -7  -6   8        737.99        754.51        92.89 o                         
  -6  -6   8        237.19        236.07        49.71 o                         
  -5  -6   8       4484.52       4399.06       315.85 o                         
  -4  -6   8       4862.72       4627.55       254.80 o                         
  -3  -6   8       6148.91       5873.41       247.02 o                         
  -2  -6   8       3116.97       3084.89       130.71 o                         
  -1  -6   8       1437.62       1503.17        65.88 o                         
   0  -6   8       1011.67        965.73        49.54 o                         
   1  -6   8       1554.23       1647.54        76.94 o                         
   2  -6   8       1548.10       1531.45        61.54 o                         
   3  -6   8       8699.81       8338.13       354.26 o                         
   4  -6   8       6107.51       5716.36       254.10 o                         
   5  -6   8        614.95        639.00        57.61 o                         
   6  -6   8        156.95         64.31        51.48 o                         
  -8  -5   8       1951.57       1914.38       188.63 o                         
  -7  -5   8       2250.88       2285.69       196.96 o                         
  -6  -5   8       1902.18       1945.74       136.66 o                         
  -5  -5   8       1049.37        950.25        69.56 o                         
  -4  -5   8        112.76         88.69        20.85 o                         
  -3  -5   8       1425.86       1475.20        99.13 o                         
  -2  -5   8       9656.80       9953.12       216.38 o                         
  -1  -5   8      16962.91      16415.44       340.89 o                         
   0  -5   8       8407.95       8576.08       166.86 o                         
   1  -5   8        930.29        889.05        36.46 o                         
   2  -5   8        610.16        585.37        26.99 o                         
   3  -5   8       2312.32       2291.86        92.94 o                         
   4  -5   8       4137.73       3969.58       199.32 o                         
   5  -5   8       2810.76       2785.90       154.58 o                         
   6  -5   8       2512.13       2381.69       175.35 o                         
   7  -5   8        714.87        721.71       114.68 o                         
  -8  -4   8         10.75        -43.19        43.19 o                         
  -7  -4   8       2361.05       2175.50       163.05 o                         
  -6  -4   8       5596.06       5458.10       293.55 o                         
  -5  -4   8       5925.51       5734.43       210.49 o                         
  -4  -4   8       3879.25       3460.47       180.48 o                         
  -3  -4   8         91.31         82.39        13.48 o                         
  -2  -4   8       1346.42       1252.71        59.07 o                         
  -1  -4   8       8682.87       8757.60       187.54 o                         
   0  -4   8       4987.46       4757.89        94.14 o                         
   1  -4   8       7917.37       7678.53       129.37 o                         
   2  -4   8       4228.11       4109.23        88.24 o                         
   3  -4   8       1554.70       1458.71        59.37 o                         
   4  -4   8         30.07         24.52        17.45 o                         
   5  -4   8       2858.87       2774.94       190.30 o                         
   6  -4   8       5291.14       5475.31       279.87 o                         
   7  -4   8       5174.46       4957.26       407.54 o                         
  -9  -3   8       1505.51       1333.70       153.75 o                         
  -8  -3   8       1656.97       1572.09       126.55 o                         
  -7  -3   8         16.22         19.62        33.71 o                         
  -6  -3   8       2367.21       2148.16       101.30 o                         
  -5  -3   8       1103.86        957.63        74.50 o                         
  -4  -3   8       7525.38       7620.04       469.43 o                         
  -3  -3   8       5921.41       5730.52       311.53 o                         
  -2  -3   8       7190.92       7422.59       336.57 o                         
  -1  -3   8       1216.26       1252.14        54.04 o                         
   0  -3   8        548.47        579.65        22.01 o                         
   1  -3   8       7982.75       8098.27       125.67 o                         
   2  -3   8      13461.47      13878.68       190.24 o                         
   3  -3   8       8236.61       8126.23       195.83 o                         
   4  -3   8       2478.54       2524.36       101.71 o                         
   5  -3   8         43.96         31.21        12.04 o                         
   6  -3   8        124.50         43.82        22.17 o                         
   7  -3   8       2064.56       1926.68       268.74 o                         
  -9  -2   8        807.35        709.63        85.99 o                         
  -8  -2   8       3542.05       3498.38       265.03 o                         
  -7  -2   8       5221.86       5144.21       227.08 o                         
  -6  -2   8       2121.25       2132.18        91.07 o                         
  -5  -2   8          3.37         -0.19         4.12 o                         
  -4  -2   8        959.87        869.65        66.65 o                         
  -3  -2   8       9752.10      10857.55       458.51 o                         
  -2  -2   8      13127.17      14039.38       336.28 o                         
  -1  -2   8      10049.20      10111.13       212.76 o                         
   0  -2   8       1408.24       1450.79        44.52 o                         
   1  -2   8        254.25        262.47        15.28 o                         
   2  -2   8        571.63        581.95        24.13 o                         
   3  -2   8       4923.81       5084.99       125.24 o                         
   4  -2   8       3249.07       3299.68       117.37 o                         
   5  -2   8       6348.37       6571.82       315.90 o                         
   6  -2   8       3274.65       3486.40       143.08 o                         
   7  -2   8        300.09        278.89        57.11 o                         
  -9  -1   8         12.53         -8.26        40.55 o                         
  -8  -1   8       1151.99       1285.69       130.46 o                         
  -7  -1   8       4044.45       4304.58       179.97 o                         
  -6  -1   8       4903.54       5195.35       171.72 o                         
  -5  -1   8       1438.66       1515.74        75.70 o                         
  -4  -1   8       2721.35       2728.24       100.70 o                         
  -3  -1   8          8.82         23.98        17.51 o                         
  -2  -1   8       2247.35       2186.78        92.06 o                         
  -1  -1   8      10595.98      10824.08       204.41 o                         
   0  -1   8       8555.01       8792.70       198.42 o                         
   1  -1   8      11376.80      11017.21       210.83 o                         
   2  -1   8       4637.47       4712.94       112.20 o                         
   3  -1   8        246.78        234.36        22.40 o                         
   4  -1   8        542.52        671.73        49.33 o                         
   5  -1   8       8915.91       9578.94       221.43 o                         
   6  -1   8       4578.11       4888.12       172.28 o                         
   7  -1   8       3225.22       3334.83       267.29 o                         
  -9   0   8       1315.21       1516.72       112.01 o                         
  -8   0   8        267.82        202.12        39.13 o                         
  -7   0   8          1.02          5.51        22.95 o                         
  -6   0   8        406.00        391.71        32.63 o                         
  -5   0   8       4158.70       4415.98       120.75 o                         
  -4   0   8      12623.13      13033.42       248.86 o                         
  -3   0   8      10124.90       9935.57       512.58 o                         
  -2   0   8       2023.21       1865.84       100.41 o                         
  -1   0   8        782.27        809.36        31.51 o                         
   0   0   8       5310.11       5235.23       123.62 o                         
   1   0   8       8376.68       8485.84       197.56 o                         
   2   0   8       7651.02       7635.25       161.79 o                         
   3   0   8       6508.95       6593.84       177.72 o                         
   4   0   8       3992.67       4210.38       151.27 o                         
   5   0   8        198.59        225.31        28.66 o                         
   6   0   8       2117.34       2070.00       146.91 o                         
   7   0   8       3173.47       3310.46       209.50 o                         
  -9   1   8       3296.60       3496.42       158.23 o                         
  -8   1   8       4322.98       4727.80       159.26 o                         
  -7   1   8       2289.04       2501.65       100.13 o                         
  -6   1   8        606.58        665.11        45.22 o                         
  -5   1   8        566.44        656.44        48.09 o                         
  -4   1   8       3044.05       2877.65       126.78 o                         
  -3   1   8       4342.18       4326.44       158.71 o                         
  -2   1   8       9092.73       8781.61       266.37 o                         
  -1   1   8       6873.66       7086.27       249.78 o                         
   0   1   8       2844.16       3094.89       110.04 o                         
   1   1   8        469.52        466.65        20.28 o                         
   2   1   8       7116.38       7184.97       349.34 o                         
   3   1   8      10922.94      11560.85       319.72 o                         
   4   1   8       5821.37       5906.85       294.55 o                         
   5   1   8       8029.65       8641.38       248.91 o                         
   6   1   8        261.09        227.23        45.14 o                         
   7   1   8        295.90        267.27        57.88 o                         
  -9   2   8        106.96         84.47        22.94 o                         
  -8   2   8       2180.51       2297.04       111.23 o                         
  -7   2   8       2857.84       3091.98       100.15 o                         
  -6   2   8       3777.57       4009.83       148.24 o                         
  -5   2   8       2114.50       2165.71       110.70 o                         
  -4   2   8       1577.83       1523.56        56.02 o                         
  -3   2   8        632.36        552.31        28.29 o                         
  -2   2   8       3342.45       3150.66        98.70 o                         
  -1   2   8      14201.17      14054.20       398.51 o                         
   0   2   8      16374.57      16753.53       552.94 o                         
   1   2   8       5057.98       5032.42       124.36 o                         
   2   2   8        571.99        512.93        37.52 o                         
   3   2   8       2843.35       2520.53       125.91 o                         
   4   2   8       1599.55       1656.11       149.30 o                         
   5   2   8       3782.24       3914.50       194.96 o                         
   6   2   8       4571.01       4614.21       198.40 o                         
   7   2   8       3151.19       3486.08       225.91 o                         
  -9   3   8       1837.21       1899.65       130.50 o                         
  -8   3   8         89.92         76.44        17.57 o                         
  -7   3   8        564.66        546.26        41.94 o                         
  -6   3   8       2575.26       2511.94       150.52 o                         
  -5   3   8       4855.57       4642.43       357.41 o                         
  -4   3   8       7382.40       6824.31       344.49 o                         
  -3   3   8        910.99        787.90        59.68 o                         
  -2   3   8        375.08        396.89        21.23 o                         
  -1   3   8        231.98        240.04        17.77 o                         
   0   3   8       5885.69       6196.59       180.84 o                         
   1   3   8       6842.06       6812.24       166.01 o                         
   2   3   8      10581.07      10059.94       323.86 o                         
   3   3   8       4933.60       4621.94       201.28 o                         
   4   3   8        140.74        157.81        26.25 o                         
   5   3   8        493.89        470.75        41.54 o                         
   6   3   8       2610.69       2752.95       155.14 o                         
  -9   4   8       2282.41       2517.42       157.61 o                         
  -8   4   8       2105.58       2298.85       167.57 o                         
  -7   4   8        908.94        963.65        69.11 o                         
  -6   4   8        328.29        276.87        43.32 o                         
  -5   4   8        928.34        837.43        65.53 o                         
  -4   4   8       1082.21        880.12       112.66 o                         
  -3   4   8       7659.53       7273.09       310.10 o                         
  -2   4   8       5978.75       5626.37       184.19 o                         
  -1   4   8       3479.65       3223.03       152.36 o                         
   0   4   8        701.86        744.63        29.32 o                         
   1   4   8       4133.70       4020.90       173.78 o                         
   2   4   8       5325.58       5619.88       284.01 o                         
   3   4   8       6736.13       6713.03       248.82 o                         
   4   4   8       2177.53       2226.32        92.71 o                         
   5   4   8       1926.91       1905.35       133.29 o                         
   6   4   8         25.56         -5.04        19.56 o                         
  -8   5   8       2660.56       2879.23       159.82 o                         
  -7   5   8       3790.57       4039.13       199.56 o                         
  -6   5   8       5158.33       5318.37       423.31 o                         
  -5   5   8        571.54        542.79        47.31 o                         
  -4   5   8        120.32        104.02        19.92 o                         
  -3   5   8       1196.41       1226.14        85.19 o                         
  -2   5   8       3047.65       3066.96       165.67 o                         
  -1   5   8       4518.17       4458.64       356.19 o                         
   0   5   8       6384.47       6476.23       187.08 o                         
   1   5   8       1510.63       1455.12        85.52 o                         
   2   5   8        354.03        332.42        31.58 o                         
   3   5   8        189.91        171.27        28.03 o                         
   4   5   8       2580.38       2611.30       144.24 o                         
   5   5   8       6935.81       7380.19       307.95 o                         
   6   5   8       3991.98       4302.18       240.40 o                         
  -8   6   8        550.35        567.65        65.52 o                         
  -7   6   8       1073.75       1051.38        97.83 o                         
  -6   6   8       1219.60       1281.24       107.37 o                         
  -5   6   8       4331.63       4234.89       311.67 o                         
  -4   6   8       1639.14       1697.43       104.41 o                         
  -3   6   8       1752.43       1764.68       137.51 o                         
  -2   6   8        799.87        821.08        56.60 o                         
  -1   6   8        772.51        747.69        57.80 o                         
   0   6   8       6834.59       6591.41       192.69 o                         
   1   6   8       8632.51       8376.80       400.68 o                         
   2   6   8       4823.33       4552.22       292.50 o                         
   3   6   8       1884.00       1745.28       160.03 o                         
   4   6   8        164.64        138.12        23.47 o                         
   5   6   8       1072.28       1176.27       117.66 o                         
  -7   7   8        161.07        133.02        24.72 o                         
  -6   7   8          2.71         10.88        19.14 o                         
  -5   7   8        857.29        843.39        62.50 o                         
  -4   7   8       4582.67       4646.96       395.88 o                         
  -3   7   8       5428.61       5738.12       426.82 o                         
  -2   7   8       3272.30       3427.60       177.91 o                         
  -1   7   8        179.92        191.80        29.21 o                         
   0   7   8         79.32         56.17        15.11 o                         
   1   7   8       3489.69       3160.00       133.65 o                         
   2   7   8       2310.57       2195.66       114.76 o                         
   3   7   8       3662.65       3296.17       169.84 o                         
   4   7   8       3620.74       3609.80       374.70 o                         
  -6   8   8        448.69        457.29        45.30 o                         
  -5   8   8          7.95         -0.22        20.26 o                         
  -4   8   8        109.05         90.37        23.90 o                         
  -3   8   8        889.21        987.54       100.52 o                         
  -2   8   8       2704.34       2905.15       165.40 o                         
  -1   8   8       3385.63       3537.71       192.99 o                         
   0   8   8       4268.65       4171.11       157.36 o                         
   1   8   8        488.06        458.24        48.18 o                         
   2   8   8         67.35         54.11        27.92 o                         
   3   8   8       2341.01       2032.89       163.02 o                         
  -5   9   8       1434.08       1454.48       166.87 o                         
  -4   9   8        960.46       1115.53       117.82 o                         
  -3   9   8        185.15        162.19        28.17 o                         
  -2   9   8        124.14        143.82        49.57 o                         
  -1   9   8       2894.56       2995.84       133.79 o                         
   0   9   8       2566.08       2844.34       130.25 o                         
   1   9   8       3451.57       3372.94       162.48 o                         
   2   9   8       1076.99       1060.39        80.36 o                         
  -4  10   8       1436.38       1298.25       148.63 o                         
  -3  10   8       1006.68        966.95        99.98 o                         
  -2  10   8        274.66        178.28        43.31 o                         
  -1  10   8         68.55         64.43        24.61 o                         
   0  10   8         26.26         18.58        22.20 o                         
  -2 -11   9        217.47        178.64        34.87 o                         
  -1 -11   9        918.10        847.83       159.90 o                         
   0 -11   9       1282.34       1230.85       115.78 o                         
   1 -11   9       1260.46       1162.98       114.88 o                         
  -4 -10   9       1998.93       2100.53       159.83 o                         
  -3 -10   9       2210.21       2098.53       134.92 o                         
  -2 -10   9       2716.47       2737.80       134.86 o                         
  -1 -10   9        919.66        956.13        83.82 o                         
   0 -10   9        307.04        283.81        50.90 o                         
   1 -10   9       2002.59       2158.73       148.78 o                         
   2 -10   9       2717.89       2857.78       358.85 o                         
   3 -10   9       2684.06       2776.64       301.05 o                         
  -5  -9   9        137.03        156.45        42.58 o                         
  -4  -9   9       1139.24       1179.22       151.30 o                         
  -3  -9   9       2511.92       2651.87       145.64 o                         
  -2  -9   9       4070.62       4038.27       191.52 o                         
  -1  -9   9       3305.22       3308.46       164.86 o                         
   0  -9   9       1114.36       1169.96        86.69 o                         
   1  -9   9         87.45         68.68        23.78 o                         
   2  -9   9        151.11         87.59        37.61 o                         
   3  -9   9       1562.17       1445.76       104.64 o                         
   4  -9   9       3271.97       3121.56       235.54 o                         
  -6  -8   9       2177.30       2161.18       200.20 o                         
  -5  -8   9       2543.94       2542.18       171.43 o                         
  -4  -8   9        710.38        735.18        71.74 o                         
  -3  -8   9        274.37        294.28        43.87 o                         
  -2  -8   9        545.58        548.60        59.41 o                         
  -1  -8   9       2569.16       2620.92       116.30 o                         
   0  -8   9       3411.45       3367.84       145.48 o                         
   1  -8   9       7537.35       7925.78       254.59 o                         
   2  -8   9       1923.27       1991.52       135.10 o                         
   3  -8   9         27.96         51.12        19.70 o                         
   4  -8   9       1137.19        973.18        84.31 o                         
   5  -8   9       2240.27       2023.16       200.99 o                         
  -7  -7   9         83.31         52.20        32.39 o                         
  -6  -7   9        396.22        431.08        69.03 o                         
  -5  -7   9       4061.71       4250.66       216.38 o                         
  -4  -7   9       6153.29       5852.03       208.88 o                         
  -3  -7   9       3693.51       3776.04       241.61 o                         
  -2  -7   9       2052.01       1880.34       104.79 o                         
  -1  -7   9         46.63         43.01        12.82 o                         
   0  -7   9       1974.40       2047.66       128.24 o                         
   1  -7   9       2561.09       2667.26        93.44 o                         
   2  -7   9       6519.39       6564.68       288.71 o                         
   3  -7   9       2647.33       2510.59       127.05 o                         
   4  -7   9        704.62        671.94        65.74 o                         
   5  -7   9        101.97        155.64        36.31 o                         
   6  -7   9        405.43        368.57        55.74 o                         
  -7  -6   9       2216.22       2112.90       160.69 o                         
  -6  -6   9        266.24        259.01        53.06 o                         
  -5  -6   9          1.96          0.84        16.87 o                         
  -4  -6   9       3347.66       3262.60       185.93 o                         
  -3  -6   9       2302.01       2536.18       121.49 o                         
  -2  -6   9       7539.51       7591.13       223.74 o                         
  -1  -6   9       8609.77       8748.44       282.61 o                         
   0  -6   9        200.38        242.56        29.84 o                         
   1  -6   9        578.65        590.00        43.73 o                         
   2  -6   9       2636.75       2512.64       115.61 o                         
   3  -6   9       5734.00       5426.57       215.10 o                         
   4  -6   9       4692.03       4640.77       321.01 o                         
   5  -6   9       2782.27       2740.00       142.78 o                         
   6  -6   9        668.30        572.67        77.11 o                         
  -8  -5   9        341.99        281.02        71.62 o                         
  -7  -5   9       2169.62       2162.59       156.21 o                         
  -6  -5   9       3387.96       3286.77       185.01 o                         
  -5  -5   9       3845.93       3713.66       160.15 o                         
  -4  -5   9       3247.86       3102.75       133.52 o                         
  -3  -5   9        195.18        185.97        25.33 o                         
  -2  -5   9       6131.51       6163.80       209.78 o                         
  -1  -5   9      13292.41      13810.31       587.27 o                         
   0  -5   9       6705.31       6305.44       113.11 o                         
   1  -5   9       1279.41       1204.82        49.03 o                         
   2  -5   9        893.57        850.54        40.13 o                         
   3  -5   9         47.63         52.16        17.19 o                         
   4  -5   9        938.82       1008.27        65.30 o                         
   5  -5   9       3381.88       3325.58       213.99 o                         
   6  -5   9       4240.01       4109.18       223.85 o                         
  -8  -4   9         93.04         50.70       101.93 o                         
  -7  -4   9        225.69        147.79        41.98 o                         
  -6  -4   9       4200.67       4244.36       261.46 o                         
  -5  -4   9       4146.37       4100.18       196.74 o                         
  -4  -4   9       7112.69       7082.68       207.10 o                         
  -3  -4   9       3782.77       3740.04       131.52 o                         
  -2  -4   9        258.56        233.77        28.53 o                         
  -1  -4   9        424.74        543.64        43.94 o                         
   0  -4   9       6016.23       6180.54        98.61 o                         
   1  -4   9       3277.06       3251.91        80.66 o                         
   2  -4   9      10273.41       9990.03       174.14 o                         
   3  -4   9       5290.15       5148.95       107.51 o                         
   4  -4   9       1315.76       1380.76        75.02 o                         
   5  -4   9        350.05        427.29        44.61 o                         
   6  -4   9       2941.14       3008.75       182.88 o                         
   7  -4   9       3624.22       3641.27       215.15 o                         
  -9  -3   9       2867.46       3320.81       249.27 o                         
  -8  -3   9       1400.19       1315.03       117.40 o                         
  -7  -3   9        893.61        797.70        86.30 o                         
  -6  -3   9        494.20        422.72        59.33 o                         
  -5  -3   9        511.57        500.64        90.86 o                         
  -4  -3   9       2117.12       1938.37       232.53 o                         
  -3  -3   9      12397.09      13620.70       500.42 o                         
  -2  -3   9      12250.99      12526.58       676.07 o                         
  -1  -3   9       4842.65       4696.80       130.26 o                         
   0  -3   9         18.96         31.60         6.79 o                         
   1  -3   9        843.72        856.99        35.52 o                         
   2  -3   9       8689.11       8653.67       147.88 o                         
   3  -3   9       7116.59       7288.19       186.92 o                         
   4  -3   9       3177.21       3168.51       110.13 o                         
   5  -3   9       3935.38       3754.36       140.61 o                         
   6  -3   9        214.80        249.74        53.05 o                         
   7  -3   9         63.36         77.61        47.31 o                         
  -9  -2   9         63.46         39.01        30.84 o                         
  -8  -2   9       2285.09       2359.49       157.38 o                         
  -7  -2   9       4130.83       4238.57       206.12 o                         
  -6  -2   9       4100.40       4244.47       156.80 o                         
  -5  -2   9       2590.40       2508.29       149.48 o                         
  -4  -2   9          1.58         52.17        22.22 o                         
  -3  -2   9       4323.62       4549.52       195.70 o                         
  -2  -2   9       7916.02       8061.61       335.98 o                         
  -1  -2   9       2698.99       2433.50        71.36 o                         
   0  -2   9       6394.96       6211.44       149.23 o                         
   1  -2   9       5382.39       5529.14       130.77 o                         
   2  -2   9        675.68        702.43        26.90 o                         
   3  -2   9       1764.61       1874.19        61.51 o                         
   4  -2   9       5756.72       6312.35       201.38 o                         
   5  -2   9       7670.00       7906.88       244.54 o                         
   6  -2   9       5981.45       6055.33       330.12 o                         
   7  -2   9       1376.62       1124.51       170.97 o                         
  -9  -1   9        340.00        369.09        56.00 o                         
  -8  -1   9         81.64         75.65        22.71 o                         
  -7  -1   9        813.36        835.60        76.29 o                         
  -6  -1   9       1719.69       1813.59        89.30 o                         
  -5  -1   9       5258.10       6087.96       260.86 o                         
  -4  -1   9       6554.65       7218.12       237.57 o                         
  -3  -1   9       5702.83       5975.70       187.92 o                         
  -2  -1   9          3.85         31.42        10.39 o                         
  -1  -1   9        205.62        185.12        13.42 o                         
   0  -1   9      12412.58      12721.47       268.20 o                         
   1  -1   9      13647.38      14210.29       392.62 o                         
   2  -1   9       9173.38       8851.40       157.59 o                         
   3  -1   9        476.81        466.46        31.82 o                         
   4  -1   9       1515.05       1478.28        76.21 o                         
   5  -1   9        663.39        711.58        56.50 o                         
   6  -1   9       3823.60       4045.98       205.77 o                         
   7  -1   9       2503.40       2554.19       356.50 o                         
  -9   0   9       1645.15       1752.68       121.12 o                         
  -8   0   9       2180.46       2405.85       125.08 o                         
  -7   0   9       2746.61       2969.71       133.95 o                         
  -6   0   9         12.63         33.68        10.92 o                         
  -5   0   9       2129.61       2324.58       132.85 o                         
  -4   0   9       7849.52       8209.47       296.31 o                         
  -3   0   9      16882.90      15848.42      1415.89 o                         
  -2   0   9       8517.63       8141.93       286.08 o                         
  -1   0   9       1265.87       1351.47        57.72 o                         
   0   0   9        149.21        168.57        22.34 o                         
   1   0   9       4353.46       4654.39       149.00 o                         
   2   0   9       3432.86       3622.22        98.13 o                         
   3   0   9       1519.63       1532.29        75.14 o                         
   4   0   9       5434.18       5418.59       227.09 o                         
   5   0   9       2613.66       2978.41       133.56 o                         
   6   0   9         28.45         17.32        86.58 o                         
   7   0   9       1866.71       2072.85       210.25 o                         
  -9   1   9       1212.08       1365.08        97.37 o                         
  -8   1   9       3030.58       3442.74       135.30 o                         
  -7   1   9       4350.93       4752.39       127.01 o                         
  -6   1   9       2106.69       2300.75        89.30 o                         
  -5   1   9        167.29        155.76        20.92 o                         
  -4   1   9         86.45         77.59        12.89 o                         
  -3   1   9       2930.30       2754.98       152.15 o                         
  -2   1   9      10996.42      10612.73       268.53 o                         
  -1   1   9      10216.21      10692.94       428.90 o                         
   0   1   9      14080.22      15000.27       629.59 o                         
   1   1   9        591.08        619.20        45.94 o                         
   2   1   9        112.64        116.48        14.34 o                         
   3   1   9        262.70        323.24        44.03 o                         
   4   1   9       7888.38       8268.13       366.26 o                         
   5   1   9       6354.76       6826.78       221.08 o                         
   6   1   9       2709.77       2761.69       364.53 o                         
   7   1   9        153.16        123.32        36.06 o                         
  -9   2   9         24.41          2.60        36.97 o                         
  -8   2   9        197.51        196.09        33.11 o                         
  -7   2   9       1068.10       1107.40        58.65 o                         
  -6   2   9       3975.43       4132.06       149.18 o                         
  -5   2   9       7151.90       7338.33       376.17 o                         
  -4   2   9       4250.27       4143.11       220.48 o                         
  -3   2   9       1283.54       1127.14        52.41 o                         
  -2   2   9       1979.85       1839.59        50.07 o                         
  -1   2   9       7594.25       7685.97       277.21 o                         
   0   2   9      11337.99      12038.10       601.77 o                         
   1   2   9       8636.45       8562.58       224.69 o                         
   2   2   9       2424.71       2352.50        68.96 o                         
   3   2   9       1522.96       1346.53       191.44 o                         
   4   2   9        181.56        241.49        37.14 o                         
   5   2   9       2413.08       2412.07       152.41 o                         
   6   2   9       3974.83       4075.88       188.28 o                         
  -9   3   9       2353.51       2769.26       143.15 o                         
  -8   3   9        753.11        739.70        69.36 o                         
  -7   3   9          8.61          4.83        12.50 o                         
  -6   3   9        870.50        833.15        55.43 o                         
  -5   3   9       2704.44       2467.72       126.33 o                         
  -4   3   9       3516.28       3250.30       174.27 o                         
  -3   3   9       7855.51       7508.04       328.07 o                         
  -2   3   9       2489.75       2314.12        71.30 o                         
  -1   3   9        473.15        431.20        30.12 o                         
   0   3   9        179.03        232.61        19.73 o                         
   1   3   9       6510.45       6572.29       242.60 o                         
   2   3   9       9535.38       9416.26       301.22 o                         
   3   3   9       5182.84       5053.53       213.53 o                         
   4   3   9       4578.50       4589.94       449.75 o                         
   5   3   9        204.02        247.42        36.31 o                         
   6   3   9        818.76        830.69        84.26 o                         
  -8   4   9       1739.22       1841.80       103.22 o                         
  -7   4   9       1637.75       1717.25       117.64 o                         
  -6   4   9        669.39        623.43        52.74 o                         
  -5   4   9        438.41        420.70        40.39 o                         
  -4   4   9        802.05        657.29        62.52 o                         
  -3   4   9       4551.94       4444.21       231.73 o                         
  -2   4   9      10483.39      10218.77       407.29 o                         
  -1   4   9       8394.77       7684.22       337.69 o                         
   0   4   9       1841.85       1893.94        55.22 o                         
   1   4   9          5.36         16.32         6.25 o                         
   2   4   9       1547.73       1571.73        66.95 o                         
   3   4   9       2887.87       2862.65       144.43 o                         
   4   4   9       4567.93       4339.80       276.99 o                         
   5   4   9       2784.74       2835.61       156.02 o                         
   6   4   9       2336.82       2756.64       186.06 o                         
  -8   5   9        192.44        217.78        32.12 o                         
  -7   5   9       1580.08       1700.03       100.82 o                         
  -6   5   9       3723.49       3695.46       361.64 o                         
  -5   5   9       3843.06       3929.04       233.11 o                         
  -4   5   9        274.21        292.23        41.54 o                         
  -3   5   9         27.11         28.20        12.23 o                         
  -2   5   9       1679.83       1807.48        92.12 o                         
  -1   5   9       2849.37       2711.39       164.47 o                         
   0   5   9       6472.31       6332.59       258.25 o                         
   1   5   9       5391.42       5388.51       357.14 o                         
   2   5   9       3897.03       3616.68       117.47 o                         
   3   5   9        249.00        231.40        30.90 o                         
   4   5   9       2108.48       2168.59       210.58 o                         
   5   5   9       2905.96       2957.91       188.94 o                         
  -8   6   9        543.83        444.49        51.36 o                         
  -7   6   9        106.03         81.26        19.52 o                         
  -6   6   9        579.41        555.23        56.51 o                         
  -5   6   9       2005.69       1990.36       171.41 o                         
  -4   6   9       4032.39       4033.78       282.57 o                         
  -3   6   9       2794.00       2926.81       205.15 o                         
  -2   6   9       1067.82       1010.12        72.09 o                         
  -1   6   9         18.34         11.10        18.98 o                         
   0   6   9       3306.10       3053.02       115.48 o                         
   1   6   9       7384.41       7387.21       196.92 o                         
   2   6   9       3855.57       3832.38       136.66 o                         
   3   6   9       2242.81       2285.25       208.46 o                         
   4   6   9        895.06        866.21        79.57 o                         
   5   6   9         64.63         26.04        60.66 o                         
  -7   7   9       1749.04       1830.54       170.74 o                         
  -6   7   9        301.24        250.58        54.11 o                         
  -5   7   9        177.49        150.72        26.79 o                         
  -4   7   9       1652.71       1682.42       105.40 o                         
  -3   7   9       2280.27       2456.56       221.71 o                         
  -2   7   9       3898.63       3962.37       300.96 o                         
  -1   7   9       2694.73       2693.01       154.68 o                         
   0   7   9        200.52        177.67        30.77 o                         
   1   7   9        189.55        149.44        26.36 o                         
   2   7   9        595.57        583.43        64.21 o                         
   3   7   9       1885.23       1729.87       135.65 o                         
   4   7   9       4652.78       4603.41       313.35 o                         
  -6   8   9       1133.61       1089.00        86.86 o                         
  -5   8   9       1001.84       1056.23        82.68 o                         
  -4   8   9        271.78        258.45        44.35 o                         
  -3   8   9         25.55          2.40        16.14 o                         
  -2   8   9       1086.30       1172.17        88.40 o                         
  -1   8   9       5362.37       5267.33       377.47 o                         
   0   8   9       3670.82       3574.96       248.20 o                         
   1   8   9       2286.10       2120.90       118.42 o                         
   2   8   9        295.14        380.31        74.82 o                         
   3   8   9        297.16        285.29        46.18 o                         
  -5   9   9       1978.68       2226.09       236.14 o                         
  -4   9   9       2588.21       2754.82       182.16 o                         
  -3   9   9        653.21        678.11        62.47 o                         
  -2   9   9         10.78        -19.57        19.57 o                         
  -1   9   9        301.29        262.33        51.88 o                         
   0   9   9       2166.58       2138.06       124.64 o                         
   1   9   9       1453.71       1604.38       161.30 o                         
  -2  10   9       1332.12       1396.85       157.49 o                         
  -1  10   9       1328.54       1404.94       112.80 o                         
  -3 -10  10       2602.71       2565.10       152.56 o                         
  -2 -10  10       3881.88       3837.07       164.42 o                         
  -1 -10  10       2262.99       2318.29       136.42 o                         
   0 -10  10          9.76         11.48        37.43 o                         
   1 -10  10        247.82        203.42        53.63 o                         
   2 -10  10       1127.32       1127.15       248.22 o                         
  -5  -9  10        440.48        461.49        74.74 o                         
  -4  -9  10         51.10         46.40        26.81 o                         
  -3  -9  10        663.40        593.59        77.16 o                         
  -2  -9  10       1733.28       1601.74        99.30 o                         
  -1  -9  10       3289.62       3314.77       157.18 o                         
   0  -9  10       2216.84       2350.76       172.71 o                         
   1  -9  10       1705.51       2040.53       145.29 o                         
   2  -9  10        635.15        618.07        78.38 o                         
   3  -9  10        238.79        234.11        43.14 o                         
   4  -9  10       1818.30       1664.53       130.16 o                         
  -6  -8  10       1396.30       1500.77       138.29 o                         
  -5  -8  10       1621.52       1714.42       140.46 o                         
  -4  -8  10       2360.75       2246.47       131.75 o                         
  -3  -8  10       2201.22       2273.48       128.96 o                         
  -2  -8  10        273.53        276.85        37.21 o                         
  -1  -8  10       1096.18       1166.41        85.68 o                         
   0  -8  10       5105.20       5501.15       195.63 o                         
   1  -8  10       5086.10       5091.23       209.67 o                         
   2  -8  10       3833.37       3976.74       353.80 o                         
   3  -8  10       1192.13       1046.23       110.92 o                         
   4  -8  10         42.17         12.55        31.56 o                         
   5  -8  10        185.19        191.37        48.59 o                         
  -7  -7  10       1487.68       1479.97       138.67 o                         
  -6  -7  10        162.33        135.09        37.11 o                         
  -5  -7  10       1929.89       2027.42       167.70 o                         
  -4  -7  10       4615.28       4582.52       185.87 o                         
  -3  -7  10       5330.12       5347.98       198.53 o                         
  -2  -7  10       1863.22       1863.60        97.15 o                         
  -1  -7  10         53.85         53.25        25.37 o                         
   0  -7  10         11.96         23.00        14.60 o                         
   1  -7  10        536.63        527.90        54.49 o                         
   2  -7  10       3348.43       3242.07       175.04 o                         
   3  -7  10       4795.22       4745.82       195.65 o                         
   4  -7  10       4247.65       3958.37       204.56 o                         
   5  -7  10       1793.76       1875.03       207.83 o                         
  -7  -6  10       2571.77       2333.62       170.29 o                         
  -6  -6  10       3455.60       3360.18       197.78 o                         
  -5  -6  10        323.77        267.63        39.63 o                         
  -4  -6  10          5.71         29.53        14.32 o                         
  -3  -6  10       1972.06       1939.36       120.20 o                         
  -2  -6  10       2352.61       2417.68       106.36 o                         
  -1  -6  10       1610.62       1540.47        77.44 o                         
   0  -6  10       5514.65       5339.63       127.64 o                         
   1  -6  10       3534.06       3602.20       118.32 o                         
   2  -6  10         54.63         61.90        17.05 o                         
   3  -6  10       3736.84       3544.10       149.61 o                         
   4  -6  10       5244.52       5158.12       223.43 o                         
   5  -6  10       4826.87       4996.42       352.35 o                         
   6  -6  10       1202.71       1166.18       143.85 o                         
  -8  -5  10         44.50         40.16        31.98 o                         
  -7  -5  10        919.11        841.80        93.81 o                         
  -6  -5  10       5242.40       5439.80       248.07 o                         
  -5  -5  10       6143.88       6023.50       274.92 o                         
  -4  -5  10       3316.44       3329.95       142.25 o                         
  -3  -5  10       1354.83       1400.89       112.84 o                         
  -2  -5  10         63.49         47.49        18.10 o                         
  -1  -5  10       3073.67       3092.61       127.41 o                         
   0  -5  10       2173.27       2212.54        81.54 o                         
   1  -5  10       6909.22       6763.55       169.63 o                         
   2  -5  10       4780.61       4767.63       129.46 o                         
   3  -5  10        237.61        326.85        40.59 o                         
   4  -5  10         28.52         23.75        14.63 o                         
   5  -5  10       1785.39       1735.79       167.74 o                         
   6  -5  10       3703.11       4120.92       227.55 o                         
  -8  -4  10        902.61        998.64       136.88 o                         
  -7  -4  10         26.61         36.95        44.07 o                         
  -6  -4  10        539.23        615.81        97.21 o                         
  -5  -4  10       4680.47       4327.69       239.50 o                         
  -4  -4  10       2543.11       2777.96       123.86 o                         
  -3  -4  10       8260.29       8194.84       311.44 o                         
  -2  -4  10       8157.90       8692.45       299.09 o                         
  -1  -4  10       1136.92       1074.35        59.58 o                         
   0  -4  10         13.90         19.03         4.97 o                         
   1  -4  10       3749.67       3611.88        88.51 o                         
   2  -4  10       7762.86       7838.73       160.24 o                         
   3  -4  10       6877.69       6980.75       193.62 o                         
   4  -4  10       2163.70       2115.14       110.02 o                         
   5  -4  10        731.64        729.05        83.72 o                         
   6  -4  10       1121.18       1084.16       111.52 o                         
  -8  -3  10       1985.60       1940.91       146.56 o                         
  -7  -3  10       2557.93       2649.01       165.06 o                         
  -6  -3  10       2231.15       2361.71       158.00 o                         
  -5  -3  10        694.41        660.24        79.61 o                         
  -4  -3  10        666.40        697.73        78.79 o                         
  -3  -3  10       8684.44       9395.11       410.75 o                         
  -2  -3  10      10887.56      10968.89       305.69 o                         
  -1  -3  10       9376.37       8627.43       180.78 o                         
   0  -3  10       3281.84       3241.80        83.70 o                         
   1  -3  10         13.56         29.60         7.21 o                         
   2  -3  10        223.98        243.42        22.09 o                         
   3  -3  10       2390.26       2585.21        73.11 o                         
   4  -3  10       4634.84       4557.90       143.25 o                         
   5  -3  10       5562.22       5485.29       243.10 o                         
   6  -3  10       2840.98       2773.46       177.33 o                         
  -9  -2  10          3.89        -17.74        17.74 o                         
  -8  -2  10        794.80        879.39        95.22 o                         
  -7  -2  10       3493.77       3706.61       173.86 o                         
  -6  -2  10       5453.44       5803.43       217.62 o                         
  -5  -2  10       3441.76       3670.85       131.87 o                         
  -4  -2  10       1358.63       1621.31       119.40 o                         
  -3  -2  10          2.59         32.08        17.57 o                         
  -2  -2  10       1541.31       1522.69        77.74 o                         
  -1  -2  10       3233.52       3281.44        80.53 o                         
   0  -2  10       7691.17       7649.03       262.76 o                         
   1  -2  10      11927.84      11897.18       345.24 o                         
   2  -2  10       4394.09       4461.77       140.80 o                         
   3  -2  10        299.34        308.58        22.92 o                         
   4  -2  10       1440.44       1562.34        94.32 o                         
   5  -2  10       4951.22       5183.19       280.79 o                         
   6  -2  10       6411.25       6581.39       352.79 o                         
  -9  -1  10       1025.41        998.10        93.49 o                         
  -8  -1  10        189.29        177.22        31.66 o                         
  -7  -1  10          0.04         33.73        16.54 o                         
  -6  -1  10        727.71        792.05        55.60 o                         
  -5  -1  10       2994.99       3228.12       113.37 o                         
  -4  -1  10       7981.29       8659.85       253.57 o                         
  -3  -1  10      10652.18      10530.88       588.39 o                         
  -2  -1  10       3162.42       2963.17       110.46 o                         
  -1  -1  10        117.38         85.05        10.71 o                         
   0  -1  10       1447.30       1552.99        75.15 o                         
   1  -1  10      12731.66      12710.26       278.43 o                         
   2  -1  10       6265.19       6779.25       150.53 o                         
   3  -1  10       2890.88       2934.40        96.70 o                         
   4  -1  10       2226.87       2335.31       118.27 o                         
   5  -1  10          7.13         10.14        31.06 o                         
   6  -1  10        607.71        585.95        76.26 o                         
  -9   0  10       1562.62       1757.39       123.33 o                         
  -8   0  10       3197.43       3388.81       152.44 o                         
  -7   0  10       1809.52       1972.34       110.13 o                         
  -6   0  10       1197.44       1259.11        71.95 o                         
  -5   0  10        163.35        187.08        26.27 o                         
  -4   0  10       4829.20       4623.36       207.97 o                         
  -3   0  10       9269.63       8356.24       771.63 o                         
  -2   0  10       4216.79       3806.30       119.83 o                         
  -1   0  10       3785.84       3932.80       127.12 o                         
   0   0  10       2170.50       2409.74        95.37 o                         
   1   0  10        260.39        259.62        39.70 o                         
   2   0  10        222.32        218.02        14.26 o                         
   3   0  10       7480.93       7795.19       218.64 o                         
   4   0  10       9280.58       9564.89       404.08 o                         
   5   0  10       6661.94       7235.49       302.13 o                         
   6   0  10        555.91        674.08       131.96 o                         
  -9   1  10        154.40        172.54        39.03 o                         
  -8   1  10        607.83        761.47        62.39 o                         
  -7   1  10       2172.09       2349.76        95.42 o                         
  -6   1  10       2879.14       3201.20       108.66 o                         
  -5   1  10       3207.76       3235.42       104.54 o                         
  -4   1  10       1479.74       1353.21       121.70 o                         
  -3   1  10        200.73        203.57        19.08 o                         
  -2   1  10       1418.95       1402.64        48.09 o                         
  -1   1  10      10744.51      10511.80       716.88 o                         
   0   1  10      11546.17      12450.45       509.65 o                         
   1   1  10       7706.40       8253.81       345.68 o                         
   2   1  10       2061.13       1828.34        72.72 o                         
   3   1  10        508.40        536.86        50.67 o                         
   4   1  10       3684.97       3840.55       297.25 o                         
   5   1  10       5591.05       5942.15       224.45 o                         
   6   1  10       2449.89       2305.91       213.91 o                         
  -9   2  10        590.62        736.58        74.15 o                         
  -8   2  10       1066.41       1096.44        86.00 o                         
  -7   2  10         93.04         88.53        18.08 o                         
  -6   2  10       2426.83       2492.64       148.98 o                         
  -5   2  10       5031.61       5006.42       332.78 o                         
  -4   2  10       7200.23       7485.21       432.04 o                         
  -3   2  10       4486.51       4070.78       198.65 o                         
  -2   2  10        129.12        124.40        12.94 o                         
  -1   2  10        236.29        232.89        20.52 o                         
   0   2  10       5863.56       6158.16       280.91 o                         
   1   2  10       7455.25       8044.75       345.69 o                         
   2   2  10       2398.76       2266.17       114.25 o                         
   3   2  10       8070.29       7749.69       404.96 o                         
   4   2  10        932.49        960.78       116.64 o                         
   5   2  10        124.69         91.15        41.27 o                         
   6   2  10       2122.73       2122.66       168.16 o                         
  -8   3  10       2415.53       2552.73       171.62 o                         
  -7   3  10        339.78        353.22        37.92 o                         
  -6   3  10         11.50         16.65        11.18 o                         
  -5   3  10        282.97        242.20        33.93 o                         
  -4   3  10       1719.38       1584.00       126.21 o                         
  -3   3  10       4819.26       4539.62       186.38 o                         
  -2   3  10       8471.50       8105.58       253.27 o                         
  -1   3  10       6923.62       6511.62       359.46 o                         
   0   3  10        729.34        709.33        44.80 o                         
   1   3  10       2821.38       2792.59       111.14 o                         
   2   3  10       3064.65       3226.22       180.40 o                         
   3   3  10       8119.97       8074.55       343.00 o                         
   4   3  10       5470.22       5540.67       282.85 o                         
   5   3  10       1305.22       1332.90        90.02 o                         
   6   3  10        355.46        334.45        54.76 o                         
  -8   4  10       1034.97       1041.07        77.12 o                         
  -7   4  10       2177.33       2257.69       144.97 o                         
  -6   4  10       2439.78       2468.17       204.58 o                         
  -5   4  10       2165.64       1982.83       126.73 o                         
  -4   4  10        201.21        222.73        29.34 o                         
  -3   4  10       1231.64       1110.22        71.06 o                         
  -2   4  10       7605.56       7437.11       331.00 o                         
  -1   4  10       7373.51       7074.29       369.58 o                         
   0   4  10       5841.50       5871.31       297.66 o                         
   1   4  10       1479.72       1534.47        73.28 o                         
   2   4  10         51.39         66.29        16.02 o                         
   3   4  10        210.59        171.27        31.29 o                         
   4   4  10       2476.96       2559.10       139.02 o                         
   5   4  10       3672.18       3683.92       183.02 o                         
  -8   5  10         80.70         31.82        14.14 o                         
  -7   5  10       1314.13       1305.84       150.83 o                         
  -6   5  10       1647.40       1824.78       103.92 o                         
  -5   5  10       2355.62       2311.03       208.30 o                         
  -4   5  10       3071.31       3069.70       228.17 o                         
  -3   5  10        454.38        433.87        42.30 o                         
  -2   5  10        156.58        179.55        28.94 o                         
  -1   5  10       1294.06       1208.06       116.87 o                         
   0   5  10       2479.25       2326.50        91.85 o                         
   1   5  10       7888.99       7362.27       309.78 o                         
   2   5  10       3785.59       3781.29       179.23 o                         
   3   5  10       1982.61       1961.92        93.88 o                         
   4   5  10          1.02         22.74        19.87 o                         
   5   5  10       2034.07       2205.83       164.27 o                         
  -7   6  10        166.01        187.44        30.50 o                         
  -6   6  10          0.38        -15.70        15.70 o                         
  -5   6  10        324.10        293.79        35.70 o                         
  -4   6  10       2557.58       2515.82       148.33 o                         
  -3   6  10       3884.63       4030.65       217.67 o                         
  -2   6  10       5124.80       4779.60       318.02 o                         
  -1   6  10        681.25        715.05        77.14 o                         
   0   6  10        202.51        181.29        26.02 o                         
   1   6  10        867.88        758.20        67.90 o                         
   2   6  10       2943.17       2833.42       144.43 o                         
   3   6  10       3775.57       3361.07       200.60 o                         
   4   6  10       2164.99       2136.86       314.40 o                         
  -7   7  10       1946.40       2285.02       117.88 o                         
  -6   7  10        958.70        930.43        72.20 o                         
  -5   7  10        290.36        329.38        46.77 o                         
  -4   7  10         10.09          4.66        13.65 o                         
  -3   7  10       1021.34       1177.63       110.98 o                         
  -2   7  10       2104.30       2195.15       281.30 o                         
  -1   7  10       5326.91       5538.93       436.01 o                         
   0   7  10       2060.48       2219.12       144.61 o                         
   1   7  10       2064.90       1955.90       117.77 o                         
   2   7  10          9.30          9.99        14.39 o                         
   3   7  10       1456.23       1447.97       172.85 o                         
  -6   8  10       1130.22       1059.73        86.18 o                         
  -5   8  10       2110.73       2074.25       190.12 o                         
  -4   8  10       2149.39       2277.68       120.59 o                         
  -3   8  10        328.23        299.03        41.92 o                         
  -2   8  10         35.06          2.90        20.51 o                         
  -1   8  10       2639.22       2575.66       223.67 o                         
   0   8  10       5170.29       5437.08       428.94 o                         
   1   8  10       2966.67       2868.11       176.13 o                         
   2   8  10       1474.80       1444.74       151.11 o                         
  -4   9  10       2034.15       2241.94       247.10 o                         
  -3   9  10       1807.92       1780.20       105.31 o                         
  -2   9  10       1012.25        962.01       214.96 o                         
  -1   9  10         14.78         30.25        33.96 o                         
   0   9  10        173.27        137.06        37.47 o                         
  -3 -10  11       2149.12       1956.27       119.97 o                         
  -2 -10  11       3006.59       2993.42       162.41 o                         
  -1 -10  11       1458.33       1407.25       123.45 o                         
   0 -10  11        829.17        874.20        95.20 o                         
   1 -10  11        100.79         61.90        91.27 o                         
  -4  -9  11        616.97        583.91        81.60 o                         
  -3  -9  11        342.33        357.51        52.92 o                         
  -2  -9  11        215.09        184.51        33.99 o                         
  -1  -9  11       1228.58       1260.87        95.90 o                         
   0  -9  11       2651.43       2749.55       195.36 o                         
   1  -9  11       3776.84       4085.78       207.78 o                         
   2  -9  11       2757.54       3023.95       187.20 o                         
   3  -9  11         75.86         80.09        32.55 o                         
  -5  -8  11       1472.10       1540.26       135.18 o                         
  -4  -8  11       3860.48       3755.09       178.28 o                         
  -3  -8  11       4590.11       4987.16       203.59 o                         
  -2  -8  11       2536.43       2596.17       123.99 o                         
  -1  -8  11          4.26         -3.17        16.15 o                         
   0  -8  11       1549.71       1673.29       102.92 o                         
   1  -8  11       3147.08       3203.77       161.04 o                         
   2  -8  11       4863.01       5188.47       289.87 o                         
   3  -8  11       1301.78       1422.45       101.35 o                         
   4  -8  11        970.86        820.00       155.86 o                         
  -6  -7  11        573.03        456.52        73.18 o                         
  -5  -7  11         46.94         49.47        26.24 o                         
  -4  -7  11       2145.61       2200.40       128.17 o                         
  -3  -7  11       3470.16       3671.30       163.71 o                         
  -2  -7  11       1951.37       1944.02       101.30 o                         
  -1  -7  11       4076.48       4135.77       204.68 o                         
   0  -7  11       2002.97       1996.77        93.47 o                         
   1  -7  11          0.85         -6.84        22.44 o                         
   2  -7  11        797.54        703.15        81.77 o                         
   3  -7  11       3725.95       3568.69       160.44 o                         
   4  -7  11       3693.99       3730.40       256.42 o                         
   5  -7  11       2752.06       2893.19       280.33 o                         
  -7  -6  11       1486.69       1457.18       135.49 o                         
  -6  -6  11       2610.84       2561.83       171.58 o                         
  -5  -6  11       2255.66       2335.46       129.57 o                         
  -4  -6  11       1437.52       1426.96       110.79 o                         
  -3  -6  11          8.37         27.70        14.76 o                         
  -2  -6  11       1544.97       1598.18        82.40 o                         
  -1  -6  11       4919.52       4794.94       235.85 o                         
   0  -6  11      10750.09      10201.83       275.69 o                         
   1  -6  11       3306.31       3340.83       130.85 o                         
   2  -6  11        463.88        423.54        58.83 o                         
   3  -6  11        453.35        509.51        68.23 o                         
   4  -6  11       1002.66       1072.40       104.95 o                         
   5  -6  11       1709.95       1756.06       142.13 o                         
  -7  -5  11         24.01        -18.88        23.89 o                         
  -6  -5  11       2653.44       2723.54       172.42 o                         
  -5  -5  11       5778.58       5578.89       231.85 o                         
  -4  -5  11       5498.04       5520.82       275.47 o                         
  -3  -5  11       4720.09       4635.75       285.01 o                         
  -2  -5  11        131.64        140.63        22.93 o                         
  -1  -5  11         52.79         84.56        16.55 o                         
   0  -5  11       2510.90       2496.65        89.76 o                         
   1  -5  11       4467.52       4333.08       133.45 o                         
   2  -5  11       3722.28       3765.36       183.29 o                         
   3  -5  11       5085.69       5285.80       230.22 o                         
   4  -5  11       1128.56       1149.23       105.98 o                         
   5  -5  11         12.01         27.08        19.12 o                         
  -8  -4  11       2004.44       2417.01       214.78 o                         
  -7  -4  11       1413.99       1522.55       163.08 o                         
  -6  -4  11        284.16        179.42       110.35 o                         
  -5  -4  11        131.67        103.15        25.21 o                         
  -4  -4  11       3090.98       3145.26       127.14 o                         
  -3  -4  11       6015.50       6447.15       267.03 o                         
  -2  -4  11       6412.08       6083.98       171.35 o                         
  -1  -4  11       2870.22       2801.61       102.54 o                         
   0  -4  11       1357.63       1353.78        53.23 o                         
   1  -4  11        674.69        717.77        48.98 o                         
   2  -4  11       3087.43       3144.47        92.56 o                         
   3  -4  11       6506.82       6413.37       252.24 o                         
   4  -4  11       6567.32       6721.90       271.33 o                         
   5  -4  11        980.43       1058.99       104.79 o                         
   6  -4  11        571.21        603.22        93.55 o                         
  -8  -3  11        889.10        875.24       115.98 o                         
  -7  -3  11       3360.42       3412.15       319.08 o                         
  -6  -3  11       5643.56       5782.28       593.89 o                         
  -5  -3  11       3384.66       3627.85       220.74 o                         
  -4  -3  11         45.73         59.02        21.65 o                         
  -3  -3  11        971.89       1095.35        69.19 o                         
  -2  -3  11      10842.82      10721.89       265.72 o                         
  -1  -3  11       4015.02       3913.71       106.59 o                         
   0  -3  11       4305.94       4235.35       115.22 o                         
   1  -3  11       3175.94       3270.41       109.93 o                         
   2  -3  11        358.61        352.19        27.16 o                         
   3  -3  11         58.34         74.58        14.67 o                         
   4  -3  11       2929.97       2785.30       157.87 o                         
   5  -3  11       5044.79       5344.79       246.88 o                         
   6  -3  11       5352.18       5736.33       491.87 o                         
  -8  -2  11         10.10         29.13        18.71 o                         
  -7  -2  11       1126.61       1214.92        98.53 o                         
  -6  -2  11       3865.91       4253.91       202.12 o                         
  -5  -2  11       4544.39       5618.64       251.06 o                         
  -4  -2  11       3909.15       4553.85       220.08 o                         
  -3  -2  11       2396.82       2412.39       105.27 o                         
  -2  -2  11        334.88        361.09        29.90 o                         
  -1  -2  11        902.31        835.23        35.18 o                         
   0  -2  11       4742.72       4991.04       156.29 o                         
   1  -2  11      10876.98      11022.39       259.21 o                         
   2  -2  11       8577.62       9230.96       233.71 o                         
   3  -2  11       2842.85       2734.78       104.46 o                         
   4  -2  11        129.06         98.57        29.87 o                         
   5  -2  11       1786.02       1673.46       107.92 o                         
   6  -2  11       2423.97       2583.49       173.30 o                         
  -9  -1  11       1291.14       1285.66       143.64 o                         
  -8  -1  11       1552.91       1538.01       103.73 o                         
  -7  -1  11       1094.92       1218.38        87.50 o                         
  -6  -1  11        159.43        145.29        24.17 o                         
  -5  -1  11       1524.80       1608.75        95.14 o                         
  -4  -1  11       8011.85       8804.52       352.95 o                         
  -3  -1  11       4955.84       4294.70       165.15 o                         
  -2  -1  11       6500.41       6222.35       194.99 o                         
  -1  -1  11       2455.52       2588.86       151.83 o                         
   0  -1  11        248.04        278.63        33.25 o                         
   1  -1  11       2700.43       2930.70       113.96 o                         
   2  -1  11       6620.97       6598.63       190.92 o                         
   3  -1  11       6031.75       6169.16       190.11 o                         
   4  -1  11       4279.68       4082.52       166.32 o                         
   5  -1  11       2232.40       2424.66       158.66 o                         
   6  -1  11        325.34        331.08        78.56 o                         
  -9   0  11        446.99        340.80        54.61 o                         
  -8   0  11       1929.04       2032.51       118.28 o                         
  -7   0  11       4529.91       5262.85       217.05 o                         
  -6   0  11       2351.14       2685.16       110.11 o                         
  -5   0  11        777.90        783.59        55.25 o                         
  -4   0  11        450.83        371.09        43.60 o                         
  -3   0  11       1119.75        961.62        56.16 o                         
  -2   0  11       3849.98       3778.77       115.80 o                         
  -1   0  11       6149.63       6340.36       372.18 o                         
   0   0  11       7847.39       8228.44       288.82 o                         
   1   0  11       2280.84       2341.86       123.12 o                         
   2   0  11        911.47        893.50        63.32 o                         
   3   0  11       2529.16       2554.86       117.21 o                         
   4   0  11       6689.03       7003.93       270.24 o                         
   5   0  11       6191.72       6593.46       340.10 o                         
   6   0  11       3386.88       3097.37       252.76 o                         
  -9   1  11        169.35        133.01        31.87 o                         
  -8   1  11         17.77        -17.63        17.63 o                         
  -7   1  11        879.78        959.13        62.76 o                         
  -6   1  11       3160.34       3548.35       120.93 o                         
  -5   1  11       6293.46       6882.16       234.05 o                         
  -4   1  11       6875.91       6876.72       305.61 o                         
  -3   1  11       2879.49       2539.81       118.14 o                         
  -2   1  11        758.55        697.06        51.01 o                         
  -1   1  11       5224.68       5436.54       273.89 o                         
   0   1  11       7162.88       7729.26       342.98 o                         
   1   1  11       3261.85       3443.37       142.75 o                         
   2   1  11       1344.31       1437.45        83.30 o                         
   3   1  11        705.06        770.15        63.49 o                         
   4   1  11         18.14         17.13        16.20 o                         
   5   1  11       1610.62       1713.22       108.00 o                         
   6   1  11       3771.12       4163.43       297.31 o                         
  -8   2  11       1763.28       1969.84       117.84 o                         
  -7   2  11        260.60        242.36        34.52 o                         
  -6   2  11        599.21        668.07        50.55 o                         
  -5   2  11       3897.20       3945.34       183.36 o                         
  -4   2  11       8172.32       7631.86       387.41 o                         
  -3   2  11       4074.06       3927.11       144.87 o                         
  -2   2  11       4788.08       4545.85       156.49 o                         
  -1   2  11         41.70         24.79         8.74 o                         
   0   2  11         73.84         72.60        13.16 o                         
   1   2  11        229.10        248.98        32.21 o                         
   2   2  11       5858.70       5985.39       197.33 o                         
   3   2  11       7137.39       7329.16       225.78 o                         
   4   2  11       6781.05       7153.22       370.31 o                         
   5   2  11        170.41        187.07        41.88 o                         
  -8   3  11       2099.29       2160.11       125.03 o                         
  -7   3  11       1807.57       1912.53       116.29 o                         
  -6   3  11        606.09        571.23        63.46 o                         
  -5   3  11        541.42        542.26        51.24 o                         
  -4   3  11        591.08        528.94        37.68 o                         
  -3   3  11       2957.51       2642.66       164.77 o                         
  -2   3  11       8768.16       8275.24       408.49 o                         
  -1   3  11       9217.91       8781.65       548.55 o                         
   0   3  11       2858.39       2847.66       195.71 o                         
   1   3  11       1105.90       1105.70        70.23 o                         
   2   3  11        600.63        576.80        48.06 o                         
   3   3  11       3775.93       3742.28       173.59 o                         
   4   3  11       4750.37       4693.51       363.31 o                         
   5   3  11       2681.13       2605.09       131.72 o                         
  -8   4  11        178.21        147.76        28.27 o                         
  -7   4  11       2069.82       2229.60       226.63 o                         
  -6   4  11       2821.03       2654.31       257.88 o                         
  -5   4  11       3976.77       3851.37       287.24 o                         
  -4   4  11       2641.76       2459.67       258.75 o                         
  -3   4  11        455.56        418.46        54.29 o                         
  -2   4  11        914.94        830.60        64.80 o                         
  -1   4  11       4837.45       4596.87       299.82 o                         
   0   4  11       5315.39       4930.53       287.30 o                         
   1   4  11       2607.21       2616.65       184.47 o                         
   2   4  11       3791.92       3816.87       136.31 o                         
   3   4  11        259.78        323.08        39.91 o                         
   4   4  11        133.92        111.90        28.71 o                         
   5   4  11       2275.45       2262.62       144.31 o                         
  -7   5  11          9.64          1.10        13.66 o                         
  -6   5  11        658.26        662.80        59.14 o                         
  -5   5  11       1501.28       1404.27        81.44 o                         
  -4   5  11       3805.22       3847.39       322.02 o                         
  -3   5  11       3814.83       3923.52       244.66 o                         
  -2   5  11       1116.54        981.43        68.55 o                         
  -1   5  11        318.52        292.86        47.92 o                         
   0   5  11       1586.77       1551.16       147.50 o                         
   1   5  11       3800.07       3460.21       272.44 o                         
   2   5  11       7931.54       7914.08       285.55 o                         
   3   5  11       2846.09       2648.21       126.76 o                         
   4   5  11        825.46        751.10        96.45 o                         
  -7   6  11       1324.89       1410.88       145.71 o                         
  -6   6  11        588.28        553.96        54.05 o                         
  -5   6  11         15.11        -11.72        15.56 o                         
  -4   6  11       1514.74       1530.68       125.47 o                         
  -3   6  11       5143.59       5370.22       320.65 o                         
  -2   6  11       3411.65       3790.44       315.96 o                         
  -1   6  11       2676.03       2852.96       175.34 o                         
   0   6  11       1017.27        923.35        75.66 o                         
   1   6  11         34.78         24.56        15.67 o                         
   2   6  11       1301.12       1097.05        89.69 o                         
   3   6  11       1945.15       2068.25       189.26 o                         
  -6   7  11       1662.51       1694.73       100.56 o                         
  -5   7  11        745.22        748.34        68.31 o                         
  -4   7  11         65.27         22.50        16.28 o                         
  -3   7  11         18.64         51.74        16.57 o                         
  -2   7  11       1225.69       1221.01       134.33 o                         
  -1   7  11       2126.70       2448.54       268.41 o                         
   0   7  11       5322.79       5688.70       403.77 o                         
   1   7  11       2027.92       2160.21       174.74 o                         
   2   7  11        924.67        819.54        80.23 o                         
  -5   8  11       1327.38       1356.13       182.56 o                         
  -4   8  11       2151.70       2327.09       186.48 o                         
  -3   8  11       2196.17       2050.32       181.78 o                         
  -2   8  11         60.77         65.83        30.37 o                         
  -1   8  11        746.60        703.14        88.59 o                         
   0   8  11       1619.89       1776.77       159.41 o                         
   1   8  11       1802.75       1867.78       143.33 o                         
  -3   9  11       1929.24       1996.21       178.27 o                         
  -2   9  11       1647.92       1690.17       142.60 o                         
  -1   9  11        741.47        773.35       135.08 o                         
  -1 -10  12       2366.98       2556.91       171.97 o                         
   0 -10  12       2073.56       2213.51       158.79 o                         
  -4  -9  12       1897.05       1926.79       154.19 o                         
  -3  -9  12       1346.81       1199.69        90.74 o                         
  -2  -9  12        220.21        182.05        34.93 o                         
  -1  -9  12        197.73        244.87        41.83 o                         
   0  -9  12       1990.87       2149.68       147.91 o                         
   1  -9  12       4698.68       4736.40       440.82 o                         
   2  -9  12       3622.06       3603.24       211.64 o                         
  -5  -8  12        467.19        426.01        72.62 o                         
  -4  -8  12       2649.29       2644.94       150.11 o                         
  -3  -8  12       5080.75       5248.24       220.18 o                         
  -2  -8  12       2541.16       2677.59       142.10 o                         
  -1  -8  12       1062.26       1100.56       118.89 o                         
   0  -8  12          1.54         20.23        17.77 o                         
   1  -8  12       1036.94        904.74       108.97 o                         
   2  -8  12       1220.80       1260.80       116.81 o                         
   3  -8  12       4162.12       3956.09       341.46 o                         
  -6  -7  12       1328.49       1351.63       129.51 o                         
  -5  -7  12        388.44        334.20        60.11 o                         
  -4  -7  12         18.90         -1.75        18.41 o                         
  -3  -7  12        470.76        419.98        48.36 o                         
  -2  -7  12       3125.80       3171.29       147.83 o                         
  -1  -7  12       4460.37       4613.06       212.56 o                         
   0  -7  12       4538.46       4644.49       203.69 o                         
   1  -7  12       2442.88       2432.94       155.85 o                         
   2  -7  12          2.74        -14.57        22.37 o                         
   3  -7  12       1189.02       1215.73       158.94 o                         
   4  -7  12       3083.51       2838.79       186.95 o                         
  -7  -6  12        442.88        543.59        83.24 o                         
  -6  -6  12       1734.45       1739.22       203.94 o                         
  -5  -6  12       5588.83       5710.34       321.91 o                         
  -4  -6  12       1851.48       1961.56       118.16 o                         
  -3  -6  12        592.83        591.68        56.62 o                         
  -2  -6  12         48.67         31.51        16.01 o                         
  -1  -6  12       3201.42       3022.22       117.33 o                         
   0  -6  12       5074.10       5262.96       294.21 o                         
   1  -6  12       6764.70       6819.50       268.02 o                         
   2  -6  12       2028.05       2109.27       143.19 o                         
   3  -6  12       1085.41       1060.17       103.51 o                         
   4  -6  12         35.03         45.76        25.47 o                         
   5  -6  12        402.70        429.85        71.60 o                         
  -7  -5  12        269.56        188.10        60.82 o                         
  -6  -5  12        232.17        307.75        57.38 o                         
  -5  -5  12       3884.61       3902.41       232.36 o                         
  -4  -5  12       3793.51       4046.92       215.21 o                         
  -3  -5  12        174.18        180.59        30.09 o                         
  -2  -5  12       3063.12       2998.84       122.67 o                         
  -1  -5  12       1661.15       1615.53        80.98 o                         
   0  -5  12          4.17         18.73         8.94 o                         
   1  -5  12       1895.93       1933.91        98.09 o                         
   2  -5  12       7903.79       7806.38       289.00 o                         
   3  -5  12       7618.32       7722.33       296.48 o                         
   4  -5  12       2941.96       3157.23       186.85 o                         
   5  -5  12        438.58        425.53        93.97 o                         
  -8  -4  12       1845.26       2100.49       204.07 o                         
  -7  -4  12       2578.18       3203.02       244.72 o                         
  -6  -4  12       1174.69       1134.18        94.02 o                         
  -5  -4  12        861.19        900.97        69.70 o                         
  -4  -4  12         11.24         19.84        20.49 o                         
  -3  -4  12        952.12       1105.76        65.64 o                         
  -2  -4  12       4214.06       4103.69       137.54 o                         
  -1  -4  12      11615.14      10892.52       243.28 o                         
   0  -4  12       3469.42       3350.86       122.40 o                         
   1  -4  12        177.62        199.51        28.62 o                         
   2  -4  12       2035.01       2024.71        87.21 o                         
   3  -4  12       4028.03       4072.61       201.01 o                         
   4  -4  12       3288.98       3294.16       187.67 o                         
   5  -4  12       3027.12       3421.35       200.89 o                         
  -8  -3  12         74.49         36.92        30.45 o                         
  -7  -3  12       3282.37       3541.21       326.77 o                         
  -6  -3  12       4541.00       5139.04       281.89 o                         
  -5  -3  12       4536.17       5798.29       376.20 o                         
  -4  -3  12       5185.67       5912.93       188.12 o                         
  -3  -3  12         23.80         15.84        14.84 o                         
  -2  -3  12        435.03        460.18        43.10 o                         
  -1  -3  12       5496.72       5644.64       163.89 o                         
   0  -3  12       3654.86       3805.47       151.47 o                         
   1  -3  12       4081.26       4458.25       137.71 o                         
   2  -3  12       3295.71       3477.83       119.46 o                         
   3  -3  12        781.85        787.02        67.98 o                         
   4  -3  12        532.41        555.95        72.25 o                         
   5  -3  12       3260.69       3350.52       197.17 o                         
  -8  -2  12        322.82        224.66        40.92 o                         
  -7  -2  12          2.08         12.34        13.50 o                         
  -6  -2  12        809.47        947.21        69.72 o                         
  -5  -2  12       3144.00       3433.49       161.63 o                         
  -4  -2  12       4590.05       5160.09       214.93 o                         
  -3  -2  12       8066.45       7724.08       224.74 o                         
  -2  -2  12       4331.80       4051.92       168.93 o                         
  -1  -2  12         88.05        100.63        11.32 o                         
   0  -2  12       1101.82       1182.08        72.62 o                         
   1  -2  12       3921.17       4118.19       162.09 o                         
   2  -2  12       8743.04       9192.31       240.89 o                         
   3  -2  12       6354.19       6302.92       176.81 o                         
   4  -2  12        904.51        894.65        78.71 o                         
   5  -2  12         25.18         48.60        35.97 o                         
  -8  -1  12       2131.99       2325.46       133.80 o                         
  -7  -1  12       3287.62       3821.39       162.88 o                         
  -6  -1  12       1170.50       1252.00        74.50 o                         
  -5  -1  12        116.12        157.77        28.11 o                         
  -4  -1  12       1666.93       1454.43       183.55 o                         
  -3  -1  12       7891.63       6665.01       411.04 o                         
  -2  -1  12       6624.03       6311.04       165.84 o                         
  -1  -1  12       4701.75       4799.49       195.36 o                         
   0  -1  12       1667.18       1670.12        86.64 o                         
   1  -1  12        159.80        178.40        27.11 o                         
   2  -1  12       1571.47       1842.05        94.29 o                         
   3  -1  12       3764.53       3730.41       146.66 o                         
   4  -1  12       5903.70       6130.38       217.91 o                         
   5  -1  12       5569.78       5661.46       218.56 o                         
  -8   0  12       1076.98       1174.06        88.53 o                         
  -7   0  12       2789.40       3200.62       147.95 o                         
  -6   0  12       3440.59       3910.07       145.37 o                         
  -5   0  12       2017.29       2147.99        96.61 o                         
  -4   0  12        979.67        882.20        92.30 o                         
  -3   0  12          3.16          4.95         9.99 o                         
  -2   0  12       1218.14       1143.62        40.49 o                         
  -1   0  12       5890.42       6403.93       412.40 o                         
   0   0  12       8976.63       9723.14       373.34 o                         
   1   0  12       7716.98       8501.68       461.23 o                         
   2   0  12       1586.61       1511.68        87.19 o                         
   3   0  12        356.19        357.29        42.63 o                         
   4   0  12       2345.72       2537.05       157.65 o                         
   5   0  12       4050.36       4166.45       185.15 o                         
  -8   1  12        305.13        333.80        46.30 o                         
  -7   1  12         25.09         18.10        19.24 o                         
  -6   1  12       1713.20       1771.41        81.93 o                         
  -5   1  12       5616.70       5599.16       231.89 o                         
  -4   1  12       5553.18       5161.03       320.33 o                         
  -3   1  12       3486.49       3163.20       128.87 o                         
  -2   1  12        576.12        502.21        50.50 o                         
  -1   1  12        589.71        582.44        64.89 o                         
   0   1  12       1427.45       1502.83       129.70 o                         
   1   1  12       6292.31       6437.58       192.83 o                         
   2   1  12       6966.03       7349.11       364.41 o                         
   3   1  12       2847.64       2868.24       132.35 o                         
   4   1  12        947.49        902.40        91.81 o                         
   5   1  12          2.86         14.23        17.96 o                         
  -8   2  12       2078.37       2313.06       130.72 o                         
  -7   2  12       1406.90       1391.68        83.90 o                         
  -6   2  12         21.18         -5.59        13.57 o                         
  -5   2  12        794.41        700.67        55.13 o                         
  -4   2  12       1302.79       1305.35        75.69 o                         
  -3   2  12       5117.27       4668.49       179.24 o                         
  -2   2  12       3390.88       3114.32        97.71 o                         
  -1   2  12       4537.49       4732.97       251.38 o                         
   0   2  12       3118.13       3385.86       200.37 o                         
   1   2  12        301.22        373.04        41.13 o                         
   2   2  12       4431.73       4685.57       187.14 o                         
   3   2  12       8549.91       8770.67       296.64 o                         
   4   2  12       5312.52       5489.42       247.37 o                         
   5   2  12       1611.34       1701.55       116.85 o                         
  -8   3  12        684.52        742.71        75.33 o                         
  -7   3  12       2051.08       2110.91       107.14 o                         
  -6   3  12       2524.55       2594.05       238.09 o                         
  -5   3  12       2079.77       2098.90       105.34 o                         
  -4   3  12       1529.90       1439.32       112.90 o                         
  -3   3  12        831.33        736.46        53.46 o                         
  -2   3  12       5645.81       5286.82       277.80 o                         
  -1   3  12       8130.18       8119.90       441.95 o                         
   0   3  12       3844.83       4070.54       199.55 o                         
   1   3  12       2430.87       2452.21       101.47 o                         
   2   3  12          8.50         10.35        23.01 o                         
   3   3  12        466.51        386.08        42.39 o                         
   4   3  12       1606.17       1599.20       109.54 o                         
   5   3  12       3337.22       3395.07       173.62 o                         
  -8   4  12          1.49         -0.22        24.41 o                         
  -7   4  12        322.17        294.37        40.29 o                         
  -6   4  12       2276.68       2395.89       172.75 o                         
  -5   4  12       3485.75       3572.17       153.49 o                         
  -4   4  12       2822.37       2790.62       158.27 o                         
  -3   4  12       2709.00       2591.05       210.49 o                         
  -2   4  12        113.92         97.87        20.05 o                         
  -1   4  12       1056.94       1006.66       107.87 o                         
   0   4  12       1146.74       1120.90        79.21 o                         
   1   4  12       5620.19       5131.93       223.58 o                         
   2   4  12       4750.49       4926.55       239.26 o                         
   3   4  12       2682.21       2470.17       155.52 o                         
   4   4  12        419.75        354.38        52.98 o                         
  -7   5  12        190.32        169.67        40.07 o                         
  -6   5  12        124.68         79.66        26.69 o                         
  -5   5  12        386.92        330.91        41.78 o                         
  -4   5  12       2822.07       2898.37       233.64 o                         
  -3   5  12       5452.88       5452.88       430.51 o                         
  -2   5  12       4525.88       4515.08       315.63 o                         
  -1   5  12       1877.08       1925.38       130.62 o                         
   0   5  12         54.56         71.84        24.48 o                         
   1   5  12       2276.49       2236.21       143.49 o                         
   2   5  12       3691.03       3469.80       186.16 o                         
   3   5  12       3122.70       2836.21       155.70 o                         
  -6   6  12       1749.12       1803.73       141.23 o                         
  -5   6  12        588.56        594.82        60.49 o                         
  -4   6  12        351.44        327.93        40.93 o                         
  -3   6  12       1990.40       1997.55       121.47 o                         
  -2   6  12       1987.63       2147.58       212.94 o                         
  -1   6  12       2920.51       3058.35       174.76 o                         
   0   6  12       2158.40       2215.19       148.08 o                         
   1   6  12        545.18        509.16        60.07 o                         
   2   6  12         43.17         63.42        34.70 o                         
   3   6  12        793.84        696.35        86.77 o                         
  -6   7  12        866.81        893.77        91.57 o                         
  -5   7  12       1216.85       1291.62       140.45 o                         
  -4   7  12       1783.92       1814.59       167.50 o                         
  -3   7  12        288.31        368.51        61.57 o                         
  -2   7  12          2.13          7.98        26.93 o                         
  -1   7  12        552.10        647.77        81.51 o                         
   0   7  12       3154.19       3254.12       199.97 o                         
   1   7  12       4893.61       5114.54       461.04 o                         
   2   7  12       1617.12       1782.03       164.53 o                         
  -4   8  12       2441.81       2795.12       280.44 o                         
  -3   8  12       2934.29       3081.28       386.20 o                         
  -2   8  12        971.52        952.65       102.80 o                         
  -1   8  12        329.91        250.12        54.91 o                         
   0   8  12        178.52        151.95        44.93 o                         
  -3  -9  13       1516.22       1560.04       104.74 o                         
  -2  -9  13       1522.91       1505.21       121.38 o                         
  -1  -9  13        179.67        102.22        32.10 o                         
   0  -9  13        652.50        704.39       113.02 o                         
   1  -9  13       1918.20       1858.85       182.66 o                         
  -4  -8  13       1041.60        934.26        88.73 o                         
  -3  -8  13       1706.02       1723.40       106.19 o                         
  -2  -8  13       3358.93       3494.46       189.95 o                         
  -1  -8  13       1946.80       2099.79       215.01 o                         
   0  -8  13        935.81        955.07       121.34 o                         
   1  -8  13        195.83        226.75        59.67 o                         
   2  -8  13        461.32        489.90        74.66 o                         
  -5  -7  13       2048.50       2341.15       167.19 o                         
  -4  -7  13       1135.54        958.92        85.53 o                         
  -3  -7  13        159.29        145.80        28.41 o                         
  -2  -7  13        688.56        663.99        66.08 o                         
  -1  -7  13       4273.13       4332.03       171.36 o                         
   0  -7  13       6058.31       5850.31       313.56 o                         
   1  -7  13       2958.50       3101.44       183.35 o                         
   2  -7  13       1128.54       1067.18       106.45 o                         
   3  -7  13         67.74         61.69        35.51 o                         
  -6  -6  13       1397.99       1532.75       134.81 o                         
  -5  -6  13       3640.73       3792.17       178.54 o                         
  -4  -6  13       4506.39       4727.83       192.90 o                         
  -3  -6  13       2708.37       2727.26       159.30 o                         
  -2  -6  13       1277.99       1321.05        76.04 o                         
  -1  -6  13        759.72        680.33        59.83 o                         
   0  -6  13       2450.80       2333.19       135.97 o                         
   1  -6  13       2070.80       2104.55       143.50 o                         
   2  -6  13       3914.68       4025.28       247.78 o                         
   3  -6  13       1926.77       2048.74       150.29 o                         
   4  -6  13       1630.25       1584.05       137.67 o                         
  -7  -5  13       1542.15       1749.62       148.00 o                         
  -6  -5  13         71.03         28.32        30.73 o                         
  -5  -5  13        666.73        658.77        62.06 o                         
  -4  -5  13        844.95        834.64        73.92 o                         
  -3  -5  13       2533.13       2705.57       153.21 o                         
  -2  -5  13       5995.89       5781.00       177.44 o                         
  -1  -5  13       3666.36       3562.96       138.37 o                         
   0  -5  13       1197.85       1201.72        74.34 o                         
   1  -5  13        128.67        167.65        37.95 o                         
   2  -5  13       2499.36       2638.16       161.83 o                         
   3  -5  13       4290.15       4509.94       225.96 o                         
   4  -5  13       5088.24       5333.79       258.29 o                         
  -7  -4  13       1830.50       2103.48       158.59 o                         
  -6  -4  13       4804.67       5178.47       357.42 o                         
  -5  -4  13       2411.26       2476.29       123.27 o                         
  -4  -4  13        159.29        124.81        26.52 o                         
  -3  -4  13        325.61        397.11        51.58 o                         
  -2  -4  13       5212.72       5219.11       161.07 o                         
  -1  -4  13       7184.22       7047.33       185.39 o                         
   0  -4  13       3783.30       3839.41       136.86 o                         
   1  -4  13       2232.53       2143.67        95.96 o                         
   2  -4  13        380.56        414.31        60.63 o                         
   3  -4  13        329.43        359.76        59.12 o                         
   4  -4  13        991.55       1002.41       103.94 o                         
   5  -4  13       2440.28       2708.22       183.42 o                         
  -8  -3  13         39.05         25.50        24.53 o                         
  -7  -3  13        399.60        344.79        66.44 o                         
  -6  -3  13       4082.33       4725.85       243.15 o                         
  -5  -3  13       5229.32       6270.15       249.63 o                         
  -4  -3  13       1342.63       1624.21       102.82 o                         
  -3  -3  13       1253.06       1279.20        82.83 o                         
  -2  -3  13        133.38        130.50        23.26 o                         
  -1  -3  13        467.01        541.68        67.29 o                         
   0  -3  13       1374.19       1428.98        85.71 o                         
   1  -3  13       5506.91       5559.18       163.75 o                         
   2  -3  13      11076.48      10967.21       253.51 o                         
   3  -3  13       2019.38       2318.36       152.21 o                         
   4  -3  13        345.52        306.46        54.27 o                         
   5  -3  13        230.99        231.55        52.33 o                         
  -8  -2  13       1749.49       1941.73       135.11 o                         
  -7  -2  13        865.25        925.72        99.62 o                         
  -6  -2  13         19.47         42.37        18.83 o                         
  -5  -2  13        161.11        161.19        36.18 o                         
  -4  -2  13       3652.06       3697.52       151.15 o                         
  -3  -2  13       5585.53       5346.55       178.17 o                         
  -2  -2  13       6120.39       6177.30       277.18 o                         
  -1  -2  13       2233.98       2025.24       121.92 o                         
   0  -2  13         21.74         35.05        12.03 o                         
   1  -2  13       1258.42       1471.64       111.36 o                         
   2  -2  13       5890.83       5822.43       187.29 o                         
   3  -2  13       4682.01       4766.30       186.31 o                         
   4  -2  13       3263.48       3495.20       188.96 o                         
   5  -2  13       1441.62       1610.82       136.96 o                         
  -8  -1  13       2378.62       2614.64       141.28 o                         
  -7  -1  13       4388.06       5167.77       217.60 o                         
  -6  -1  13       2671.83       2951.37       136.67 o                         
  -5  -1  13        927.21        915.77        83.62 o                         
  -4  -1  13         52.36         29.03        30.61 o                         
  -3  -1  13       2163.56       2214.32       102.16 o                         
  -2  -1  13       4570.89       4347.70       240.72 o                         
  -1  -1  13       3712.15       3945.59       188.57 o                         
   0  -1  13       4910.14       5254.13       255.39 o                         
   1  -1  13       2541.34       2704.59       118.60 o                         
   2  -1  13        529.76        567.19        53.84 o                         
   3  -1  13       1603.02       1616.35        98.93 o                         
   4  -1  13       4162.68       4242.30       201.37 o                         
   5  -1  13       4392.29       4314.59       193.93 o                         
  -8   0  13         55.50          2.79        20.60 o                         
  -7   0  13       1074.43       1202.85        79.83 o                         
  -6   0  13       3365.35       3797.11       172.10 o                         
  -5   0  13       1557.51       1595.97       105.66 o                         
  -4   0  13       3580.71       3123.38       170.37 o                         
  -3   0  13       2246.28       2032.61       105.25 o                         
  -2   0  13          1.63          0.99        17.77 o                         
  -1   0  13       2180.19       2428.27       109.91 o                         
   0   0  13       8135.51       8454.60       262.98 o                         
   1   0  13      10304.51      10281.76       375.73 o                         
   2   0  13       4348.72       4481.98       164.99 o                         
   3   0  13        287.45        243.86        34.16 o                         
   4   0  13          2.13         23.86        19.11 o                         
   5   0  13       1420.20       1334.62       142.70 o                         
  -8   1  13       1522.19       1495.94       104.14 o                         
  -7   1  13        729.71        721.81        59.96 o                         
  -6   1  13        336.74        297.58        37.47 o                         
  -5   1  13       1653.00       1414.18       103.42 o                         
  -4   1  13       4591.57       4072.90       231.28 o                         
  -3   1  13       5090.68       4731.72       168.06 o                         
  -2   1  13       2060.22       2057.76       201.74 o                         
  -1   1  13        567.31        646.83        54.07 o                         
   0   1  13        806.70        827.76        62.71 o                         
   1   1  13       3487.70       3702.74       176.55 o                         
   2   1  13       3939.23       3978.19       168.27 o                         
   3   1  13       4495.29       4671.11       180.08 o                         
   4   1  13       5494.76       5702.70       257.34 o                         
   5   1  13       1010.00        884.53       100.94 o                         
  -8   2  13       2080.95       2349.03       132.84 o                         
  -7   2  13       2625.32       2731.60       135.56 o                         
  -6   2  13       1378.14       1273.46       101.25 o                         
  -5   2  13        385.42        313.64        32.12 o                         
  -4   2  13        158.43        132.60        20.35 o                         
  -3   2  13       2511.74       2449.52       213.59 o                         
  -2   2  13       3079.39       2881.99       195.26 o                         
  -1   2  13       3849.51       3892.46       178.69 o                         
   0   2  13       2945.43       3294.34       307.87 o                         
   1   2  13        443.80        484.27        64.11 o                         
   2   2  13        565.41        617.80        59.11 o                         
   3   2  13       3739.64       3873.84       164.22 o                         
   4   2  13       5162.04       5146.74       270.39 o                         
  -7   3  13       1448.48       1385.11       150.13 o                         
  -6   3  13       4369.60       4206.16       461.67 o                         
  -5   3  13       3668.55       3846.69       201.22 o                         
  -4   3  13       2822.09       2298.11       256.12 o                         
  -3   3  13          7.77        -11.85        22.29 o                         
  -2   3  13       1840.07       1812.20       125.16 o                         
  -1   3  13        182.99        167.93        28.77 o                         
   0   3  13       3625.40       3416.54       174.77 o                         
   1   3  13       3231.98       3112.28       173.65 o                         
   2   3  13       3187.05       3118.60       154.93 o                         
   3   3  13        217.87        202.06        32.85 o                         
   4   3  13        559.81        604.75        68.50 o                         
  -7   4  13         42.10         22.41        22.50 o                         
  -6   4  13        987.32        901.91        92.60 o                         
  -5   4  13       1700.61       1599.39       157.56 o                         
  -4   4  13       3447.62       3546.65       266.64 o                         
  -3   4  13       2759.65       2861.31       325.86 o                         
  -2   4  13       1207.40       1347.22       158.77 o                         
  -1   4  13       1760.69       1790.35       226.48 o                         
   0   4  13        127.37        127.94        34.24 o                         
   1   4  13       3431.74       3299.36       257.06 o                         
   2   4  13       5915.10       5824.84       215.43 o                         
   3   4  13       5175.48       4906.62       205.20 o                         
  -7   5  13        997.81       1013.85       112.11 o                         
  -6   5  13        936.77        887.97       134.65 o                         
  -5   5  13         20.74         -6.43        29.51 o                         
  -4   5  13        787.08        846.53       188.70 o                         
  -3   5  13       3826.76       3864.67       373.64 o                         
  -2   5  13       5851.92       6133.21       533.43 o                         
  -1   5  13       2498.71       2569.81       157.46 o                         
   0   5  13       1870.48       1941.32       135.87 o                         
   1   5  13        341.55        367.70        59.37 o                         
   2   5  13        419.09        415.05        62.13 o                         
   3   5  13       1427.06       1312.49       118.30 o                         
  -6   6  13       2153.86       2189.32       194.78 o                         
  -5   6  13       1301.50       1462.59       154.26 o                         
  -4   6  13        140.12         64.60        42.26 o                         
  -3   6  13         60.30         67.81        54.82 o                         
  -2   6  13        858.62        916.83        96.74 o                         
  -1   6  13       1348.76       1328.49       134.02 o                         
   0   6  13       4220.13       4231.48       286.60 o                         
   1   6  13       3130.88       3099.54       213.64 o                         
   2   6  13        822.40        836.88       102.11 o                         
  -5   7  13       2145.88       2315.55       252.38 o                         
  -4   7  13       1854.78       1999.47       225.63 o                         
  -3   7  13       1599.62       1710.15       236.93 o                         
  -2   7  13       1155.33       1177.01       162.12 o                         
  -1   7  13        111.27         93.38        31.29 o                         
   0   7  13       2151.35       2130.71       217.30 o                         
  -4  -8  14         39.90         51.07        29.62 o                         
  -3  -8  14        784.79        696.55        74.69 o                         
  -2  -8  14       1571.03       1712.91       119.54 o                         
  -1  -8  14       3329.01       3413.49       247.76 o                         
   0  -8  14       2699.64       2648.11       216.38 o                         
   1  -8  14       1610.37       1594.93       167.35 o                         
  -5  -7  14       2196.92       2238.74       164.14 o                         
  -4  -7  14       2743.18       2787.80       147.53 o                         
  -3  -7  14       1389.58       1408.33       146.27 o                         
  -2  -7  14         32.72         32.29        19.81 o                         
  -1  -7  14       2097.02       1994.83       179.16 o                         
   0  -7  14       3187.98       3095.66       332.39 o                         
   1  -7  14       5608.54       5528.74       259.94 o                         
   2  -7  14       1792.80       1798.83       152.26 o                         
  -6  -6  14         44.73         -3.44        38.32 o                         
  -5  -6  14       1357.26       1475.28       139.51 o                         
  -4  -6  14       3444.69       3200.65       215.36 o                         
  -3  -6  14       4930.18       5103.47       272.53 o                         
  -2  -6  14       1716.09       1656.98       127.67 o                         
  -1  -6  14        642.05        553.74        68.60 o                         
   0  -6  14         52.65         26.69        25.15 o                         
   1  -6  14        882.10        813.72        90.22 o                         
   2  -6  14       2654.84       2602.68       171.15 o                         
   3  -6  14       3377.81       3366.79       203.40 o                         
  -6  -5  14        799.07        817.95       107.70 o                         
  -5  -5  14         78.35         77.58        18.89 o                         
  -4  -5  14          5.18         21.72        12.51 o                         
  -3  -5  14       1546.60       1572.08        90.90 o                         
  -2  -5  14       3877.72       3784.10       172.14 o                         
  -1  -5  14       9064.61       8479.58       264.92 o                         
   0  -5  14       3014.65       2890.51       136.30 o                         
   1  -5  14        914.26        846.18        89.73 o                         
   2  -5  14        376.17        410.51        63.56 o                         
   3  -5  14       2710.55       2819.64       180.42 o                         
   4  -5  14       2082.67       2148.16       163.38 o                         
  -7  -4  14       1577.74       1873.78       133.57 o                         
  -6  -4  14       3697.97       4447.25       199.25 o                         
  -5  -4  14       1192.45       1280.82        88.19 o                         
  -4  -4  14       1397.95       1451.52       135.68 o                         
  -3  -4  14        592.73        616.96        80.87 o                         
  -2  -4  14        841.46        684.78        67.07 o                         
  -1  -4  14       3355.42       3092.11       146.08 o                         
   0  -4  14       6532.58       6318.54       189.36 o                         
   1  -4  14       4379.33       4259.33       171.31 o                         
   2  -4  14       2199.58       2179.22       148.38 o                         
   3  -4  14        571.45        605.84        79.37 o                         
   4  -4  14         84.91        122.59        35.97 o                         
  -7  -3  14          7.41         41.80        31.78 o                         
  -6  -3  14        561.97        581.12        95.22 o                         
  -5  -3  14        502.91        579.65        63.43 o                         
  -4  -3  14       1288.62       1381.98       114.44 o                         
  -3  -3  14       5708.18       5232.65       241.72 o                         
  -2  -3  14       2560.49       2266.86       145.97 o                         
  -1  -3  14        722.58        678.41        74.15 o                         
   0  -3  14       1340.62       1295.98        84.80 o                         
   1  -3  14       5992.66       5935.50       177.14 o                         
   2  -3  14       5704.15       5757.54       208.32 o                         
   3  -3  14       5517.18       5878.22       277.21 o                         
   4  -3  14        906.11        848.26       133.61 o                         
  -7  -2  14       2219.88       2714.28       189.37 o                         
  -6  -2  14       3487.71       3934.42       226.50 o                         
  -5  -2  14        291.64        417.46        87.43 o                         
  -4  -2  14        327.54        362.63        44.69 o                         
  -3  -2  14       6856.62       6123.57       266.72 o                         
  -2  -2  14       7313.76       6602.88       386.50 o                         
  -1  -2  14       2333.53       2404.11       139.91 o                         
   0  -2  14        921.45        969.42        71.73 o                         
   1  -2  14          1.63         33.21        13.75 o                         
   2  -2  14       1043.15       1096.23        77.94 o                         
   3  -2  14       2522.52       2649.97       139.30 o                         
   4  -2  14       2232.00       2162.98       155.97 o                         
  -7  -1  14       2662.23       3010.57       167.01 o                         
  -6  -1  14       4162.65       4531.04       191.75 o                         
  -5  -1  14       2909.87       2882.37       169.31 o                         
  -4  -1  14        914.69        740.16        85.20 o                         
  -3  -1  14         15.75         10.35        16.56 o                         
  -2  -1  14       1132.11       1106.36        95.09 o                         
  -1  -1  14       1664.01       1704.84       115.09 o                         
   0  -1  14       4230.79       4672.06       220.74 o                         
   1  -1  14       9356.74       9519.06       261.04 o                         
   2  -1  14       1684.93       1730.73        99.65 o                         
   3  -1  14          2.92         23.02        12.65 o                         
   4  -1  14       1080.77       1057.08        90.82 o                         
  -8   0  14        159.04        165.53        36.69 o                         
  -7   0  14        107.05         63.92        20.51 o                         
  -6   0  14        348.31        335.54        40.85 o                         
  -5   0  14       3665.05       3884.92       159.91 o                         
  -4   0  14       4822.82       4085.55       220.03 o                         
  -3   0  14       5159.24       4767.62       428.94 o                         
  -2   0  14       1491.37       1475.24       160.90 o                         
  -1   0  14         13.76         31.30        16.95 o                         
   0   0  14       3444.97       3715.10       146.33 o                         
   1   0  14       6280.43       6809.63       339.91 o                         
   2   0  14       4660.70       4802.68       177.92 o                         
   3   0  14       2609.01       2591.84       130.84 o                         
   4   0  14        151.66         76.61        27.10 o                         
  -7   1  14       1441.86       1562.94       104.07 o                         
  -6   1  14        247.63        143.13        27.36 o                         
  -5   1  14        553.77        381.55        60.91 o                         
  -4   1  14       2282.76       2096.66       199.21 o                         
  -3   1  14       3738.62       3377.86       256.36 o                         
  -2   1  14       3812.63       3539.31       252.94 o                         
  -1   1  14       3716.87       3728.64       176.58 o                         
   0   1  14        860.92        947.36        69.67 o                         
   1   1  14         49.22         75.44        21.59 o                         
   2   1  14       1818.30       1851.58       153.81 o                         
   3   1  14       4566.57       4798.61       188.55 o                         
   4   1  14       4163.76       4067.78       262.22 o                         
  -7   2  14       2119.92       2277.68       112.97 o                         
  -6   2  14       1776.66       1918.61       137.97 o                         
  -5   2  14       1337.89       1258.36       135.51 o                         
  -4   2  14        330.30        259.97        51.22 o                         
  -3   2  14         15.23         30.62        14.20 o                         
  -2   2  14       2023.94       1899.14       133.72 o                         
  -1   2  14       6058.72       6046.79       241.23 o                         
   0   2  14       9386.11       9124.59       532.70 o                         
   1   2  14       2323.22       2514.43       121.40 o                         
   2   2  14         14.18          8.52        11.94 o                         
   3   2  14        218.65        294.26        43.61 o                         
   4   2  14       2529.54       2282.37       248.78 o                         
  -7   3  14        460.26        451.07        48.21 o                         
  -6   3  14       1277.27       1208.70       175.40 o                         
  -5   3  14       4121.70       3738.72       684.75 o                         
  -4   3  14       2385.05       2539.22       177.90 o                         
  -3   3  14       1086.44       1132.69       102.45 o                         
  -2   3  14        424.99        419.05        60.88 o                         
  -1   3  14       1030.42        929.06        74.15 o                         
   0   3  14       2706.08       2569.06       129.77 o                         
   1   3  14       5032.75       4759.80       226.82 o                         
   2   3  14       3129.63       3016.99       149.10 o                         
   3   3  14       2593.96       2421.79       137.31 o                         
  -7   4  14        234.42        190.52        51.05 o                         
  -6   4  14         93.34         23.63        25.42 o                         
  -5   4  14        218.42        211.86        35.56 o                         
  -4   4  14       2201.56       2298.14       156.61 o                         
  -3   4  14       3048.72       3357.93       337.20 o                         
  -2   4  14       3856.18       4074.90       333.10 o                         
  -1   4  14       1493.46       1462.70       117.62 o                         
   0   4  14         86.35        118.71        32.14 o                         
   1   4  14       1050.13       1043.18        99.06 o                         
   2   4  14       3896.92       3661.76       196.95 o                         
   3   4  14       3789.67       3695.03       184.99 o                         
  -6   5  14       1501.65       1367.60       153.62 o                         
  -5   5  14       1847.40       2123.33       168.29 o                         
  -4   5  14         40.69         41.05        22.54 o                         
  -3   5  14       2285.43       2258.77       156.71 o                         
  -2   5  14       1711.39       2119.10       147.77 o                         
  -1   5  14       3550.32       3636.96       329.03 o                         
   0   5  14       1135.16       1192.78       108.23 o                         
   1   5  14       1299.25       1387.73       123.04 o                         
   2   5  14         25.75         57.44        21.34 o                         
  -5   6  14       1923.05       2216.38       147.37 o                         
  -4   6  14       1385.80       1602.44       137.18 o                         
  -3   6  14        399.53        409.38        93.76 o                         
  -2   6  14         33.53         56.75        21.58 o                         
  -1   6  14        952.80        918.01        99.26 o                         
   0   6  14       2594.26       2459.50       166.61 o                         
   1   6  14       3431.97       3532.15       294.78 o                         
  -3   7  14       2676.43       3054.68       355.09 o                         
  -2   7  14       1272.28       1583.69       137.04 o                         
  -1   7  14        232.65        238.26        57.69 o                         
  -2  -8  15        211.43        245.91        72.63 o                         
  -1  -8  15       1506.21       1432.62       178.09 o                         
   0  -8  15       2321.26       2346.57       286.35 o                         
  -4  -7  15       3638.73       3671.37       447.51 o                         
  -3  -7  15       2946.10       3078.46       192.10 o                         
  -2  -7  15        604.73        515.80        74.05 o                         
  -1  -7  15          7.50        -17.25        65.77 o                         
   0  -7  15       1903.49       1916.17       234.43 o                         
   1  -7  15       1297.58       1154.68       118.36 o                         
  -5  -6  15         68.71         31.19        41.55 o                         
  -4  -6  15       1501.94       1310.26       142.45 o                         
  -3  -6  15       2848.26       2905.69       181.48 o                         
  -2  -6  15       2984.21       2876.04       175.70 o                         
  -1  -6  15       1980.58       1940.34       135.33 o                         
   0  -6  15       1121.24       1071.55       131.15 o                         
   1  -6  15          2.69         -8.68        22.29 o                         
   2  -6  15        413.90        405.70        76.03 o                         
  -6  -5  15       2082.61       2267.21       185.94 o                         
  -5  -5  15       2409.80       2371.52       176.25 o                         
  -4  -5  15        858.25        741.54        91.51 o                         
  -3  -5  15         51.84         37.83        16.03 o                         
  -2  -5  15       3520.47       3251.47       162.59 o                         
  -1  -5  15       3421.34       3356.37       179.50 o                         
   0  -5  15       6104.58       6267.56       342.14 o                         
   1  -5  15       1455.06       1387.20       121.50 o                         
   2  -5  15        394.36        421.67        66.94 o                         
   3  -5  15         32.04         55.09        22.55 o                         
  -6  -4  15       1518.53       1498.54       143.51 o                         
  -5  -4  15       3802.88       4004.87       236.30 o                         
  -4  -4  15       3699.17       3599.92       317.87 o                         
  -3  -4  15       1090.03        947.60       101.06 o                         
  -2  -4  15        265.50        230.20        42.62 o                         
  -1  -4  15        514.87        476.09        55.66 o                         
   0  -4  15       1394.15       1355.89        84.08 o                         
   1  -4  15       3117.11       3135.10       181.92 o                         
   2  -4  15       4937.44       5090.15       243.85 o                         
   3  -4  15       2920.29       3091.17       192.95 o                         
  -7  -3  15        436.79        402.98        73.73 o                         
  -6  -3  15          3.29         11.18        31.37 o                         
  -5  -3  15        350.89        357.51        83.53 o                         
  -4  -3  15       2109.81       2155.61       224.05 o                         
  -3  -3  15       3078.24       2801.09       199.96 o                         
  -2  -3  15       6817.25       6051.82       258.32 o                         
  -1  -3  15       2355.15       2230.03       141.74 o                         
   0  -3  15        320.28        367.23        45.90 o                         
   1  -3  15        884.82        923.70        66.31 o                         
   2  -3  15       3860.59       3934.23       208.77 o                         
   3  -3  15       3638.71       3943.12       216.74 o                         
  -7  -2  15       3281.61       3825.52       231.97 o                         
  -6  -2  15       1836.48       2373.56       177.55 o                         
  -5  -2  15        848.16        742.71       101.12 o                         
  -4  -2  15         37.46         17.09        15.80 o                         
  -3  -2  15       1543.70       1330.36       116.58 o                         
  -2  -2  15       2706.74       2547.65       177.64 o                         
  -1  -2  15       4621.02       4512.47       206.02 o                         
   0  -2  15       4188.13       4180.47       165.12 o                         
   1  -2  15       1409.28       1464.78        92.78 o                         
   2  -2  15        267.01        353.61        48.17 o                         
   3  -2  15        131.42         81.78        23.67 o                         
  -7  -1  15        662.91        783.14       101.16 o                         
  -6  -1  15       1522.69       1577.39       130.04 o                         
  -5  -1  15       1897.28       1777.68       115.86 o                         
  -4  -1  15       2137.23       1699.65       135.40 o                         
  -3  -1  15       1145.09       1138.65       127.38 o                         
  -2  -1  15        218.52        190.67        40.68 o                         
  -1  -1  15        695.71        690.41        88.95 o                         
   0  -1  15       5796.88       6227.86       248.36 o                         
   1  -1  15       6738.07       7064.04       230.21 o                         
   2  -1  15       5280.73       5497.23       197.45 o                         
   3  -1  15        950.76       1034.33        88.22 o                         
  -7   0  15       1010.32       1079.74       152.06 o                         
  -6   0  15          1.91         31.50        16.13 o                         
  -5   0  15       1175.13       1050.48        91.93 o                         
  -4   0  15       4156.19       3744.07       246.57 o                         
  -3   0  15       5155.44       5006.10       419.14 o                         
  -2   0  15       3173.29       3084.73       276.45 o                         
  -1   0  15        299.40        319.29        50.53 o                         
   0   0  15          5.24         33.03        17.94 o                         
   1   0  15       2042.44       2247.22       151.26 o                         
   2   0  15       3742.39       4090.62       168.34 o                         
   3   0  15       2181.21       2249.20       125.52 o                         
  -7   1  15       1749.78       1822.69       196.86 o                         
  -6   1  15       1132.23       1173.58       113.59 o                         
  -5   1  15         69.24         36.99        18.63 o                         
  -4   1  15        114.71        131.18        28.85 o                         
  -3   1  15        726.78        683.22        65.44 o                         
  -2   1  15       4313.52       4158.39       344.12 o                         
  -1   1  15       4481.58       4428.04       272.55 o                         
   0   1  15       5440.22       5898.35       220.92 o                         
   1   1  15        924.98       1040.23       101.99 o                         
   2   1  15         94.32         85.68        44.42 o                         
   3   1  15       2032.13       1926.41       117.03 o                         
  -7   2  15        527.92        618.63        76.47 o                         
  -6   2  15       1843.41       1907.87       147.78 o                         
  -5   2  15       2543.17       2636.67       389.21 o                         
  -4   2  15       2024.45       2059.45       206.58 o                         
  -3   2  15        816.05        802.25        87.59 o                         
  -2   2  15        614.70        589.02        60.01 o                         
  -1   2  15       6868.68       6666.60       331.76 o                         
   0   2  15       4502.52       4460.29       328.58 o                         
   1   2  15       3530.80       3318.17       178.63 o                         
   2   2  15       2079.58       1826.37       132.53 o                         
   3   2  15         87.63         29.70        23.96 o                         
  -6   3  15        830.84        834.29        97.74 o                         
  -5   3  15       2083.91       2048.64       152.19 o                         
  -4   3  15       1944.32       1972.33       146.54 o                         
  -3   3  15       1447.20       1432.85       119.59 o                         
  -2   3  15        878.87        904.09        92.76 o                         
  -1   3  15         12.02         21.43        16.76 o                         
   0   3  15        117.82        172.34        40.25 o                         
   1   3  15       2031.93       1893.93       117.52 o                         
   2   3  15       5105.63       5066.03       273.03 o                         
  -6   4  15        467.81        470.62        64.71 o                         
  -5   4  15         11.92         -3.69        19.00 o                         
  -4   4  15        225.17        284.01        66.87 o                         
  -3   4  15        649.65        619.32        85.79 o                         
  -2   4  15       2333.32       2472.76       246.42 o                         
  -1   4  15       3684.47       3832.00       343.79 o                         
   0   4  15       1997.56       2091.04       145.77 o                         
   1   4  15          3.02         35.93        20.24 o                         
   2   4  15       1879.17       1797.54       139.23 o                         
  -5   5  15       1336.83       1475.84       135.76 o                         
  -4   5  15        468.72        483.93        74.34 o                         
  -3   5  15        129.12         85.14        74.18 o                         
  -2   5  15        564.34        661.53        83.46 o                         
  -1   5  15       1338.01       1360.33       120.92 o                         
   0   5  15       2956.23       2884.70       179.88 o                         
   1   5  15       2995.51       3090.43       189.23 o                         
  -3   6  15       2168.92       2275.72       281.96 o                         
  -2   6  15       1015.84       1079.40       114.10 o                         
  -1   6  15         10.46         17.74        17.35 o                         
  -3  -7  16       3609.82       3545.37       312.64 o                         
  -2  -7  16       2338.27       2058.26       196.70 o                         
  -1  -7  16        268.57        109.83        57.63 o                         
   0  -7  16          0.06          5.01        26.60 o                         
  -4  -6  16        213.25        209.73        50.77 o                         
  -3  -6  16        644.62        622.41        84.42 o                         
  -2  -6  16       2288.71       2103.68       152.32 o                         
  -1  -6  16       4396.79       4185.68       278.88 o                         
   0  -6  16       2610.18       2449.84       210.35 o                         
   1  -6  16        872.21        974.04       107.13 o                         
  -5  -5  16       5069.42       5275.22       237.00 o                         
  -4  -5  16       2103.09       2084.01       167.38 o                         
  -3  -5  16        235.81        145.60        33.30 o                         
  -2  -5  16        121.66         87.43        29.40 o                         
  -1  -5  16       3741.16       3387.19       196.94 o                         
   0  -5  16       3027.25       3173.99       236.16 o                         
   1  -5  16       2339.03       2285.85       161.95 o                         
   2  -5  16       1586.61       1664.38       141.39 o                         
  -6  -4  16        418.34        406.03        75.95 o                         
  -5  -4  16       2533.68       2658.17       189.98 o                         
  -4  -4  16       2321.06       2361.17       244.78 o                         
  -3  -4  16       3243.02       3117.69       194.69 o                         
  -2  -4  16       1792.54       1499.15       110.27 o                         
  -1  -4  16        469.02        446.57        69.18 o                         
   0  -4  16        126.48        120.87        26.59 o                         
   1  -4  16       1650.61       1776.17       139.66 o                         
   2  -4  16       3635.30       3873.08       217.16 o                         
  -6  -3  16        699.85        837.48       134.52 o                         
  -5  -3  16        220.05        201.66        84.01 o                         
  -4  -3  16        127.78        152.32        43.72 o                         
  -3  -3  16       2916.52       2696.21       176.50 o                         
  -2  -3  16       7220.33       6580.12       278.30 o                         
  -1  -3  16       6296.36       5906.23       251.90 o                         
   0  -3  16        921.34        985.94        79.75 o                         
   1  -3  16         32.42          8.46        29.18 o                         
   2  -3  16        739.95        742.42        90.26 o                         
   3  -3  16       1814.95       1989.06       157.10 o                         
  -6  -2  16       1960.64       2298.36       225.18 o                         
  -5  -2  16       2898.09       2975.93       269.56 o                         
  -4  -2  16        489.84        487.53        74.89 o                         
  -3  -2  16         71.05         37.40        23.44 o                         
  -2  -2  16       2061.06       1864.69       153.20 o                         
  -1  -2  16       4095.26       3837.01       195.88 o                         
   0  -2  16       2671.28       2910.33       146.85 o                         
   1  -2  16       4129.83       4479.57       177.91 o                         
   2  -2  16       1939.35       2067.30       128.62 o                         
   3  -2  16         31.54         47.58        25.28 o                         
  -6  -1  16        212.55        168.61        38.21 o                         
  -5  -1  16       2445.74       2237.72       149.47 o                         
  -4  -1  16       3251.21       2710.26       209.31 o                         
  -3  -1  16       3109.25       2823.53       309.92 o                         
  -2  -1  16       1098.97       1139.29       160.04 o                         
  -1  -1  16         83.06         49.81        26.01 o                         
   0  -1  16       1494.65       1600.42       108.80 o                         
   1  -1  16       4477.47       4825.83       191.24 o                         
   2  -1  16       3875.84       4044.72       178.46 o                         
   3  -1  16       1804.33       1739.93       120.78 o                         
  -6   0  16        736.19        625.99        71.28 o                         
  -5   0  16        189.08        172.09        34.55 o                         
  -4   0  16       2357.03       1994.97       122.59 o                         
  -3   0  16       2317.86       2132.23       210.19 o                         
  -2   0  16       2626.73       2786.34       172.35 o                         
  -1   0  16       2605.24       2434.56       151.54 o                         
   0   0  16        531.96        577.72        59.22 o                         
   1   0  16          1.09         26.41        20.48 o                         
   2   0  16        559.37        564.23        60.85 o                         
  -6   1  16       1576.86       1600.98       137.89 o                         
  -5   1  16       1236.42       1093.22       110.64 o                         
  -4   1  16        683.20        557.15        61.60 o                         
  -3   1  16         10.68         14.04        14.67 o                         
  -2   1  16       1099.03       1038.93        83.70 o                         
  -1   1  16       5481.72       5506.81       498.08 o                         
   0   1  16       4781.86       4652.56       283.90 o                         
   1   1  16       3951.45       3562.23       189.18 o                         
   2   1  16         50.31         10.67        30.91 o                         
  -6   2  16       1568.52       1560.33       137.67 o                         
  -5   2  16       2171.11       2170.66       250.52 o                         
  -4   2  16       4164.42       4144.81       326.06 o                         
  -3   2  16       2755.94       3165.69       365.72 o                         
  -2   2  16          9.33          8.52        16.65 o                         
  -1   2  16        681.39        700.98        68.33 o                         
   0   2  16       2161.54       2235.86       127.39 o                         
   1   2  16       3090.93       3132.95       179.99 o                         
   2   2  16       1620.35       1545.14       126.52 o                         
  -5   3  16        189.95        137.29        88.52 o                         
  -4   3  16        667.72        724.18        90.64 o                         
  -3   3  16       3303.05       3489.47       199.63 o                         
  -2   3  16       3424.26       3164.25       383.37 o                         
  -1   3  16       2318.72       2246.47       156.90 o                         
   0   3  16         92.56         97.48        32.88 o                         
   1   3  16         99.40         70.48        74.73 o                         
  -5   4  16        608.71        621.16        88.44 o                         
  -4   4  16        478.98        495.51        93.46 o                         
  -3   4  16        913.29        916.20       103.15 o                         
  -2   4  16       4264.01       4571.75       306.44 o                         
  -1   4  16       4012.98       4172.52       325.95 o                         
   0   4  16       2170.70       2399.32       163.22 o                         
  -3   5  16        137.63         73.85        57.12 o                         
  -2   5  16         64.71        119.48        41.82 o                         
  -1   5  16        205.59        228.58        50.99 o                         
  -2  -6  17        583.17        526.93        75.49 o                         
  -1  -6  17       2378.55       2176.40       204.23 o                         
  -4  -5  17       3076.90       3137.29       185.61 o                         
  -3  -5  17       1415.51       1249.63       120.78 o                         
  -2  -5  17        161.91        106.76        32.57 o                         
  -1  -5  17        276.34        215.19        59.54 o                         
   0  -5  17        682.33        477.81        92.38 o                         
  -5  -4  17        386.75        357.90        60.90 o                         
  -4  -4  17       1509.07       1560.03       141.57 o                         
  -3  -4  17       1504.68       1191.64       120.74 o                         
  -2  -4  17       4143.33       3733.64       185.81 o                         
  -1  -4  17       2372.95       2262.77       154.31 o                         
   0  -4  17        412.75        355.56        75.95 o                         
   1  -4  17         39.02         50.02        27.53 o                         
  -5  -3  17       1229.68        957.20       112.87 o                         
  -4  -3  17        118.15         55.92        28.82 o                         
  -3  -3  17        511.40        461.08       101.17 o                         
  -2  -3  17       3379.13       2898.42       182.59 o                         
  -1  -3  17       4167.30       4200.27       214.75 o                         
   0  -3  17       2622.39       2853.35       145.97 o                         
   1  -3  17       1142.26       1195.96       116.69 o                         
  -5  -2  17       1307.19       1177.64        99.01 o                         
  -4  -2  17       2537.28       2345.75       179.98 o                         
  -3  -2  17        865.65        686.93        88.22 o                         
  -2  -2  17        156.95        120.85        47.97 o                         
  -1  -2  17        412.30        423.30        64.45 o                         
   0  -2  17       2408.45       2454.77       132.55 o                         
   1  -2  17       3911.19       4320.01       219.49 o                         
   2  -2  17       3719.57       3909.16       231.01 o                         
  -6  -1  17         14.58         14.17        16.28 o                         
  -5  -1  17        439.01        344.22        53.95 o                         
  -4  -1  17       1886.50       1476.14       212.01 o                         
  -3  -1  17       5186.51       4844.01       265.72 o                         
  -2  -1  17       4612.14       4257.34       301.66 o                         
  -1  -1  17        616.18        603.84        75.57 o                         
   0  -1  17         30.45         21.83        15.75 o                         
   1  -1  17        835.84        789.57        74.01 o                         
   2  -1  17       2195.65       2208.28       169.62 o                         
  -6   0  17       1430.79       1354.41       127.81 o                         
  -5   0  17         65.75         47.74        53.14 o                         
  -4   0  17         20.76         44.15        18.37 o                         
  -3   0  17       1306.34       1117.80       110.30 o                         
  -2   0  17       3155.25       2950.46       222.06 o                         
  -1   0  17       2992.76       3355.04       372.30 o                         
   0   0  17       2741.95       2628.73       167.31 o                         
   1   0  17       1861.97       2027.94       142.46 o                         
  -5   1  17       1927.20       1917.61       154.12 o                         
  -4   1  17       2123.89       1919.86       177.91 o                         
  -3   1  17        538.02        516.27        73.58 o                         
  -2   1  17         52.89         66.34        22.73 o                         
  -1   1  17       2005.85       1855.80       156.05 o                         
   0   1  17       5334.89       5591.85       269.48 o                         
   1   1  17       3057.26       2787.51       171.60 o                         
  -5   2  17       1284.71       1284.56       152.38 o                         
  -4   2  17       3069.87       3234.06       277.20 o                         
  -3   2  17       2673.06       2691.35       176.21 o                         
  -2   2  17       1469.87       1611.52       147.72 o                         
  -1   2  17        151.02        289.22        54.04 o                         
   0   2  17        271.73        336.11        58.87 o                         
  -4   3  17         63.32         78.20        31.39 o                         
  -3   3  17       2656.61       2767.62       183.36 o                         
  -2   3  17       3975.45       4075.70       221.06 o                         
  -1   3  17       2915.55       2867.31       181.34 o                         
   0   3  17       2603.87       2612.25       171.43 o                         
  -3  -4  18       1635.03       1479.90       120.98 o                         
  -2  -4  18       3181.71       2965.28       189.38 o                         
  -1  -4  18       3274.08       3126.34       190.09 o                         
  -4  -3  18        918.55        823.67       103.98 o                         
  -3  -3  18          3.05        -31.13        39.78 o                         
  -2  -3  18        830.22        751.09        92.77 o                         
  -1  -3  18       1689.25       1478.23       126.43 o                         
   0  -3  18       2180.47       1982.31       195.20 o                         
  -4  -2  18       2202.79       2197.68       171.86 o                         
  -3  -2  18       3549.44       3147.51       200.96 o                         
  -2  -2  18       1347.97       1231.06       118.95 o                         
  -1  -2  18         42.35         71.31        31.74 o                         
   0  -2  18        461.37        542.90        75.47 o                         
  -4  -1  18       1634.63       1371.68       130.50 o                         
  -3  -1  18       4815.91       4173.21       396.08 o                         
  -2  -1  18       3348.63       3127.54       301.62 o                         
  -1  -1  18       1857.19       1774.80       205.22 o                         
   0  -1  18        311.46        318.23        58.37 o                         
  -4   0  18         67.37         65.93        43.97 o                         
  -3   0  18        137.59        129.22        32.26 o                         
  -2   0  18        727.36        771.23        92.62 o                         
  -1   0  18       1976.92       1762.17       185.31 o                         
   0   0  18       3378.28       3371.31       253.08 o                         
  -4   1  18       1916.78       1888.80       152.30 o                         
  -3   1  18       2235.06       2416.51       188.81 o                         
  -2   1  18        184.78        193.74        43.50 o                         
  -1   1  18        238.36        275.66        69.20 o                         
  -3   2  18       2315.04       2275.17       167.42 o                         
  -2   2  18       2178.38       2175.10       173.32 o                         
                                                                                
